# Supplementary material for: Genomic and transcriptomic evidence for descent from Plasmodium and loss of blood schizogony in Hepatocystis parasites from naturally infected red colobus monkeys
Source: PLoS Pathog. 2020 Aug 3;16(8):e1008717. doi: 10.1371/journal.ppat.1008717 (PMC7425995; doi:10.1371/journal.ppat.1008717)
Supplement: S1 Table — For each gene in the assembly, the following is listed: annotation, number of exons, gene length (bp), the presence or absence of start and stop codons (reflecting the completeness of the assembly of the gene) and RNA-seq expression level (mean FPKM with standard deviation) in sample SAMN07757854 (RC106R). For the proteins encoded by the genes, the table shows the number of transmembrane segments predicted by TMHMM, ExportPred 2 score, 1 to 1 orthologs in P. berghei ANKA and P. ovale curtisi GH01 (based on OrthoMCL), PFAM domains, the number of matches to PEXEL motif (RxLxE/Q/D) and SignalP-5 signal peptide prediction. (XLSX) [file ppat.1008717.s013.xlsx]

## Sheet: Hepatocystis gene properties
Gene	Annotation	Number of exons	Gene length (bp)	RNA-Seq expression (mean FPKM) in sample SAMN07757854 (RC106R)	Standard deviation of RNA-Seq expression (mean FPKM) in sample SAMN07757854 (RC106R)	Number of transmembrane segments predicted by TMHMM	ExportPred 2 score	1 to 1 ortholog in P. berghei ANKA (based on OrthoMCL)	1 to 1 ortholog in P. ovale curtisi GH01 (based on OrthoMCL)	PFAM domains	Number of matches to PEXEL motif (RxLxE/Q/D) in entire protein sequence	SignalP-5 signal peptide prediction	Start codon present (Y/N)	Stop codon present (Y/N)
HEP_00000100	DNA repair helicase RAD25, putative	3	3648	322.25	68.0753	0	NA	PBANKA_0520500.1	PocGH01_06029800.1	Pfam:PF16203.5(ERCC3_RAD25_C),Pfam:PF00271.31(Helicase_C),Pfam:PF13625.6(Helicase_C_3),Pfam:PF04851.15(ResIII)	0	OTHER	Y	Y
HEP_00000200	enhancer of rudimentary homolog, putative	3	804	89.75	17.557	0	NA	PBANKA_0520600.1	PocGH01_06029900.1	Pfam:PF01133.17(ER)	0	OTHER	Y	Y
HEP_00000300	dynein intermediate chain, putative	17	6247	67	10.198	1	NA	PBANKA_0520700.1	PocGH01_06030000.1	NA	0	OTHER	Y	Y
HEP_00000400	conserved protein, unknown function	4	1513	16	4.69042	1	NA	PBANKA_0520800.1	PocGH01_06030100.1	NA	0	OTHER	Y	Y
HEP_00000500	antigen UB05	3	805	2	1.1547	2	NA	NA	NA	NA	0	OTHER	Y	Y
HEP_00000600	antigen UB05	4	1204	11	6.63325	2	NA	NA	NA	NA	0	OTHER	Y	Y
HEP_00000700	BSD-domain protein, putative	1	1992	31.75	6.94622	0	NA	NA	NA	Pfam:PF03909.17(BSD)	1	OTHER	Y	Y
HEP_00000800	GINS complex subunit Psf3, putative	1	624	14.75	1.70783	0	NA	PBANKA_0815800.1	PocGH01_07022200.1	NA	0	OTHER	Y	Y
HEP_00000900	transporter, putative	1	1440	143	21.5716	12	NA	PBANKA_0815700.1	PocGH01_07022100.1	Pfam:PF07690.16(MFS_1)	0	OTHER	Y	Y
HEP_00001000	transcription elongation factor 1, putative	2	484	105.25	26.2853	0	NA	PBANKA_0815600.1	PocGH01_07022000.1	Pfam:PF05129.13(Elf1)	0	OTHER	Y	Y
HEP_00001100	GDP dissociation inhibitor, putative	1	2649	39.25	9.10586	1	NA	PBANKA_0521000.1	PocGH01_06030300.1	Pfam:PF00996.18(GDI)	0	OTHER	Y	Y
HEP_00001200	conserved protein, unknown function	2	463	29.5	4.43471	0	NA	PBANKA_0521100.1	NA	NA	0	OTHER	Y	Y
HEP_00001300	conserved protein, unknown function	9	2468	13.5	4.12311	1	NA	PBANKA_0521200.1	PocGH01_06030500.1	NA	0	OTHER	Y	Y
HEP_00001400	PIR protein	2	1261	4.75	5.18813	1	NA	NA	NA	Pfam:PF05795.11(Plasmodium_Vir)	1	OTHER	Y	Y
HEP_00001500	hypothetical protein	1	822	0.25	0.5	0	NA	NA	NA	NA	0	SP(Sec/SPI)	Y	Y
HEP_00001600	hypothetical protein	1	777	0.5	0.57735	0	NA	NA	NA	NA	0	SP(Sec/SPI)	Y	Y
HEP_00001700	hypothetical protein	2	424	0	0	0	NA	NA	NA	NA	0	OTHER	Y	Y
HEP_00001800	conserved protein, unknown function	1	342	2.75	0.957427	2	NA	NA	NA	NA	0	SP(Sec/SPI)	Y	Y
HEP_00001900	hypothetical protein	1	291	5	1.82574	1	NA	NA	NA	NA	0	OTHER	Y	Y
HEP_00002000	conserved protein, unknown function	1	354	1.25	0.957427	2	NA	NA	NA	NA	0	OTHER	Y	Y
HEP_00002100	pseudogene (note: hypothetical protein, pseudogene)	4	1345	0.25	0.5	NA	NA	NA	NA	NA	0	NA	Y	Y
HEP_00002200	thrombospondin-related anonymous protein	1	1494	0	0	1	NA	NA	NA	Pfam:PF00090.19(TSP_1),Pfam:PF00092.28(VWA),Pfam:PF13519.6(VWA_2)	0	SP(Sec/SPI)	Y	Y
HEP_00002300	conserved protein, unknown function	1	378	194	22.4648	1	NA	NA	NA	NA	0	SP(Sec/SPI)	Y	Y
HEP_00002400	hypothetical protein	1	519	0	0	0	2.17003	NA	NA	NA	0	SP(Sec/SPI)	Y	Y
HEP_00002500	SNARE protein, putative	2	857	38.25	6.75154	1	NA	PBANKA_1244500.1	PocGH01_10011600.1	NA	0	OTHER	Y	Y
HEP_00002600	phosphoenolpyruvate/phosphate translocator, putative	1	1635	27.25	6.55108	5	NA	PBANKA_1244600.1	PocGH01_10011500.1	Pfam:PF00892.20(EamA),Pfam:PF03151.16(TPT)	0	SP(Sec/SPI)	Y	Y
HEP_00002700	conserved membrane protein, unknown function	4	5083	37	10.8628	11	NA	PBANKA_1244700.1	PocGH01_10011400.1	NA	0	OTHER	Y	Y
HEP_00002800	conserved protein, unknown function	1	5301	120.5	41.8051	0	NA	PBANKA_1244800.1	PocGH01_10011300.1	NA	1	OTHER	Y	Y
HEP_00002900	conserved protein, unknown function	5	3981	4.25	1.89297	12	NA	PBANKA_1244900.1	PocGH01_10011200.1	Pfam:PF07699.13(Ephrin_rec_like)	0	SP(Sec/SPI)	Y	Y
HEP_00003000	XAP-5 DNA binding protein, putative	2	1573	132	32.7312	0	NA	PBANKA_1245000.1	PocGH01_10011100.1	Pfam:PF04921.14(XAP5)	0	OTHER	Y	Y
HEP_00003100	conserved protein, unknown function	3	3317	119.5	22.6642	0	NA	PBANKA_1245100.1	PocGH01_10011000.1	NA	0	OTHER	Y	Y
HEP_00003200	dolichol-phosphate mannosyltransferase subunit 3, putative	3	591	35	12.2474	2	NA	PBANKA_1245150.1	PocGH01_10010900.1	Pfam:PF08285.11(DPM3)	0	OTHER	Y	Y
HEP_00003300	CPW-WPC family protein, putative	10	2422	416.5	71.2858	0	NA	PBANKA_1245200.1	PocGH01_10010800.1	Pfam:PF09717.10(CPW_WPC)	0	SP(Sec/SPI)	Y	Y
HEP_00003400	formin 1, putative	1	7890	259.5	43.4933	0	NA	PBANKA_1245300.1	PocGH01_10010700.1	Pfam:PF02181.23(FH2),Pfam:PF13424.6(TPR_12)	2	OTHER	Y	Y
HEP_00003500	conserved protein, unknown function	4	2631	149.25	16.5806	1	NA	PBANKA_1245400.1	PocGH01_10010600.1	Pfam:PF02104.15(SURF1)	0	OTHER	Y	Y
HEP_00003600	conserved protein, unknown function	1	8634	66	9.30949	0	NA	PBANKA_1245500.1	PocGH01_10010500.1	NA	1	OTHER	Y	Y
HEP_00003700	mitochondrial ribosomal protein S16 precursor, putative	1	642	20.25	6.55108	0	NA	PBANKA_1245600.1	PocGH01_10010400.1	Pfam:PF00886.19(Ribosomal_S16)	0	OTHER	Y	Y
HEP_00003800	conserved protein, unknown function	2	1631	32.75	2.98608	0	NA	PBANKA_1245700.1	PocGH01_10010300.1	NA	0	OTHER	Y	Y
HEP_00003900	conserved protein, unknown function	1	3321	183.5	50.1099	0	NA	PBANKA_1245800.1	PocGH01_10010200.1	NA	0	OTHER	Y	Y
HEP_00004000	hypothetical protein	1	321	0.25	0.5	2	NA	NA	NA	NA	0	SP(Sec/SPI)	Y	Y
HEP_00004100	coatomer alpha subunit, putative	4	4927	430	86.182	1	NA	PBANKA_0105400.1	PocGH01_11049900.1	Pfam:PF12894.7(ANAPC4_WD40),Pfam:PF04053.14(Coatomer_WDAD),Pfam:PF06957.11(COPI_C),Pfam:PF00400.32(WD40)	0	OTHER	N	Y
HEP_00004200	glutaredoxin-like protein, putative	1	672	100.5	19.74	0	NA	PBANKA_0105500.1	PocGH01_11049800.1	Pfam:PF00462.24(Glutaredoxin)	0	OTHER	Y	Y
HEP_00004300	translation initiation factor IF-2, putative	1	2862	282.75	65.5051	0	NA	PBANKA_0105600.1	PocGH01_11049700.1	Pfam:PF00009.27(GTP_EFTU),Pfam:PF03144.25(GTP_EFTU_D2),Pfam:PF14578.6(GTP_EFTU_D4),Pfam:PF11987.8(IF-2),Pfam:PF01926.23(MMR_HSR1),Pfam:PF08477.13(Roc)	0	OTHER	Y	Y
HEP_00004400	MYND finger protein, putative	16	4505	119.75	18.9627	0	NA	PBANKA_0105700.1	PocGH01_11049600.1	Pfam:PF01753.18(zf-MYND)	1	OTHER	Y	Y
HEP_00004500	RING zinc finger protein, putative	2	1599	80.75	19.5853	4	7.14303	PBANKA_0105800.1	PocGH01_11049500.1	Pfam:PF12678.7(zf-rbx1),Pfam:PF17123.5(zf-RING_11),Pfam:PF13639.6(zf-RING_2),Pfam:PF14634.6(zf-RING_5)	0	OTHER	Y	Y
HEP_00004600	uroporphyrinogen III decarboxylase, putative	2	1446	26.25	2.75379	3	NA	NA	NA	Pfam:PF01208.17(URO-D)	1	SP(Sec/SPI)	Y	Y
HEP_00004700	G-protein associated signal transduction protein, putative	13	3877	52.5	14.0594	7	NA	PBANKA_0106000.1	PocGH01_11049300.1	Pfam:PF03124.14(EXS),Pfam:PF03105.19(SPX)	0	OTHER	Y	Y
HEP_00004800	para-hydroxybenzoate--polyprenyltransferase, putative	1	1569	13.25	7.22842	7	NA	PBANKA_0106100.1	PocGH01_11049200.1	Pfam:PF01040.18(UbiA)	1	OTHER	Y	Y
HEP_00004900	spindle assembly abnormal protein 6, putative	5	3166	191	32.4345	0	NA	PBANKA_0106200.1	PocGH01_11049100.1	Pfam:PF16531.5(SAS-6_N)	0	OTHER	Y	Y
HEP_00005000	conserved protein, unknown function	1	9105	3914.5	708.48	0	NA	PBANKA_0106300.1	PocGH01_11049000.1	Pfam:PF14418.6(OHA)	0	OTHER	Y	Y
HEP_00005100	GTP-binding protein, putative	2	2031	70.75	14.2449	0	NA	PBANKA_0106400.1	PocGH01_11048900.1	Pfam:PF01018.22(GTP1_OBG),Pfam:PF00009.27(GTP_EFTU),Pfam:PF01926.23(MMR_HSR1)	0	OTHER	Y	Y
HEP_00005200	conserved protein, unknown function	1	2799	127.5	29.9944	0	NA	PBANKA_0106500.1	PocGH01_11048800.1	NA	0	OTHER	Y	Y
HEP_00005300	diphthine methyltransferase, putative	11	2684	15.5	4.04145	0	NA	PBANKA_0106600.1	PocGH01_11048700.1	Pfam:PF00400.32(WD40)	0	OTHER	Y	Y
HEP_00005400	conserved protein, unknown function	1	3324	87	17.3973	0	NA	PBANKA_0106700.1	PocGH01_11048600.1	NA	1	SP(Sec/SPI)	Y	Y
HEP_00005500	conserved protein, unknown function	4	1108	11.25	5.31507	0	NA	PBANKA_0106800.1	PocGH01_11048500.1	NA	0	OTHER	Y	Y
HEP_00005600	conserved protein, unknown function	1	3894	59.25	12.1209	0	NA	PBANKA_0106900.1	PocGH01_11048400.1	NA	0	OTHER	Y	Y
HEP_00005700	sorting assembly machinery 50 kDa subunit, putative	1	1542	43	12.1106	0	NA	PBANKA_0106950.1	PocGH01_11048300.1	NA	0	OTHER	Y	Y
HEP_00005800	conserved protein, unknown function	2	588	38.75	11.5578	1	NA	PBANKA_0107000.1	PocGH01_11048200.1	NA	0	OTHER	Y	Y
HEP_00005900	proteasome subunit alpha type-2, putative	2	899	344.5	69.3806	0	NA	PBANKA_0107100.1	PocGH01_11048100.1	Pfam:PF00227.26(Proteasome),Pfam:PF10584.9(Proteasome_A_N)	0	OTHER	Y	Y
HEP_00006000	conserved protein, unknown function	5	2006	45.5	11.8181	0	NA	PBANKA_0601700.1	PocGH01_13012900.1	NA	1	OTHER	Y	Y
HEP_00006100	conserved protein, unknown function	7	7623	2290.75	351.429	0	NA	PBANKA_0601600.1	PocGH01_13012800.1	Pfam:PF05833.11(FbpA),Pfam:PF11923.8(NFACT-C),Pfam:PF05670.13(NFACT-R_1)	1	OTHER	Y	Y
HEP_00006200	trimethylguanosine synthase, putative	1	3372	20.5	4.04145	3	NA	PBANKA_0601500.1	PocGH01_13012700.1	Pfam:PF09445.10(Methyltransf_15)	0	OTHER	Y	Y
HEP_00006300	peptidyl-prolyl cis-trans isomerase, putative	8	1836	34	10.6771	0	NA	PBANKA_0601300.1	PocGH01_13012600.1	Pfam:PF00160.21(Pro_isomerase)	0	OTHER	Y	Y
HEP_00006400	dynein heavy chain, putative	34	25263	910.25	138.947	0	NA	PBANKA_0601200.1	PocGH01_13012500.1	Pfam:PF18198.1(AAA_lid_11),Pfam:PF03028.15(Dynein_heavy)	1	OTHER	Y	Y
HEP_00006500	mitochondrial phosphate carrier protein	1	978	90.75	19.5853	0	NA	PBANKA_0601100.1	PocGH01_13012400.1	Pfam:PF00153.27(Mito_carr)	0	OTHER	Y	Y
HEP_00006600	conserved protein, unknown function	1	535	12.75	6.84957	0	NA	NA	NA	NA	0	OTHER	Y	N
HEP_00006700	ATP-dependent RNA helicase, putative	7	3830	114	17.0489	0	NA	PBANKA_0601000.1	PocGH01_13012200.1	Pfam:PF00270.29(DEAD),Pfam:PF00271.31(Helicase_C)	0	OTHER	Y	Y
HEP_00006800	conserved protein, unknown function	1	615	28.75	2.62996	0	NA	PBANKA_0600900.1	PocGH01_13012100.1	NA	0	OTHER	Y	Y
HEP_00006900	cytochrome c oxidase assembly protein COX19, putative	1	642	16	1.82574	0	NA	PBANKA_0600800.1	PocGH01_13012000.1	Pfam:PF06747.13(CHCH)	0	OTHER	Y	Y
HEP_00007000	protein TOC75, putative	3	3193	11.75	1.70783	1	NA	PBANKA_1449200.1	PocGH01_14060200.1	NA	0	OTHER	Y	Y
HEP_00007100	CPW-WPC family protein, putative	2	3862	347.75	65.2246	1	NA	PBANKA_1449300.1	PocGH01_14060300.1	Pfam:PF09717.10(CPW_WPC)	1	SP(Sec/SPI)	Y	Y
HEP_00007200	splicing factor 3B subunit 3, putative	4	4467	164.75	30.3686	0	NA	PBANKA_1449400.1	PocGH01_14060400.1	Pfam:PF03178.15(CPSF_A),Pfam:PF10433.9(MMS1_N)	0	OTHER	Y	N
HEP_00007300	conserved protein, unknown function	3	1321	310.5	49.3187	0	NA	PBANKA_1449500.1	PocGH01_14060500.1	NA	0	OTHER	Y	Y
HEP_00007400	PIH1 domain-containing protein, putative	3	1703	22.75	5.25198	0	NA	PBANKA_1449600.1	PocGH01_14060600.1	Pfam:PF08190.12(PIH1)	0	OTHER	Y	Y
HEP_00007500	conserved protein, unknown function	2	370	168	32.5064	0	NA	PBANKA_1449700.1	PocGH01_14060700.1	Pfam:PF04774.15(HABP4_PAI-RBP1)	0	OTHER	Y	Y
HEP_00007600	CCR4-NOT transcription complex subunit 4, putative	1	5160	303.75	35.6593	0	NA	PBANKA_1449900.1	PocGH01_14060900.1	Pfam:PF13920.6(zf-C3HC4_3),Pfam:PF14570.6(zf-RING_4)	0	OTHER	Y	Y
HEP_00007700	tetQ family GTPase, putative	1	3477	123.75	24.2539	0	NA	PBANKA_1450000.1	PocGH01_14061000.1	Pfam:PF00679.24(EFG_C),Pfam:PF14492.6(EFG_II),Pfam:PF00009.27(GTP_EFTU),Pfam:PF16658.5(RF3_C)	0	OTHER	Y	Y
HEP_00007800	mRNA methyltransferase, putative	1	2628	40.5	5.68624	0	NA	PBANKA_1450100.1	PocGH01_14061100.1	Pfam:PF05063.14(MT-A70)	0	OTHER	Y	Y
HEP_00007900	serine hydroxymethyltransferase	3	1899	183.75	45.2208	0	NA	PBANKA_1450200.1	PocGH01_14061200.1	Pfam:PF00464.19(SHMT)	0	OTHER	Y	Y
HEP_00008000	ATP synthase subunit beta, mitochondrial, putative	1	1626	687.25	121.368	0	NA	PBANKA_1450300.1	PocGH01_14061300.1	Pfam:PF00006.25(ATP-synt_ab),Pfam:PF02874.23(ATP-synt_ab_N)	2	OTHER	Y	Y
HEP_00008100	conserved protein, unknown function	1	4584	269.25	63.2581	0	NA	PBANKA_1120100.1	PocGH01_11036200.1	Pfam:PF00515.28(TPR_1)	0	OTHER	Y	Y
HEP_00008200	conserved protein, unknown function	1	4857	143.75	25.773	0	NA	NA	NA	NA	0	OTHER	Y	Y
HEP_00008300	conserved protein, unknown function	1	876	137.5	36.1525	0	NA	PBANKA_0503400.1	PocGH01_06012300.1	NA	0	OTHER	Y	Y
HEP_00008400	zinc finger protein, putative	1	3423	3837.25	583.283	0	NA	PBANKA_1134900.1	PocGH01_11021900.1	NA	0	OTHER	Y	N
HEP_00008500	zinc finger protein, putative	1	2229	66.75	21.9754	0	NA	PBANKA_1134800.1	PocGH01_11022000.1	Pfam:PF03367.13(zf-ZPR1)	0	OTHER	Y	Y
HEP_00008600	conserved protein, unknown function	3	809	214.75	37.7746	2	NA	PBANKA_1134700.1	PocGH01_11022100.1	NA	0	OTHER	Y	Y
HEP_00008700	rhomboid protease ROM7	1	1011	12.25	4.99166	6	NA	PBANKA_1134600.1	PocGH01_11022200.1	Pfam:PF01694.22(Rhomboid)	0	SP(Sec/SPI)	Y	Y
HEP_00008800	conserved protein, unknown function	2	5546	618.5	95.1122	2	NA	PBANKA_1134500.1	PocGH01_11022300.1	Pfam:PF09073.10(BUD22)	1	OTHER	Y	Y
HEP_00008900	small subunit rRNA processing factor, putative	1	2205	151.75	32.6943	0	NA	PBANKA_1134400.1	PocGH01_11022400.1	Pfam:PF09368.10(Sas10),Pfam:PF04000.15(Sas10_Utp3)	0	OTHER	Y	Y
HEP_00009000	patatin-like phospholipase, putative	2	7749	286	46.2241	1	NA	PBANKA_1134300.1	PocGH01_11022500.1	Pfam:PF01734.22(Patatin)	0	OTHER	Y	Y
HEP_00009100	pyrroline-5-carboxylate reductase	6	1753	109.5	34.3948	0	NA	PBANKA_1134200.1	PocGH01_11022600.1	Pfam:PF03807.17(F420_oxidored),Pfam:PF14748.6(P5CR_dimer)	1	OTHER	Y	Y
HEP_00009200	T-complex protein 1 subunit delta	3	2202	352	37.372	0	NA	PBANKA_1134100.1	PocGH01_11022700.1	Pfam:PF00118.24(Cpn60_TCP1)	3	OTHER	Y	Y
HEP_00009300	U3 small nucleolar RNA-associated protein 21, putative	4	4507	224.25	47.3876	0	NA	PBANKA_1134000.1	PocGH01_11022800.1	Pfam:PF04192.12(Utp21)	0	OTHER	Y	Y
HEP_00009400	conserved protein, unknown function	4	973	25.5	7.50555	0	NA	PBANKA_1133900.1	PocGH01_11022900.1	NA	0	OTHER	Y	Y
HEP_00009500	DNA helicase, putative	1	2634	205	39.1493	0	NA	PBANKA_1133800.1	PocGH01_11023000.1	Pfam:PF00271.31(Helicase_C),Pfam:PF04851.15(ResIII),Pfam:PF00176.23(SNF2_N)	0	OTHER	Y	Y
HEP_00009600	conserved protein, unknown function	1	3447	99.25	26.0944	0	NA	PBANKA_1133700.1	PocGH01_11023100.1	NA	1	OTHER	Y	Y
HEP_00009700	dynein light chain, putative	1	366	2.75	1.70783	0	NA	PBANKA_1133600.1	PocGH01_11023200.1	Pfam:PF01221.18(Dynein_light)	0	OTHER	Y	Y
HEP_00009800	glutamyl-tRNA synthetase, putative	7	3232	37	1.82574	0	NA	PBANKA_1133500.1	PocGH01_11023300.1	Pfam:PF00749.21(tRNA-synt_1c)	1	SP(Sec/SPI)	Y	Y
HEP_00009900	elongation factor 1-alpha	1	1332	10577.8	1580.03	0	NA	NA	PocGH01_00015600.1	Pfam:PF00009.27(GTP_EFTU),Pfam:PF03144.25(GTP_EFTU_D2),Pfam:PF03143.17(GTP_EFTU_D3)	1	OTHER	Y	Y
HEP_00010000	syntaxin, Qa-SNARE family	1	1398	27.5	8.69866	1	NA	PBANKA_1342000.1	PocGH01_12035600.1	NA	0	OTHER	Y	Y
HEP_00010100	conserved membrane protein, unknown function	1	4098	176.25	25.992	4	NA	PBANKA_1342100.1	PocGH01_12035500.1	Pfam:PF12309.8(KBP_C)	1	OTHER	Y	Y
HEP_00010200	conserved protein, unknown function	3	4175	75.5	20.8886	1	NA	PBANKA_1342200.1	PocGH01_12035400.1	NA	0	OTHER	Y	Y
HEP_00010300	conserved protein, unknown function	16	3482	778	119.214	0	NA	NA	PocGH01_12035300.1	Pfam:PF02140.18(Gal_Lectin)	0	SP(Sec/SPI)	Y	Y
HEP_00010400	ribonuclease P protein subunit RPR2, putative	1	1182	93.25	7.08872	0	NA	PBANKA_1342400.1	PocGH01_12035200.1	Pfam:PF04032.16(Rpr2)	0	OTHER	Y	Y
HEP_00010500	conserved protein, unknown function	1	4506	976.5	203.989	0	NA	PBANKA_1342500.1	PocGH01_12035100.1	NA	0	OTHER	Y	Y
HEP_00010600	conserved protein, unknown function	1	939	15	7.16473	0	NA	PBANKA_1342600.1	PocGH01_12035000.1	NA	0	OTHER	Y	Y
HEP_00010700	conserved protein, unknown function	3	3243	11	3.3665	0	NA	PBANKA_1342700.1	PocGH01_12034900.1	NA	0	OTHER	Y	Y
HEP_00010800	nicotinate-nucleotide adenylyltransferase	1	756	289	48.0208	0	NA	PBANKA_1342800.1	PocGH01_12034800.1	Pfam:PF01467.26(CTP_transf_like)	0	OTHER	Y	Y
HEP_00010900	regulator of nonsense transcripts 3B, putative	1	927	38.75	13.1498	0	NA	PBANKA_1342900.1	PocGH01_12034700.1	Pfam:PF03467.15(Smg4_UPF3)	0	OTHER	Y	Y
HEP_00011000	ribose-phosphate pyrophosphokinase, putative	1	1686	143.25	28.0877	0	NA	PBANKA_1343000.1	PocGH01_12034600.1	Pfam:PF00156.27(Pribosyltran),Pfam:PF13793.6(Pribosyltran_N),Pfam:PF14572.6(Pribosyl_synth)	0	OTHER	Y	Y
HEP_00011100	conserved protein, unknown function	6	1377	35.75	6.23832	0	NA	PBANKA_1343100.1	PocGH01_12034500.1	NA	0	OTHER	Y	Y
HEP_00011200	conserved protein, unknown function	1	6432	712.25	113.978	0	NA	PBANKA_1343200.1	PocGH01_12034400.1	NA	0	OTHER	Y	Y
HEP_00011300	conserved protein, unknown function	3	1574	2.5	1	2	NA	NA	NA	NA	0	OTHER	Y	Y
HEP_00011400	glycerol-3-phosphate 1-O-acyltransferase	1	1752	48.25	10.3078	3	NA	PBANKA_1428500.1	PocGH01_14038700.1	Pfam:PF01553.21(Acyltransferase)	0	OTHER	Y	Y
HEP_00011500	tetratricopeptide repeat family protein, putative	1	897	64	5.88784	1	NA	PBANKA_1428400.1	PocGH01_14038600.1	Pfam:PF00515.28(TPR_1),Pfam:PF13414.6(TPR_11),Pfam:PF07719.17(TPR_2),Pfam:PF13181.6(TPR_8)	0	OTHER	Y	Y
HEP_00011600	WD repeat-containing protein, putative	9	6073	270.5	56.6539	0	NA	PBANKA_1428300.1	PocGH01_14038500.1	Pfam:PF00400.32(WD40)	0	OTHER	Y	Y
HEP_00011700	conserved protein, unknown function	1	2421	72.25	17.0171	0	NA	PBANKA_1428200.1	PocGH01_14038400.1	NA	1	OTHER	Y	Y
HEP_00011800	asparagine-rich antigen Pfa55-14	1	3816	195	21.8327	0	NA	PBANKA_1428100.1	PocGH01_14038300.1	NA	2	OTHER	Y	Y
HEP_00011900	conserved protein, unknown function	1	3063	191.25	22.9111	0	NA	PBANKA_1428000.1	PocGH01_14038200.1	NA	0	OTHER	Y	Y
HEP_00012000	histone acetyltransferase subunit NuA4, putative	1	288	38	8.28654	0	NA	PBANKA_1427900.1	PocGH01_14038100.1	Pfam:PF09340.10(NuA4)	0	OTHER	Y	Y
HEP_00012100	peptidase family C50, putative	2	17927	509.75	109.658	13	NA	PBANKA_1427800.1	PocGH01_14038000.1	Pfam:PF03568.17(Peptidase_C50)	0	OTHER	Y	Y
HEP_00012200	RuvB-like helicase 1, putative	5	2337	287	67.0572	0	NA	PBANKA_1427700.1	NA	Pfam:PF00004.29(AAA),Pfam:PF13401.6(AAA_22),Pfam:PF05496.12(RuvB_N),Pfam:PF00158.26(Sigma54_activat),Pfam:PF06068.13(TIP49),Pfam:PF17856.1(TIP49_C)	0	OTHER	Y	Y
HEP_00012300	conserved protein, unknown function	4	3923	111	17.7764	4	NA	PBANKA_1427600.1	PocGH01_14037800.1	NA	0	OTHER	Y	Y
HEP_00012400	conserved protein, unknown function	4	1309	45.5	9.94987	0	NA	PBANKA_0701800.1	PocGH01_05012000.1	NA	0	OTHER	Y	Y
HEP_00012500	conserved membrane protein, unknown function	2	6689	471.75	102.935	4	NA	PBANKA_0701700.1	PocGH01_05011900.1	NA	0	OTHER	Y	Y
HEP_00012600	conserved protein, unknown function	7	1864	193.25	31.8578	0	NA	PBANKA_0701600.1	PocGH01_05011800.1	Pfam:PF06244.12(Ccdc124)	1	OTHER	Y	Y
HEP_00012700	50S ribosomal protein L9, apicoplast, putative	3	922	30.25	5.90903	0	NA	PBANKA_0408100.1	PocGH01_08038400.1	NA	0	SP(Sec/SPI)	Y	Y
HEP_00012800	YTH domain-containing protein, putative	7	2011	32.75	4.03113	0	NA	PBANKA_0407900.1	PocGH01_08038600.1	Pfam:PF04146.15(YTH)	0	OTHER	Y	Y
HEP_00012900	SECIS-binding protein 2, putative	1	1803	72	13.0384	0	NA	PBANKA_0407800.1	PocGH01_08038700.1	Pfam:PF01248.26(Ribosomal_L7Ae)	0	OTHER	Y	Y
HEP_00013000	60S acidic ribosomal protein P2, putative	1	339	703.75	101.125	0	NA	PBANKA_0407700.1	PocGH01_08038800.1	Pfam:PF00428.19(Ribosomal_60s)	0	OTHER	Y	Y
HEP_00013100	asparagine synthetase, putative	2	2068	93	22.0151	0	NA	PBANKA_0407600.1	PocGH01_08038900.1	Pfam:PF00733.21(Asn_synthase),Pfam:PF12481.8(DUF3700),Pfam:PF13522.6(GATase_6),Pfam:PF13537.6(GATase_7)	0	OTHER	Y	Y
HEP_00013200	endonuclease/exonuclease/phosphatase family protein, putative	1	2496	0	0	0	NA	NA	NA	NA	0	OTHER	Y	Y
HEP_00013300	protein disulfide-isomerase	4	2324	4.75	2.87228	0	NA	PBANKA_1335800.1	PocGH01_12042200.1	Pfam:PF00085.20(Thioredoxin),Pfam:PF13098.6(Thioredoxin_2),Pfam:PF13848.6(Thioredoxin_6)	2	SP(Sec/SPI)	Y	Y
HEP_00013400	histone deacetylase, putative	2	5897	223.75	39.3393	0	NA	PBANKA_1335400.1	PocGH01_12042600.1	Pfam:PF00850.19(Hist_deacetyl)	0	OTHER	Y	Y
HEP_00013500	conserved protein, unknown function	9	3080	170.5	47.7668	9	NA	PBANKA_1335500.1	PocGH01_12042500.1	NA	0	SP(Sec/SPI)	Y	Y
HEP_00013600	M1-family alanyl aminopeptidase, putative	3	3991	23	3.16228	1	NA	PBANKA_1335600.1	PocGH01_12042400.1	Pfam:PF01433.20(Peptidase_M1)	1	OTHER	Y	Y
HEP_00013700	conserved protein, unknown function	3	958	47.25	8.95824	0	NA	PBANKA_1335700.1	PocGH01_12042300.1	NA	0	OTHER	Y	Y
HEP_00013800	protein disulfide-isomerase, putative	2	399	0.25	0.5	0	NA	NA	NA	NA	0	OTHER	N	Y
HEP_00013900	conserved protein, unknown function	1	1185	309.5	54.1941	1	NA	PBANKA_1037300.1	PocGH01_13054700.1	NA	0	SP(Sec/SPI)	Y	Y
HEP_00014000	conserved protein, unknown function	5	3477	200	31.6754	1	NA	PBANKA_1037200.1	PocGH01_13054600.1	NA	0	OTHER	Y	Y
HEP_00014100	GTPase-activating protein, putative	7	3733	298.5	55.7524	2	NA	PBANKA_1037100.1	PocGH01_13054500.1	Pfam:PF00566.18(RabGAP-TBC)	0	OTHER	Y	Y
HEP_00014200	trafficking protein particle complex subunit 1, putative	3	1052	18.25	2.98608	0	NA	PBANKA_1037000.1	PocGH01_13054400.1	Pfam:PF04099.12(Sybindin)	0	OTHER	Y	Y
HEP_00014300	conserved protein, unknown function	1	3801	55.75	14.2683	0	NA	PBANKA_1036900.1	PocGH01_13054300.1	NA	0	OTHER	Y	Y
HEP_00014400	DNA mismatch repair protein, putative	4	5351	154.75	32.3355	0	NA	PBANKA_1036800.1	PocGH01_13054200.1	Pfam:PF01624.20(MutS_I),Pfam:PF00488.21(MutS_V)	1	OTHER	Y	Y
HEP_00014500	COBW domain-containing protein 1, putative	1	1959	55.75	22.6182	0	NA	PBANKA_1036700.1	PocGH01_13054100.1	Pfam:PF02492.19(cobW)	0	OTHER	Y	Y
HEP_00014600	ribonucleotide reductase small subunit	1	1050	139.5	24.0347	0	NA	PBANKA_1036600.1	PocGH01_13054000.1	Pfam:PF00268.21(Ribonuc_red_sm)	0	OTHER	Y	Y
HEP_00014700	RING zinc finger protein, putative	1	2013	134.75	33.2303	4	NA	PBANKA_1036500.1	PocGH01_13053900.1	Pfam:PF13920.6(zf-C3HC4_3),Pfam:PF12678.7(zf-rbx1),Pfam:PF17123.5(zf-RING_11),Pfam:PF13639.6(zf-RING_2),Pfam:PF14634.6(zf-RING_5)	0	OTHER	Y	Y
HEP_00014800	ribosome biogenesis protein BOP1, putative	5	4246	188	37.55	2	NA	PBANKA_1036400.1	PocGH01_13053800.1	Pfam:PF08145.12(BOP1NT)	0	OTHER	Y	Y
HEP_00014900	RNA-binding protein, putative	1	3015	230	33.1964	0	NA	PBANKA_1036300.1	PocGH01_13053700.1	Pfam:PF00076.22(RRM_1)	0	OTHER	Y	Y
HEP_00015000	RNA-binding protein, putative	3	727	30.5	4.43471	0	NA	PBANKA_1036200.1	PocGH01_13053600.1	Pfam:PF00076.22(RRM_1)	0	OTHER	Y	Y
HEP_00015100	conserved protein, unknown function	1	3822	91.75	20.5649	0	NA	PBANKA_1036100.1	PocGH01_13053500.1	Pfam:PF01167.18(Tub)	1	OTHER	Y	Y
HEP_00015200	transcription elongation factor SPT6, putative	1	2141	140.75	17.9513	0	NA	NA	NA	Pfam:PF14632.6(SPT6_acidic)	0	OTHER	Y	N
HEP_00015300	conserved membrane protein, unknown function	3	13166	491.25	64.0696	5	NA	PBANKA_0309200.1	PocGH01_04017700.1	NA	1	OTHER	Y	Y
HEP_00015400	conserved protein, unknown function	1	11619	560.5	95.7096	0	NA	PBANKA_0309400.1	PocGH01_04017600.1	NA	0	OTHER	Y	Y
HEP_00015500	conserved protein, unknown function	2	631	55.5	13.6748	1	NA	PBANKA_0310100.1	PocGH01_04016900.1	NA	0	OTHER	Y	Y
HEP_00015600	conserved protein, unknown function	3	812	30	7.78888	0	NA	PBANKA_0310200.1	PocGH01_04016800.1	NA	0	OTHER	Y	Y
HEP_00015700	protein kinase 7	4	1981	160.75	27.3054	0	NA	PBANKA_0310300.1	PocGH01_04016700.1	Pfam:PF14531.6(Kinase-like),Pfam:PF00069.25(Pkinase),Pfam:PF07714.17(Pkinase_Tyr)	0	OTHER	Y	Y
HEP_00015800	conserved protein, unknown function	5	2254	91	20.3142	0	NA	PBANKA_0310400.1	PocGH01_04016600.1	Pfam:PF13414.6(TPR_11),Pfam:PF07719.17(TPR_2)	0	OTHER	Y	Y
HEP_00015900	conserved protein, unknown function	10	7133	328.5	52.7415	2	NA	PBANKA_0310500.1	PocGH01_04016500.1	NA	0	OTHER	N	Y
HEP_00016000	protein SIS1	3	1674	432.25	87.9218	0	NA	PBANKA_0310000.1	PocGH01_04017000.1	Pfam:PF00226.31(DnaJ),Pfam:PF01556.18(DnaJ_C)	1	OTHER	Y	Y
HEP_00016100	conserved protein, unknown function	1	501	109.75	24.8378	1	NA	PBANKA_0309900.1	PocGH01_04017100.1	NA	1	OTHER	Y	Y
HEP_00016200	hypothetical protein	1	1680	31.25	12.2577	0	NA	NA	NA	NA	1	OTHER	N	Y
HEP_00016300	dolichol-linked oligosaccharide biosynthesis enzyme, putative	1	636	0.5	1	4	NA	PBANKA_0308400.1	PocGH01_04018500.1	Pfam:PF08660.11(Alg14)	0	OTHER	Y	Y
HEP_00016400	dynein heavy chain, putative	1	18528	1535.5	232.838	0	NA	PBANKA_0416100.1	PocGH01_07012700.1	Pfam:PF00004.29(AAA),Pfam:PF07728.14(AAA_5),Pfam:PF12774.7(AAA_6),Pfam:PF12775.7(AAA_7),Pfam:PF12780.7(AAA_8),Pfam:PF12781.7(AAA_9),Pfam:PF17857.1(AAA_lid_1),Pfam:PF18198.1(AAA_lid_11),Pfam:PF08385.12(DHC_N1),Pfam:PF08393.13(DHC_N2),Pfam:PF17852.1(Dynein_AAA_lid),Pfam:PF18199.1(Dynein_C),Pfam:PF03028.15(Dynein_heavy),Pfam:PF12777.7(MT)	6	OTHER	Y	Y
HEP_00016500	mitochondrial carrier protein, putative	1	3327	134.75	27.415	0	NA	PBANKA_0416200.1	PocGH01_07012600.1	Pfam:PF00153.27(Mito_carr)	1	OTHER	Y	Y
HEP_00016600	nucleoporin NUP100/NSP100, putative	3	7743	238.25	44.2747	0	NA	PBANKA_0416300.1	PocGH01_07012500.1	NA	0	OTHER	Y	Y
HEP_00016700	conserved protein, unknown function	1	825	55.25	4.11299	0	NA	PBANKA_0416400.1	PocGH01_07012400.1	NA	1	OTHER	Y	Y
HEP_00016800	copper-transporting ATPase, putative	3	8434	499.75	86.5655	8	NA	PBANKA_0416500.1	PocGH01_07012300.1	Pfam:PF00122.20(E1-E2_ATPase),Pfam:PF00702.26(Hydrolase)	1	OTHER	Y	Y
HEP_00016900	replication protein A1, small	2	1869	387	42.4107	0	NA	PBANKA_0416600.1	PocGH01_07012200.1	Pfam:PF16900.5(REPA_OB_2),Pfam:PF08646.10(Rep_fac-A_C),Pfam:PF01336.25(tRNA_anti-codon)	1	OTHER	Y	Y
HEP_00017000	3',5'-cyclic nucleotide phosphodiesterase, putative	9	5685	6.5	1.29099	6	NA	PBANKA_1419800.1	PocGH01_14029500.1	Pfam:PF00233.19(PDEase_I)	1	OTHER	Y	Y
HEP_00017100	palmitoyltransferase DHHC8, putative	11	2971	11.5	4.12311	4	NA	PBANKA_1419700.1	PocGH01_14029400.1	Pfam:PF01529.20(DHHC)	0	OTHER	Y	Y
HEP_00017200	conserved membrane protein, unknown function	1	10080	138.5	23.2881	14	NA	PBANKA_1419600.1	PocGH01_14029300.1	NA	1	OTHER	Y	Y
HEP_00017300	conserved protein, unknown function	3	727	66.75	8.09835	0	NA	PBANKA_1419500.1	PocGH01_14029200.1	Pfam:PF04419.14(4F5),Pfam:PF12907.7(zf-met2)	0	OTHER	Y	Y
HEP_00017400	conserved protein, unknown function	1	1983	496.75	130.057	0	NA	PBANKA_1419300.1	PocGH01_14029000.1	NA	2	OTHER	Y	Y
HEP_00017500	RNA-binding protein, putative	5	1302	68.25	21.8689	0	NA	PBANKA_1419200.1	PocGH01_14028900.1	Pfam:PF00076.22(RRM_1),Pfam:PF13893.6(RRM_5)	0	OTHER	Y	Y
HEP_00017600	dihydrolipoyllysine-residue succinyltransferase component of 2-oxoglutarate dehydrogenase complex, putative	3	1702	96.5	16.7033	0	NA	PBANKA_1419100.1	PocGH01_14028800.1	Pfam:PF00198.23(2-oxoacid_dh),Pfam:PF00364.22(Biotin_lipoyl)	0	OTHER	Y	Y
HEP_00017700	calcyclin binding protein, putative	1	693	137.5	24.7184	0	NA	PBANKA_1452600.1	PocGH01_14063700.1	Pfam:PF04969.16(CS)	0	OTHER	Y	Y
HEP_00017800	conserved protein, unknown function	2	2480	366.75	48.7263	1	NA	PBANKA_1452500.1	PocGH01_14063500.1	NA	0	OTHER	Y	Y
HEP_00017900	ubiquitin-like modifier HUB1, putative	2	372	39.75	14.975	0	NA	PBANKA_1452400.1	PocGH01_14063400.1	Pfam:PF00240.23(ubiquitin),Pfam:PF14560.6(Ubiquitin_2)	0	OTHER	Y	Y
HEP_00018000	conserved protein, unknown function	2	961	397.5	72.7668	5	NA	PBANKA_1452300.1	PocGH01_14063300.1	Pfam:PF13664.6(DUF4149)	0	OTHER	Y	Y
HEP_00018100	periodic tryptophan protein 1, putative	2	1920	108	18.3848	0	NA	NA	NA	Pfam:PF01391.18(Collagen),Pfam:PF00400.32(WD40)	0	OTHER	Y	N
HEP_00018200	sphingomyelin phosphodiesterase, putative	1	1725	277.5	57.4949	0	NA	PBANKA_1453100.1	PocGH01_14064200.1	NA	0	OTHER	Y	Y
HEP_00018300	conserved protein, unknown function	3	2347	100	10.4243	0	NA	PBANKA_1453000.1	PocGH01_14064100.1	NA	0	OTHER	N	Y
HEP_00018400	insulinase, putative	4	4796	95.25	18.8746	0	NA	PBANKA_0929800.1	PocGH01_09024500.1	Pfam:PF00675.20(Peptidase_M16),Pfam:PF05193.21(Peptidase_M16_C)	1	OTHER	Y	Y
HEP_00018500	haloacid dehalogenase-like hydrolase, putative	1	1104	67.75	17.0171	0	NA	PBANKA_0929700.1	PocGH01_09024600.1	Pfam:PF13419.6(HAD_2),Pfam:PF00702.26(Hydrolase)	0	OTHER	Y	Y
HEP_00018600	box C/D snoRNP rRNA 2'-O-methylation factor, putative	1	1746	237.5	54.7022	0	NA	PBANKA_0929600.1	PocGH01_09024700.1	Pfam:PF01798.18(Nop),Pfam:PF08156.13(NOP5NT)	0	OTHER	Y	Y
HEP_00018700	histone acetyltransferase	1	2202	311.5	47.4166	0	NA	PBANKA_0929500.1	PocGH01_09024800.1	Pfam:PF01853.18(MOZ_SAS),Pfam:PF11717.8(Tudor-knot),Pfam:PF17772.1(zf-MYST)	1	OTHER	Y	Y
HEP_00018800	conserved protein, unknown function	1	825	5.75	1.5	3	NA	PBANKA_0925600.1	PocGH01_09028900.1	NA	0	SP(Sec/SPI)	Y	Y
HEP_00018900	conserved protein, unknown function	22	9053	106.75	19.1898	0	NA	PBANKA_0925700.1	PocGH01_09028800.1	NA	1	OTHER	Y	Y
HEP_00019000	conserved protein, unknown function	1	6786	327.75	52.5635	0	NA	PBANKA_0925800.1	PocGH01_09028700.1	NA	2	OTHER	Y	Y
HEP_00019100	conserved protein, unknown function	7	4179	277.75	58.6593	0	NA	PBANKA_0925900.1	PocGH01_09028600.1	NA	3	OTHER	Y	Y
HEP_00019200	conserved protein, unknown function	1	1077	17	7.70281	0	NA	PBANKA_0926000.1	PocGH01_09028500.1	NA	0	OTHER	Y	Y
HEP_00019300	JmjC domain-containing protein, putative	13	3114	28	6	0	NA	PBANKA_0926100.1	PocGH01_09028400.1	Pfam:PF08007.12(Cupin_4),Pfam:PF13621.6(Cupin_8)	1	OTHER	Y	Y
HEP_00019400	GPI transamidase component GPI16, putative	3	2093	89	14.1185	2	NA	PBANKA_0926200.1	PocGH01_09028300.1	Pfam:PF04113.14(Gpi16)	0	SP(Sec/SPI)	Y	Y
HEP_00019500	conserved protein, unknown function	4	1820	1.25	0.957427	0	NA	PBANKA_0926300.1	PocGH01_09028200.1	NA	0	OTHER	Y	Y
HEP_00019600	dynamin-like protein	1	2235	91.25	7.932	0	NA	PBANKA_0520400.1	PocGH01_06029700.1	Pfam:PF01031.20(Dynamin_M),Pfam:PF00350.23(Dynamin_N),Pfam:PF02212.18(GED),Pfam:PF01926.23(MMR_HSR1)	0	OTHER	Y	Y
HEP_00019700	conserved protein, unknown function	1	3894	40	13.3666	0	NA	PBANKA_0520300.1	PocGH01_06029600.1	NA	0	OTHER	Y	Y
HEP_00019800	ADP/ATP transporter on adenylate translocase	1	909	1744.75	229.68	3	NA	PBANKA_0520200.1	PocGH01_06029500.1	Pfam:PF00153.27(Mito_carr)	0	OTHER	Y	Y
HEP_00019900	conserved protein, unknown function	12	4248	36	5.94418	0	NA	PBANKA_0520100.1	PocGH01_06029400.1	NA	0	OTHER	Y	Y
HEP_00020000	pyruvate kinase 2, putative	1	2289	74.75	14.0801	0	NA	PBANKA_0520000.1	PocGH01_06029300.1	Pfam:PF00224.21(PK),Pfam:PF02887.16(PK_C)	0	SP(Sec/SPI)	Y	Y
HEP_00020100	DNA polymerase zeta catalytic subunit, putative	1	3558	84.5	17.4642	0	NA	NA	NA	Pfam:PF00136.21(DNA_pol_B)	0	OTHER	N	Y
HEP_00020200	translation initiation factor IF-3, putative	1	978	29	6.58281	0	NA	PBANKA_0518400.1	PocGH01_06027600.1	NA	0	OTHER	Y	Y
HEP_00020300	ADP-ribosylation factor, putative	1	537	61.25	4.11299	0	NA	PBANKA_0518500.1	PocGH01_06027700.1	Pfam:PF00025.21(Arf),Pfam:PF00503.20(G-alpha),Pfam:PF04670.12(Gtr1_RagA),Pfam:PF01926.23(MMR_HSR1),Pfam:PF00071.22(Ras),Pfam:PF08477.13(Roc),Pfam:PF09439.10(SRPRB)	0	OTHER	Y	Y
HEP_00020400	conserved protein, unknown function	12	2876	45.75	9.97914	0	NA	PBANKA_0518600.1	PocGH01_06027800.1	NA	0	OTHER	Y	Y
HEP_00020500	methionine--tRNA ligase, putative	1	2790	182.5	23	0	NA	PBANKA_0518700.1	PocGH01_06027900.1	Pfam:PF00133.22(tRNA-synt_1),Pfam:PF01406.19(tRNA-synt_1e),Pfam:PF01921.18(tRNA-synt_1f),Pfam:PF09334.11(tRNA-synt_1g)	0	OTHER	Y	Y
HEP_00020600	U2 snRNA/tRNA pseudouridine synthase, putative	1	2677	60.75	9.17878	0	NA	PBANKA_0518800.1	PocGH01_06028000.1	Pfam:PF01142.18(TruD)	0	OTHER	Y	N
HEP_00020700	DNA polymerase zeta catalytic subunit, putative	4	4088	91	21.9848	1	NA	NA	PocGH01_06029200.1	Pfam:PF00136.21(DNA_pol_B)	1	OTHER	Y	N
HEP_00020800	protein serine/threonine kinase-1, putative	1	3270	403.75	72.9903	0	NA	PBANKA_1309200.1	PocGH01_12069400.1	Pfam:PF00069.25(Pkinase),Pfam:PF07714.17(Pkinase_Tyr)	0	OTHER	N	Y
HEP_00020900	mitochondrial ribosomal protein S29 precursor, putative	3	2204	48	14.0712	0	NA	PBANKA_1309100.1	PocGH01_12069500.1	Pfam:PF10236.9(DAP3)	0	OTHER	Y	Y
HEP_00021000	hypothetical protein	1	363	17	6.21825	0	NA	NA	NA	NA	0	OTHER	N	Y
HEP_00021100	conserved protein, unknown function	1	459	112.25	23.4147	1	NA	PBANKA_1309300.1	PocGH01_12069300.1	Pfam:PF04000.15(Sas10_Utp3)	0	OTHER	Y	Y
HEP_00021200	RNA-binding protein, putative	4	4126	321.25	58.2602	0	NA	PBANKA_1309400.1	PocGH01_12069200.1	Pfam:PF00076.22(RRM_1),Pfam:PF07744.13(SPOC)	1	OTHER	Y	Y
HEP_00021300	conserved protein, unknown function	3	2131	160.75	29.5452	0	NA	PBANKA_1309500.1	PocGH01_12069100.1	NA	0	OTHER	Y	Y
HEP_00021400	1-acyl-sn-glycerol-3-phosphate acyltransferase, putative	2	902	88	26.0896	0	NA	PBANKA_1308200.1	PocGH01_12070500.1	Pfam:PF01553.21(Acyltransferase)	0	OTHER	N	Y
HEP_00021500	eukaryotic initiation factor 2alpha kinase 1, putative	2	6046	122.75	22.0964	0	NA	PBANKA_1308400.1	PocGH01_12070300.1	Pfam:PF01391.18(Collagen),Pfam:PF00069.25(Pkinase),Pfam:PF07714.17(Pkinase_Tyr)	0	OTHER	Y	Y
HEP_00021600	fructose-bisphosphate aldolase, putative	2	1621	6648.25	944.818	0	NA	PBANKA_1308600.1	PocGH01_12070000.1	Pfam:PF00274.19(Glycolytic)	0	OTHER	Y	Y
HEP_00021700	shikimate dehydrogenase, putative	4	1336	31.25	10.7199	1	NA	PBANKA_1308500.1	PocGH01_12070100.1	NA	0	OTHER	Y	Y
HEP_00021800	conserved protein, unknown function	2	570	23	6.0553	0	NA	NA	PocGH01_12070200.1	NA	0	OTHER	Y	Y
HEP_00021900	ATP-dependent RNA helicase MAK5, putative	2	2604	85.5	21.362	0	NA	PBANKA_1309000.1	PocGH01_12069600.1	Pfam:PF00270.29(DEAD),Pfam:PF00271.31(Helicase_C)	0	OTHER	Y	N
HEP_00022000	histidine--tRNA ligase, putative	1	3426	222.25	45.7921	0	NA	PBANKA_1308900.1	PocGH01_12069700.1	Pfam:PF03129.20(HGTP_anticodon),Pfam:PF13393.6(tRNA-synt_His)	0	OTHER	Y	Y
HEP_00022100	conserved protein, unknown function	1	1332	52	12.4365	0	NA	PBANKA_1308800.1	PocGH01_12069800.1	NA	0	OTHER	Y	Y
HEP_00022200	conserved protein, unknown function	1	627	83.5	9.98332	0	NA	PBANKA_0709600.1	PocGH01_05019700.1	NA	0	OTHER	Y	Y
HEP_00022300	protein kinase 1, putative	2	1793	229.75	34.6927	0	NA	PBANKA_0709700.1	PocGH01_05019800.1	Pfam:PF00069.25(Pkinase)	0	OTHER	N	Y
HEP_00022400	ribosomal RNA small subunit methyltransferase NEP1, putative	1	690	13.25	7.45542	0	NA	PBANKA_0709300.1	PocGH01_05019400.1	Pfam:PF03587.14(EMG1)	0	OTHER	Y	Y
HEP_00022500	clp1-related protein, putative	1	1866	30.75	11.2361	0	NA	PBANKA_0709200.1	PocGH01_05019300.1	Pfam:PF16573.5(CLP1_N),Pfam:PF16575.5(CLP1_P)	0	OTHER	Y	Y
HEP_00022600	60S ribosomal protein L22, putative	2	943	498	108.775	0	NA	PBANKA_0709100.1	PocGH01_05019200.1	Pfam:PF07382.11(HC2),Pfam:PF01776.17(Ribosomal_L22e)	0	OTHER	Y	Y
HEP_00022700	protein transport protein SEC23	2	2381	215.25	60.9337	0	NA	PBANKA_0708000.1	PocGH01_05018200.1	Pfam:PF00626.22(Gelsolin),Pfam:PF08033.12(Sec23_BS),Pfam:PF04815.15(Sec23_helical),Pfam:PF04811.15(Sec23_trunk),Pfam:PF04810.15(zf-Sec23_Sec24)	0	OTHER	Y	Y
HEP_00022800	conserved protein, unknown function	1	2904	26.75	4.5	2	NA	PBANKA_0707900.1	PocGH01_05018100.1	NA	0	OTHER	Y	Y
HEP_00022900	U5 snrnp-specific protein, putative	1	990	50.75	2.21736	0	NA	PBANKA_0707800.1	PocGH01_05018000.1	Pfam:PF12894.7(ANAPC4_WD40),Pfam:PF11715.8(Nup160),Pfam:PF00400.32(WD40),Pfam:PF17005.5(WD40_like)	0	OTHER	Y	Y
HEP_00023000	conserved protein, unknown function	1	807	1.75	1.25831	0	NA	PBANKA_0707700.1	PocGH01_05017900.1	NA	0	OTHER	Y	Y
HEP_00023100	serine/threonine protein kinase VPS15, putative	1	2004	75.25	11.5866	0	NA	NA	NA	NA	0	OTHER	N	Y
HEP_00023200	conserved protein, unknown function	1	1755	5.75	1.70783	0	NA	NA	NA	NA	0	OTHER	Y	N
HEP_00023300	protein transport protein SEC61 subunit beta	3	701	2039.25	353.346	1	NA	PBANKA_0709000.1	PocGH01_05019100.1	Pfam:PF03911.16(Sec61_beta)	0	OTHER	Y	Y
HEP_00023400	conserved protein, unknown function	4	860	40	15.8955	0	NA	PBANKA_0708900.1	PocGH01_05019000.1	NA	0	OTHER	Y	Y
HEP_00023500	ribosomal protein L4, mitochondrial, putative	2	2058	79	14.7196	0	NA	PBANKA_0708800.1	PocGH01_05018900.1	Pfam:PF00573.22(Ribosomal_L4)	0	OTHER	Y	Y
HEP_00023600	mediator of RNA polymerase II transcription subunit 7, putative	1	804	87	13.1909	0	NA	PBANKA_0708700.1	PocGH01_05018800.1	Pfam:PF05983.11(Med7)	0	OTHER	Y	Y
HEP_00023700	small nuclear ribonucleoprotein G, putative	2	406	61	12.6754	0	NA	PBANKA_0708400.1	PocGH01_05018500.1	Pfam:PF01423.22(LSM)	0	OTHER	Y	Y
HEP_00023800	conserved membrane protein, unknown function	3	5175	169.75	35.985	4	NA	PBANKA_0708500.1	PocGH01_05018600.1	Pfam:PF12237.8(PCIF1_WW)	0	OTHER	Y	Y
HEP_00023900	quinone oxidoreductase, putative	1	1227	6	1.63299	0	NA	PBANKA_0708600.1	PocGH01_05018700.1	Pfam:PF00107.26(ADH_zinc_N),Pfam:PF13602.6(ADH_zinc_N_2)	0	OTHER	Y	Y
HEP_00024000	poly(A)-specific ribonuclease PARN, putative	1	2643	0	0	0	NA	NA	NA	Pfam:PF04857.20(CAF1)	1	OTHER	Y	Y
HEP_00024100	WD repeat-containing protein, putative	2	3832	117.25	21.469	0	NA	PBANKA_1307300.1	PocGH01_12071400.1	Pfam:PF00400.32(WD40)	0	OTHER	Y	Y
HEP_00024200	U6 snRNA-associated Sm-like protein LSm5, putative	3	709	66	8.28654	0	NA	PBANKA_1307200.1	PocGH01_12071500.1	Pfam:PF01423.22(LSM)	0	OTHER	Y	Y
HEP_00024300	conserved protein, unknown function	2	2077	21.25	6.84957	0	NA	PBANKA_1307100.1	PocGH01_12071600.1	NA	1	OTHER	Y	Y
HEP_00024400	conserved protein, unknown function	1	792	46	16.1864	0	NA	PBANKA_1123000.1	PocGH01_11033200.1	NA	0	OTHER	Y	Y
HEP_00024500	conserved protein, unknown function	1	2028	178.75	37.8627	0	NA	PBANKA_1307000.1	PocGH01_12071700.1	NA	0	OTHER	Y	Y
HEP_00024600	serine/threonine protein kinase, putative	1	4644	54	14.0712	0	NA	PBANKA_1306900.1	PocGH01_12071800.1	Pfam:PF00069.25(Pkinase),Pfam:PF07714.17(Pkinase_Tyr)	1	OTHER	Y	Y
HEP_00024700	protein transport protein SEC7, putative	2	10964	541.75	106.165	2	NA	PBANKA_1306800.1	PocGH01_12071900.1	Pfam:PF01369.20(Sec7)	1	OTHER	Y	Y
HEP_00024800	conserved protein, unknown function	1	1275	8.25	1.25831	0	NA	PBANKA_1306700.1	PocGH01_12072000.1	NA	0	OTHER	Y	Y
HEP_00024900	protein prenyltransferase alpha subunit, putative	5	3069	76.5	12.9228	0	NA	PBANKA_1306400.1	PocGH01_12072300.1	Pfam:PF01239.22(PPTA)	1	OTHER	Y	Y
HEP_00025000	hypothetical protein	1	654	66.75	9.97914	0	NA	NA	NA	NA	0	OTHER	N	Y
HEP_00025100	ubiquitin-conjugating enzyme, putative	2	675	54.75	11.2361	0	NA	PBANKA_0806000.1	PocGH01_08029200.1	Pfam:PF00179.26(UQ_con)	0	OTHER	Y	Y
HEP_00025200	endonuclease/exonuclease/phosphatase family protein, putative	1	2594	47.75	12.339	0	NA	PBANKA_0806100.1	PocGH01_08029300.1	NA	0	OTHER	Y	N
HEP_00025300	conserved protein, unknown function	3	2115	173	39.5474	2	NA	PBANKA_0806400.1	PocGH01_08029600.1	Pfam:PF07946.14(DUF1682)	0	SP(Sec/SPI)	Y	Y
HEP_00025400	Triosephosphate isomerase, putative	3	772	2.5	1.29099	0	NA	NA	NA	Pfam:PF00121.18(TIM)	0	OTHER	Y	Y
HEP_00025500	P-type ATPase, putative	1	3681	131.25	27.2565	8	NA	PBANKA_0806300.1	PocGH01_08029500.1	Pfam:PF13246.6(Cation_ATPase),Pfam:PF16212.5(PhoLip_ATPase_C)	1	OTHER	N	Y
HEP_00025600	E3 ubiquitin-protein ligase RBX1, putative	1	309	108.25	13.4753	0	NA	PBANKA_0806200.1	PocGH01_08029400.1	Pfam:PF12861.7(zf-ANAPC11),Pfam:PF12678.7(zf-rbx1),Pfam:PF13639.6(zf-RING_2)	0	OTHER	Y	Y
HEP_00025700	hypothetical protein	1	834	10.25	3.59398	0	NA	NA	NA	Pfam:PF03372.23(Exo_endo_phos)	0	OTHER	N	Y
HEP_00025800	E1-E2 ATPase, putative	1	2010	99.25	25.7083	4	NA	NA	NA	Pfam:PF00122.20(E1-E2_ATPase),Pfam:PF16209.5(PhoLip_ATPase_N)	0	OTHER	Y	N
HEP_00025900	triosephosphate isomerase, putative	1	893	6.75	2.62996	0	NA	PBANKA_0806500.1	PocGH01_08029700.1	Pfam:PF00121.18(TIM)	0	SP(Sec/SPI)	Y	N
HEP_00026000	cleavage and polyadenylation specificity factor, putative	1	2517	35	9.20145	0	NA	PBANKA_0806600.1	PocGH01_08029900.1	Pfam:PF10996.8(Beta-Casp),Pfam:PF00753.27(Lactamase_B),Pfam:PF12706.7(Lactamase_B_2),Pfam:PF16661.5(Lactamase_B_6),Pfam:PF07521.12(RMMBL)	0	OTHER	Y	Y
HEP_00026100	conserved protein, unknown function	1	17244	996	178.664	2	NA	PBANKA_0806700.1	PocGH01_08030000.1	NA	2	OTHER	Y	Y
HEP_00026200	conserved protein, unknown function	1	1839	6.25	0.957427	1	NA	NA	NA	Pfam:PF10500.9(SR-25)	0	OTHER	N	Y
HEP_00026300	phosphoinositide-specific phospholipase C	4	5727	563.25	87.1565	0	NA	PBANKA_1211900.1	PocGH01_08021900.1	Pfam:PF12814.7(Mcp5_PH),Pfam:PF00388.19(PI-PLC-X),Pfam:PF00387.19(PI-PLC-Y)	0	OTHER	Y	Y
HEP_00026400	conserved protein, unknown function	2	6869	232	41.3602	0	NA	PBANKA_1212000.1	PocGH01_08022000.1	NA	1	OTHER	Y	Y
HEP_00026500	conserved protein, unknown function	3	1268	27.75	5.25198	0	NA	PBANKA_1212100.1	PocGH01_08022100.1	NA	0	SP(Sec/SPI)	Y	Y
HEP_00026600	conserved protein, unknown function	4	2510	4.25	1.70783	1	NA	PBANKA_1212200.1	PocGH01_08022200.1	NA	0	SP(Sec/SPI)	Y	Y
HEP_00026700	translation initiation factor eIF-2B subunit delta, putative	1	3120	285.25	47.5281	0	NA	PBANKA_1212300.1	PocGH01_08022300.1	Pfam:PF01008.17(IF-2B)	2	OTHER	Y	Y
HEP_00026800	GDP-L-fucose synthase	7	2107	8.75	0.957427	0	NA	PBANKA_1212400.1	PocGH01_08022400.1	Pfam:PF01370.21(Epimerase),Pfam:PF16363.5(GDP_Man_Dehyd)	0	OTHER	Y	Y
HEP_00026900	conserved protein, unknown function	1	4311	0.75	1.5	0	NA	PBANKA_1212500.1	PocGH01_08022500.1	NA	0	SP(Sec/SPI)	Y	Y
HEP_00027000	male gamete fusion factor HAP2, putative	2	2848	309.75	25.4083	4	NA	PBANKA_1212600.1	PocGH01_08022600.1	Pfam:PF02029.15(Caldesmon),Pfam:PF10699.9(HAP2-GCS1)	0	OTHER	Y	Y
HEP_00027100	U3 small nucleolar ribonucleoprotein protein IMP4, putative	1	1149	32.25	11.0868	0	NA	PBANKA_0712000.1	NA	Pfam:PF04427.18(Brix)	0	OTHER	Y	Y
HEP_00027200	heat shock protein 70	1	2055	5470.75	840.871	0	NA	NA	NA	Pfam:PF00012.20(HSP70),Pfam:PF06723.13(MreB_Mbl)	0	OTHER	Y	Y
HEP_00027300	conserved protein, unknown function	5	4800	302.25	58.4373	0	NA	PBANKA_0711800.1	PocGH01_05021800.1	Pfam:PF16661.5(Lactamase_B_6)	1	OTHER	Y	Y
HEP_00027400	BRIX domain, putative	2	1216	71.5	15.6312	0	NA	PBANKA_0711700.1	PocGH01_05021700.1	Pfam:PF04427.18(Brix)	0	OTHER	Y	Y
HEP_00027500	perforin-like protein 5	1	1998	1147.25	234.318	1	NA	PBANKA_0711600.1	PocGH01_05021600.1	Pfam:PF01823.19(MACPF)	0	SP(Sec/SPI)	Y	Y
HEP_00027600	conserved protein, unknown function	1	351	0.5	0.57735	0	NA	NA	NA	NA	0	OTHER	Y	Y
HEP_00027700	conserved protein, unknown function	2	748	0.25	0.5	0	NA	NA	NA	NA	0	OTHER	Y	Y
HEP_00027800	mitochondrial large subunit ribosomal protein, putative	3	677	71.75	5.37742	0	NA	PBANKA_0904900.1	PocGH01_09050200.1	Pfam:PF05046.14(Img2)	0	OTHER	Y	Y
HEP_00027900	conserved protein, unknown function	2	1172	116.25	22.6182	0	NA	PBANKA_0904800.1	PocGH01_09050300.1	NA	0	OTHER	Y	Y
HEP_00028000	60S ribosomal protein L41	2	602	421.25	68.1243	0	NA	NA	NA	NA	0	OTHER	Y	Y
HEP_00028100	conserved protein, unknown function	1	4857	136.25	23.085	0	NA	PBANKA_0904600.1	PocGH01_09050500.1	NA	0	OTHER	Y	Y
HEP_00028200	ubiquitin activating enzyme (E1) subunit Aos1, putative	1	1149	20	7.16473	0	NA	PBANKA_0904500.1	PocGH01_09050600.1	Pfam:PF00899.21(ThiF)	0	OTHER	Y	Y
HEP_00028300	transcription initiation factor IIF subunit beta, putative	1	1191	28.5	8.3865	0	NA	PBANKA_0904400.1	PocGH01_09050700.1	NA	0	OTHER	Y	Y
HEP_00028400	apicoplast import protein Tic20, putative	5	1736	9.75	4.272	5	NA	PBANKA_0904300.1	PocGH01_09050800.1	Pfam:PF16166.5(TIC20)	0	SP(Sec/SPI)	Y	Y
HEP_00028500	conserved protein, unknown function	1	1050	28.25	6.13052	0	NA	PBANKA_0516100.1	PocGH01_06025400.1	NA	0	OTHER	N	Y
HEP_00028600	phosphatidylinositol N-acetylglucosaminyltransferase subunit A, putative	5	1780	19	2.3094	0	NA	PBANKA_0516200.1	PocGH01_06025500.1	Pfam:PF00534.20(Glycos_transf_1),Pfam:PF13439.6(Glyco_transf_4),Pfam:PF13692.6(Glyco_trans_1_4),Pfam:PF08288.12(PIGA)	1	OTHER	N	Y
HEP_00028700	cytochrome b5-like heme/steroid binding protein, putative	6	1540	106.25	24.0745	0	NA	PBANKA_0819100.1	PocGH01_07025500.1	Pfam:PF00173.28(Cyt-b5)	0	OTHER	Y	Y
HEP_00028800	50S ribosomal protein L3, apicoplast, putative	5	1649	28.25	10.4363	2	NA	PBANKA_0819200.1	PocGH01_07025600.1	Pfam:PF00297.22(Ribosomal_L3)	0	OTHER	Y	Y
HEP_00028900	eukaryotic translation initiation factor 3 subunit F, putative	2	1312	151.75	20.2546	0	NA	PBANKA_0819300.1	PocGH01_07025700.1	Pfam:PF01398.21(JAB),Pfam:PF13012.6(MitMem_reg)	0	OTHER	Y	Y
HEP_00029000	conserved protein, unknown function	5	9053	250.25	50.5132	1	NA	PBANKA_0819400.1	PocGH01_07025800.1	NA	0	SP(Sec/SPI)	Y	Y
HEP_00029100	TLD domain-containing protein	2	4080	168	28.9021	0	NA	PBANKA_0820700.1	PocGH01_07027200.1	Pfam:PF07534.16(TLD)	0	OTHER	Y	Y
HEP_00029200	pyridoxal 5'-phosphate dependent enzyme class III, putative	1	723	4	3.3665	0	NA	PBANKA_0820600.1	PocGH01_07027100.1	NA	1	OTHER	Y	Y
HEP_00029300	dolichyl-diphosphooligosaccharide--protein glycosyltransferase, putative	1	1635	13	3.16228	3	NA	PBANKA_0820500.1	PocGH01_07027000.1	Pfam:PF03345.14(DDOST_48kD)	0	OTHER	Y	Y
HEP_00029400	PPPDE peptidase, putative	2	976	0	0	0	NA	PBANKA_0820100.1	PocGH01_07026600.1	Pfam:PF05903.14(Peptidase_C97)	0	OTHER	Y	Y
HEP_00029500	DnaJ protein, putative	5	2055	164.75	38.9562	6	NA	PBANKA_0820000.1	PocGH01_07026500.1	Pfam:PF00226.31(DnaJ)	0	OTHER	Y	Y
HEP_00029600	Elongation factor Tu GTP binding domain/Elongation factor Tu domain 2/Elongation factor G, domain IV/Elongation factor G C-terminus, putative	1	3867	313.5	52.792	0	NA	PBANKA_1202200.1	PocGH01_08011800.1	Pfam:PF00679.24(EFG_C),Pfam:PF03764.18(EFG_IV),Pfam:PF00009.27(GTP_EFTU),Pfam:PF03144.25(GTP_EFTU_D2)	1	OTHER	Y	Y
HEP_00029700	conserved protein, unknown function	1	4539	687.75	110.581	0	NA	PBANKA_1202100.1	PocGH01_08011700.1	Pfam:PF12246.8(MKT1_C),Pfam:PF12247.8(MKT1_N)	3	OTHER	Y	Y
HEP_00029800	inner membrane complex protein 1c, putative	1	834	2528.5	434.101	0	NA	PBANKA_1202000.1	PocGH01_08011600.1	Pfam:PF12314.8(IMCp)	0	OTHER	Y	Y
HEP_00029900	RNA-binding protein, putative	1	2811	386.5	67.6338	0	NA	PBANKA_1202700.1	PocGH01_08012300.1	Pfam:PF00076.22(RRM_1)	0	OTHER	Y	Y
HEP_00030000	U3 small nucleolar RNA-associated protein 25, putative	1	3369	117.75	14.8633	0	NA	PBANKA_1203400.1	PocGH01_08013000.1	Pfam:PF06862.12(UTP25)	0	OTHER	Y	Y
HEP_00030100	conserved protein, unknown function	3	478	31.5	7.14143	0	NA	NA	NA	NA	0	OTHER	Y	Y
HEP_00030200	conserved protein, unknown function	2	1184	35.5	11.0303	0	NA	PBANKA_1203500.1	PocGH01_08013200.1	NA	0	OTHER	Y	Y
HEP_00030300	conserved protein, unknown function	2	1073	2	0.816497	0	NA	PBANKA_1203600.1	PocGH01_08013300.1	NA	0	OTHER	Y	Y
HEP_00030400	regulator of nonsense transcripts, putative	1	5958	298.75	42.7892	0	NA	PBANKA_1203700.1	PocGH01_08013400.1	Pfam:PF13086.6(AAA_11),Pfam:PF13087.6(AAA_12),Pfam:PF13245.6(AAA_19),Pfam:PF13604.6(AAA_30),Pfam:PF18141.1(DUF5599),Pfam:PF09416.10(UPF1_Zn_bind)	0	OTHER	Y	Y
HEP_00030500	conserved protein, unknown function	1	330	21.5	3.69685	0	NA	PBANKA_1205800.1	PocGH01_08015500.1	NA	1	OTHER	Y	Y
HEP_00030600	conserved protein, unknown function	1	351	7	1.82574	0	NA	NA	NA	NA	0	OTHER	Y	Y
HEP_00030700	conserved protein, unknown function	2	862	32.75	5.37742	0	NA	NA	NA	NA	1	OTHER	Y	Y
HEP_00030800	RING zinc finger protein, putative	2	1962	31	7.34847	0	NA	PBANKA_1205500.1	PocGH01_08015200.1	Pfam:PF12678.7(zf-rbx1),Pfam:PF17123.5(zf-RING_11),Pfam:PF13639.6(zf-RING_2),Pfam:PF13445.6(zf-RING_UBOX)	0	OTHER	N	Y
HEP_00030900	mitochondrial ribosomal protein S22 precursor, putative	1	1653	36.75	5.56028	0	NA	PBANKA_0511300.1	PocGH01_06020200.1	Pfam:PF09243.10(Rsm22)	1	OTHER	Y	Y
HEP_00031000	conserved protein, unknown function	2	3200	188.75	33.9743	0	NA	PBANKA_0512600.1	PocGH01_06021500.1	Pfam:PF14327.6(CSTF2_hinge),Pfam:PF15861.5(partial_CstF)	0	OTHER	N	Y
HEP_00031100	nucleolar preribosomal assembly protein, putative	1	1254	48.25	9.3586	0	NA	PBANKA_0512500.1	PocGH01_06021400.1	Pfam:PF04427.18(Brix)	0	OTHER	Y	Y
HEP_00031200	conserved protein, unknown function	2	537	120	29.3598	1	NA	PBANKA_0512900.1	PocGH01_06021800.1	NA	0	OTHER	Y	Y
HEP_00031300	inner membrane complex protein 1m, putative	2	1395	70.25	11.4419	0	NA	PBANKA_0513000.1	PocGH01_06021900.1	NA	0	OTHER	Y	Y
HEP_00031400	conserved protein, unknown function	2	2546	59.5	15.9269	1	NA	NA	PocGH01_06022000.1	NA	0	OTHER	Y	Y
HEP_00031500	conserved protein, unknown function	1	4604	57.5	17.6163	2	NA	PBANKA_0513100.1	PocGH01_06022100.1	NA	0	OTHER	Y	N
HEP_00031600	tyrosine kinase-like protein, putative	1	2244	118	12.3558	1	NA	PBANKA_0308500.1	PocGH01_04018400.1	Pfam:PF00069.25(Pkinase),Pfam:PF07714.17(Pkinase_Tyr)	1	OTHER	Y	Y
HEP_00031700	asparagine--tRNA ligase, putative	1	1899	442.5	76.4788	0	NA	PBANKA_0308600.1	PocGH01_04018300.1	Pfam:PF00152.20(tRNA-synt_2),Pfam:PF01336.25(tRNA_anti-codon)	2	OTHER	Y	Y
HEP_00031800	pseudouridine synthase, putative	3	1803	59.75	9.28709	0	NA	PBANKA_0308700.1	PocGH01_04018200.1	NA	0	OTHER	Y	Y
HEP_00031900	GDP-fructose:GMP antiporter, putative	6	2519	7	2.16025	8	NA	PBANKA_0308800.1	PocGH01_04018100.1	NA	1	OTHER	Y	Y
HEP_00032000	WD repeat-containing protein, putative	1	1821	47.75	11.4419	0	NA	PBANKA_0513200.1	PocGH01_06022200.1	Pfam:PF12894.7(ANAPC4_WD40)	0	OTHER	Y	Y
HEP_00032100	conserved protein, unknown function	1	2280	20	2	0	NA	PBANKA_0513300.1	PocGH01_06022300.1	NA	0	OTHER	Y	Y
HEP_00032200	hypothetical protein	3	544	0	0	0	NA	NA	NA	NA	0	OTHER	Y	Y
HEP_00032300	LEM3/CDC50 family protein, putative	1	1611	63	16.3503	2	NA	PBANKA_0513400.1	PocGH01_06022400.1	Pfam:PF03381.15(CDC50)	0	OTHER	Y	Y
HEP_00032400	conserved protein, unknown function	1	911	0	0	1	NA	NA	NA	NA	0	OTHER	Y	N
HEP_00032500	exported protein, unknown function	2	483	0.25	0.5	1	NA	NA	NA	NA	0	OTHER	Y	Y
HEP_00032600	exported protein, unknown function	2	790	38.75	7.63217	0	7.15574	NA	NA	NA	2	OTHER	Y	Y
HEP_00032700	hypothetical protein	1	351	9	3.74166	2	NA	NA	NA	NA	0	SP(Sec/SPI)	Y	Y
HEP_00032800	conserved protein, unknown function	1	495	7	1.63299	1	NA	PBANKA_0418400.1	PocGH01_07010400.1	NA	1	OTHER	Y	Y
HEP_00032900	protein RER1, putative	2	765	159.75	43.1152	3	NA	PBANKA_0418300.1	PocGH01_07010500.1	Pfam:PF03248.13(Rer1)	1	OTHER	Y	Y
HEP_00033000	ras-related protein RAB7	7	2187	220.25	48.4037	0	NA	PBANKA_0418200.1	PocGH01_07010600.1	Pfam:PF00025.21(Arf),Pfam:PF00009.27(GTP_EFTU),Pfam:PF04670.12(Gtr1_RagA),Pfam:PF01926.23(MMR_HSR1),Pfam:PF00071.22(Ras),Pfam:PF08477.13(Roc),Pfam:PF03193.16(RsgA_GTPase)	0	OTHER	Y	Y
HEP_00033100	DEAD/DEAH box helicase, putative	2	7978	524.25	54.5856	0	NA	PBANKA_0418000.1	PocGH01_07010800.1	Pfam:PF00270.29(DEAD),Pfam:PF04851.15(ResIII)	0	OTHER	Y	Y
HEP_00033200	RNA guanylyltransferase	1	1596	53.5	12.9228	0	NA	PBANKA_1028100.1	PocGH01_13045200.1	Pfam:PF01068.21(DNA_ligase_A_M),Pfam:PF03919.15(mRNA_cap_C),Pfam:PF01331.19(mRNA_cap_enzyme)	0	OTHER	Y	Y
HEP_00033300	ubiquitin carboxyl-terminal hydrolase, putative	6	4501	433	63.3035	0	NA	PBANKA_1028000.1	PocGH01_13045100.1	Pfam:PF00443.29(UCH),Pfam:PF13423.6(UCH_1)	0	OTHER	Y	Y
HEP_00033400	small nuclear ribonucleoprotein-associated protein B, putative	2	966	209.5	42.6966	0	NA	PBANKA_1027900.1	PocGH01_13045000.1	Pfam:PF01423.22(LSM)	0	OTHER	Y	Y
HEP_00033500	ookinete surface protein P28	1	546	3.75	1.25831	0	NA	NA	NA	Pfam:PF06247.11(Plasmod_Pvs28)	0	OTHER	Y	N
HEP_00033600	conserved protein, unknown function	3	3875	99.75	14.3149	5	NA	NA	PocGH01_12076900.1	NA	0	OTHER	Y	N
HEP_00033700	DNA repair metallo-beta-lactamase protein, putative	2	3391	175.25	44.9175	0	NA	PBANKA_1301900.1	PocGH01_12077000.1	Pfam:PF07522.14(DRMBL)	0	OTHER	Y	Y
HEP_00033800	conserved protein, unknown function	16	12561	939.75	166.778	0	NA	PBANKA_1301800.1	PocGH01_12077100.1	NA	1	OTHER	Y	Y
HEP_00033900	splicing factor 3A subunit 1, putative	1	1833	96.25	27.2198	0	NA	PBANKA_1301700.1	PocGH01_12077200.1	Pfam:PF12230.8(PRP21_like_P),Pfam:PF01805.20(Surp)	0	OTHER	Y	Y
HEP_00034000	vacuole membrane protein 1, putative	5	2154	258.75	27.7053	5	NA	PBANKA_1301600.1	PocGH01_12077300.1	Pfam:PF09335.11(SNARE_assoc)	0	OTHER	Y	Y
HEP_00034100	protein kinase, putative	3	3181	32.75	6.70199	0	NA	PBANKA_1301500.1	PocGH01_12077400.1	Pfam:PF00069.25(Pkinase)	0	OTHER	Y	Y
HEP_00034200	proteasome subunit alpha type-1, putative	3	1121	217	32.8532	0	NA	PBANKA_1301400.1	PocGH01_12077500.1	Pfam:PF00227.26(Proteasome),Pfam:PF10584.9(Proteasome_A_N)	1	OTHER	Y	Y
HEP_00034300	trailer hitch homolog, putative	1	1005	256.75	33.2704	0	NA	PBANKA_1301300.1	PocGH01_12077600.1	Pfam:PF09532.10(FDF),Pfam:PF12701.7(LSM14),Pfam:PF14438.6(SM-ATX)	0	OTHER	Y	Y
HEP_00034400	structural maintenance of chromosomes protein 6, putative	3	6422	282.25	45.3312	0	NA	PBANKA_1240000.1	PocGH01_10016400.1	Pfam:PF13476.6(AAA_23),Pfam:PF07889.12(DUF1664),Pfam:PF06009.12(Laminin_II),Pfam:PF02463.19(SMC_N)	1	OTHER	Y	Y
HEP_00034500	conserved protein, unknown function	1	2253	884	164.611	1	NA	PBANKA_1240100.1	PocGH01_10016300.1	NA	0	OTHER	Y	Y
HEP_00034600	tRNA-YW synthesizing protein, putative	1	3198	156.75	19.9562	0	NA	PBANKA_1239700.1	PocGH01_10016700.1	Pfam:PF04055.21(Radical_SAM),Pfam:PF08608.12(Wyosine_form)	0	OTHER	Y	Y
HEP_00034700	hypothetical protein	1	282	4.5	2.38048	0	NA	NA	NA	NA	0	OTHER	Y	Y
HEP_00034800	conserved protein, unknown function	3	6770	1154.25	193.128	0	NA	PBANKA_0304500.1	PocGH01_04022900.1	NA	0	OTHER	Y	Y
HEP_00034900	iron-sulfur assembly protein, putative	1	546	43.25	13.5984	0	NA	PBANKA_0304600.1	PocGH01_04022800.1	Pfam:PF01521.20(Fe-S_biosyn)	0	OTHER	Y	Y
HEP_00035000	serine repeat antigen 8, putative	3	2732	0	0	0	NA	PBANKA_0304700.1	PocGH01_04022700.1	Pfam:PF00112.23(Peptidase_C1)	1	OTHER	Y	Y
HEP_00035100	conserved protein, unknown function	1	2544	45	11.7473	0	NA	PBANKA_0305200.1	PocGH01_04021900.1	NA	0	OTHER	N	Y
HEP_00035200	triose phosphate transporter	1	1032	22.25	10.6262	7	NA	PBANKA_1107900.1	PocGH01_10033200.1	Pfam:PF00892.20(EamA),Pfam:PF03151.16(TPT),Pfam:PF08449.11(UAA)	0	OTHER	Y	Y
HEP_00035300	transcription factor IIb, putative	4	2003	359.5	47.2899	0	NA	PBANKA_1108000.1	PocGH01_10033100.1	Pfam:PF05018.13(DUF667)	0	OTHER	Y	Y
HEP_00035400	conserved protein, unknown function	2	3105	259.25	45.7193	0	NA	PBANKA_1108500.1	PocGH01_10032600.1	NA	1	OTHER	Y	Y
HEP_00035500	pre-mRNA-processing ATP-dependent RNA helicase PRP5, putative	1	4644	139.5	21.2995	0	NA	PBANKA_1108300.1	PocGH01_10032800.1	Pfam:PF00270.29(DEAD),Pfam:PF00271.31(Helicase_C)	0	OTHER	N	Y
HEP_00035600	single-stranded DNA-binding protein	1	948	10.5	6.60808	0	NA	PBANKA_1108400.1	PocGH01_10032700.1	Pfam:PF00436.25(SSB)	0	SP(Sec/SPI)	Y	Y
HEP_00035700	guanidine nucleotide exchange factor	1	8172	12.75	8.26136	0	NA	PBANKA_1108100.1	PocGH01_10033000.1	Pfam:PF00415.18(RCC1),Pfam:PF13540.6(RCC1_2)	0	OTHER	Y	Y
HEP_00035800	6-cysteine protein	1	1320	59.5	11.619	1	NA	PBANKA_1107600.1	PocGH01_10033500.1	Pfam:PF07422.13(s48_45)	0	OTHER	Y	Y
HEP_00035900	SET domain protein, putative	1	2031	20.5	3.69685	0	NA	PBANKA_1107700.1	PocGH01_10033400.1	NA	1	OTHER	Y	N
HEP_00036000	conserved protein, unknown function	2	4806	360.75	35.6125	0	NA	PBANKA_1107400.1	PocGH01_10033700.1	NA	1	OTHER	Y	Y
HEP_00036050	conserved protein, unknown function	2	443	6.5	0.57735	1	NA	PBANKA_1107500.1	PocGH01_10033600.1	NA	0	OTHER	Y	N
HEP_00036100	conserved protein, unknown function	1	2645	209	35.1473	0	NA	NA	NA	NA	0	OTHER	Y	N
HEP_00036200	conserved protein, unknown function	1	3828	122.5	32.2955	0	NA	PBANKA_0705700.1	PocGH01_05016000.1	NA	0	OTHER	Y	Y
HEP_00036300	conserved protein, unknown function	1	4143	143.5	17.9351	2	NA	PBANKA_0705800.1	PocGH01_05016100.1	NA	0	OTHER	Y	Y
HEP_00036400	lipase maturation factor, putative	16	4833	33.75	13.351	11	NA	PBANKA_0705900.1	PocGH01_05016200.1	Pfam:PF06762.14(LMF1)	0	OTHER	Y	Y
HEP_00036500	Fe-S cluster assembly protein DRE2, putative	5	1855	111	19.3907	0	NA	PBANKA_0706000.1	PocGH01_05016300.1	Pfam:PF05093.13(CIAPIN1)	0	OTHER	Y	Y
HEP_00036600	conserved protein, unknown function	2	1487	66	4.16333	0	NA	PBANKA_0706100.1	PocGH01_05016400.1	NA	1	OTHER	Y	Y
HEP_00036700	nucleoside transporter 2	1	1947	32.75	10.5317	10	NA	PBANKA_0706200.1	PocGH01_05016500.1	NA	0	OTHER	Y	Y
HEP_00036800	GTP-binding protein, putative	1	2673	224.5	46.1411	0	NA	PBANKA_0706300.1	PocGH01_05016600.1	Pfam:PF01018.22(GTP1_OBG),Pfam:PF01926.23(MMR_HSR1)	1	OTHER	Y	Y
HEP_00036900	conserved protein, unknown function	3	3844	278	50.774	0	NA	PBANKA_0706400.1	PocGH01_05016700.1	NA	0	OTHER	Y	Y
HEP_00037000	exonuclease, putative	1	1293	69.75	13.8173	0	NA	PBANKA_0706500.1	PocGH01_00239000.1	Pfam:PF01612.20(DNA_pol_A_exo1)	0	OTHER	Y	Y
HEP_00037100	conserved protein, unknown function	1	3939	31.75	14.2449	4	NA	PBANKA_0403300.1	PocGH01_08043400.1	NA	0	OTHER	Y	Y
HEP_00037200	conserved protein, unknown function	1	522	25.75	2.62996	0	NA	PBANKA_0403400.1	PocGH01_08043300.1	NA	0	OTHER	Y	Y
HEP_00037300	elongation factor Ts	2	1347	85.5	11.3871	1	NA	PBANKA_0403500.1	PocGH01_08043200.1	Pfam:PF00889.19(EF_TS)	0	OTHER	Y	Y
HEP_00037400	conserved protein, unknown function	1	6975	541	91.8949	3	NA	PBANKA_0403600.1	PocGH01_08043100.1	NA	1	OTHER	N	Y
HEP_00037500	conserved protein, unknown function	1	7076	524.5	74.0743	7	NA	PBANKA_0404000.1	PocGH01_08042700.1	Pfam:PF04118.14(Dopey_N)	1	OTHER	Y	N
HEP_00037600	conserved protein, unknown function	1	4710	401	69.7472	0	NA	NA	NA	NA	0	OTHER	N	Y
HEP_00037700	conserved protein, unknown function	3	917	86.25	22.4852	0	NA	PBANKA_0403900.1	PocGH01_08042800.1	NA	0	OTHER	Y	Y
HEP_00037800	conserved membrane protein, unknown function	1	1965	543.25	85.8424	5	NA	PBANKA_0403800.1	PocGH01_08042900.1	Pfam:PF01391.18(Collagen)	0	OTHER	Y	N
HEP_00037900	P-loop containing nucleoside triphosphate hydrolase, putative	2	3112	247.25	54.7258	0	NA	PBANKA_0404300.1	PocGH01_08042400.1	Pfam:PF05186.13(Dpy-30)	2	OTHER	Y	Y
HEP_00038000	conserved protein, unknown function	1	564	6	0.816497	2	NA	NA	NA	NA	0	OTHER	Y	Y
HEP_00038100	ubiquitin-conjugating enzyme E2 N, putative	4	1088	223	31.5066	0	NA	PBANKA_1241900.1	PocGH01_10014500.1	Pfam:PF00179.26(UQ_con)	0	OTHER	Y	Y
HEP_00038200	ubiquitin carboxyl-terminal hydrolase 14, putative	2	2292	257.5	36.7106	0	NA	NA	NA	Pfam:PF00240.23(ubiquitin),Pfam:PF00443.29(UCH)	0	OTHER	Y	Y
HEP_00038300	methionine aminopeptidase 1a, putative	3	1620	98.75	27.097	0	NA	PBANKA_1242100.1	PocGH01_10014300.1	Pfam:PF00557.24(Peptidase_M24)	1	OTHER	Y	Y
HEP_00038400	conserved protein, unknown function	1	624	85.75	12.6853	2	NA	PBANKA_1242200.1	PocGH01_10014200.1	NA	0	OTHER	Y	Y
HEP_00038500	RNA helicase 1, putative	1	1974	211	47.7982	0	NA	PBANKA_1242500.1	PocGH01_10013700.1	Pfam:PF00270.29(DEAD),Pfam:PF00271.31(Helicase_C),Pfam:PF04851.15(ResIII)	0	OTHER	Y	Y
HEP_00038600	proteasome maturation factor UMP1, putative	1	375	102.25	20.1556	0	NA	PBANKA_1242600.1	PocGH01_10013600.1	Pfam:PF05348.11(UMP1)	0	OTHER	Y	Y
HEP_00038700	AP-1 complex subunit beta, putative	8	4151	268.75	44.7614	0	NA	PBANKA_1242700.1	PocGH01_10013500.1	Pfam:PF01602.20(Adaptin_N),Pfam:PF09066.10(B2-adapt-app_C),Pfam:PF12717.7(Cnd1),Pfam:PF02985.22(HEAT),Pfam:PF13646.6(HEAT_2),Pfam:PF10363.9(RTP1_C1)	1	OTHER	Y	Y
HEP_00038800	eukaryotic translation initiation factor 3 subunit E, putative	2	1952	105	23.0796	2	NA	PBANKA_1242800.1	PocGH01_10013400.1	Pfam:PF01399.27(PCI)	0	OTHER	Y	Y
HEP_00038900	hypothetical protein	1	1533	102.75	20.0728	0	NA	NA	NA	NA	0	OTHER	Y	Y
HEP_00039000	U6 snRNA phosphodiesterase, putative	3	1247	14	2.94392	0	NA	PBANKA_1357400.1	PocGH01_12018600.1	Pfam:PF09749.9(HVSL)	0	OTHER	Y	Y
HEP_00039100	lipoyl synthase, putative	1	1320	82.5	19.2267	1	NA	PBANKA_1357500.1	PocGH01_12018500.1	Pfam:PF16881.5(LIAS_N),Pfam:PF04055.21(Radical_SAM)	0	OTHER	Y	Y
HEP_00039200	conserved protein, unknown function	1	2634	131.25	18.0069	0	NA	PBANKA_1357600.1	PocGH01_12018400.1	NA	2	OTHER	N	Y
HEP_00039300	pre-mRNA-splicing factor ATP-dependent RNA helicase PRP2, putative	1	3687	142.25	37.2592	0	NA	PBANKA_1446300.1	PocGH01_14057300.1	Pfam:PF13401.6(AAA_22),Pfam:PF00270.29(DEAD),Pfam:PF04408.23(HA2),Pfam:PF00271.31(Helicase_C),Pfam:PF07717.16(OB_NTP_bind)	0	OTHER	Y	Y
HEP_00039400	conserved protein, unknown function	2	449	7.5	2.38048	0	NA	PBANKA_1446400.1	PocGH01_14057400.1	NA	0	OTHER	Y	Y
HEP_00039500	asparagine-rich protein, putative	1	6798	704.5	113.174	0	NA	PBANKA_1446500.1	PocGH01_14057500.1	NA	0	OTHER	Y	Y
HEP_00039600	WD repeat-containing protein, putative	1	3771	42.75	12.8938	1	NA	PBANKA_1446600.1	PocGH01_14057600.1	NA	0	OTHER	Y	Y
HEP_00039700	phenylalanine--tRNA ligase, putative	2	2308	26.5	7.50555	0	NA	PBANKA_1446700.1	PocGH01_14057700.1	Pfam:PF01409.20(tRNA-synt_2d)	0	SP(Sec/SPI)	Y	Y
HEP_00039800	60 kDa chaperonin	2	2713	217.75	58.8409	0	NA	PBANKA_1446800.1	NA	Pfam:PF00118.24(Cpn60_TCP1)	0	SP(Sec/SPI)	Y	Y
HEP_00039900	dihydrolipoyl dehydrogenase, mitochondrial	2	1801	539.5	91.1574	0	NA	PBANKA_1446900.1	PocGH01_14057900.1	Pfam:PF02737.18(3HCDH_N),Pfam:PF01134.22(GIDA),Pfam:PF03486.14(HI0933_like),Pfam:PF13434.6(K_oxygenase),Pfam:PF00070.27(Pyr_redox),Pfam:PF07992.14(Pyr_redox_2),Pfam:PF02852.22(Pyr_redox_dim)	0	OTHER	Y	Y
HEP_00040000	cytochrome b5, putative	2	1037	24.5	9.74679	0	NA	PBANKA_1447000.1	PocGH01_14058000.1	Pfam:PF00173.28(Cyt-b5)	0	OTHER	Y	Y
HEP_00040100	conserved protein, unknown function	1	1946	190.75	42.8826	0	NA	PBANKA_0801500.1	PocGH01_01011600.1	NA	0	OTHER	Y	N
HEP_00040200	conserved protein, unknown function	1	648	173.75	33.0794	0	NA	PBANKA_0801400.1	PocGH01_01011500.1	NA	0	SP(Sec/SPI)	Y	Y
HEP_00040300	erythrocyte membrane-associated antigen, putative	1	6651	878	144.09	0	NA	PBANKA_0801200.1	PocGH01_01011300.1	Pfam:PF13086.6(AAA_11),Pfam:PF13087.6(AAA_12),Pfam:PF13245.6(AAA_19),Pfam:PF13604.6(AAA_30)	0	OTHER	Y	Y
HEP_00040400	conserved protein, unknown function	1	2091	19	7.39369	1	NA	PBANKA_0801100.1	PocGH01_01011200.1	NA	0	OTHER	Y	Y
HEP_00040500	conserved protein, unknown function	1	426	34.5	10.4083	0	NA	PBANKA_0801000.1	PocGH01_01011100.1	NA	1	OTHER	Y	Y
HEP_00040600	conserved protein, unknown function	1	4449	232	46.2025	0	NA	PBANKA_0800900.1	PocGH01_01011000.1	NA	0	OTHER	Y	Y
HEP_00040700	conserved protein, unknown function	1	534	42.25	9.84463	0	NA	PBANKA_0800800.1	PocGH01_01010900.1	Pfam:PF01883.19(FeS_assembly_P)	0	OTHER	Y	Y
HEP_00040800	conserved protein, unknown function	1	5325	106.5	22.6053	1	NA	NA	PocGH01_01010800.1	NA	0	OTHER	Y	Y
HEP_00041100	conserved protein, unknown function	1	402	6.25	2.21736	0	NA	PBANKA_0902800.1	PocGH01_09052300.1	NA	1	OTHER	Y	Y
HEP_00041200	conserved protein, unknown function	8	1731	2009.25	388.044	0	NA	PBANKA_0902900.1	PocGH01_09052200.1	NA	0	SP(Sec/SPI)	Y	Y
HEP_00041300	ribosome assembly protein 4, putative	1	1953	86.5	13.4784	0	NA	PBANKA_0903000.1	PocGH01_09052100.1	Pfam:PF12894.7(ANAPC4_WD40),Pfam:PF08154.12(NLE),Pfam:PF00400.32(WD40)	0	OTHER	Y	Y
HEP_00041400	conserved protein, unknown function	11	2988	103.25	16.1529	0	NA	PBANKA_0903100.1	NA	NA	0	OTHER	Y	Y
HEP_00041500	conserved protein, unknown function	1	2874	99.5	29.0918	0	NA	PBANKA_0903200.1	PocGH01_09051900.1	Pfam:PF08221.11(HTH_9)	0	OTHER	Y	Y
HEP_00041600	bicoid-interacting protein BIN3, putative	1	1446	80.75	15.756	0	NA	PBANKA_0903300.1	PocGH01_09051800.1	Pfam:PF06859.12(Bin3),Pfam:PF13489.6(Methyltransf_23),Pfam:PF13847.6(Methyltransf_31)	0	OTHER	Y	Y
HEP_00041700	conserved protein, unknown function	3	2829	76.5	8.18535	4	NA	PBANKA_0903400.1	PocGH01_09051700.1	Pfam:PF01590.26(GAF),Pfam:PF13185.6(GAF_2),Pfam:PF10507.9(TMEM65)	0	OTHER	Y	Y
HEP_00041800	conserved protein, unknown function	1	3368	193.75	25.5783	0	NA	NA	NA	NA	0	OTHER	N	N
HEP_00041900	conserved protein, unknown function	1	2925	185.25	31.7004	0	NA	NA	NA	NA	0	OTHER	N	N
HEP_00042000	calcium-dependent protein kinase 7	1	5322	1019.25	142.163	0	NA	PBANKA_0925200.1	PocGH01_09029300.1	Pfam:PF14531.6(Kinase-like),Pfam:PF00169.29(PH),Pfam:PF00069.25(Pkinase),Pfam:PF07714.17(Pkinase_Tyr)	1	OTHER	N	Y
HEP_00042100	leucine-rich repeat protein	4	3228	168.5	20.4369	0	NA	PBANKA_0925100.1	PocGH01_09029400.1	NA	1	OTHER	Y	Y
HEP_00042200	small GTP-binding protein sar1	3	1004	849.25	119.092	0	NA	PBANKA_0718800.1	PocGH01_00016700.1	Pfam:PF00025.21(Arf),Pfam:PF00503.20(G-alpha),Pfam:PF04670.12(Gtr1_RagA),Pfam:PF01926.23(MMR_HSR1),Pfam:PF00071.22(Ras),Pfam:PF08477.13(Roc),Pfam:PF09439.10(SRPRB)	1	OTHER	Y	Y
HEP_00042300	conserved protein, unknown function	2	7326	183.5	28.8271	0	NA	PBANKA_0718900.1	PocGH01_00016600.1	Pfam:PF07382.11(HC2)	0	OTHER	Y	Y
HEP_00042400	nuclear cap-binding protein, putative	2	1137	386	69.9476	0	NA	PBANKA_0717500.1	PocGH01_05027600.1	Pfam:PF00076.22(RRM_1)	0	OTHER	Y	Y
HEP_00042500	GTP:AMP phosphotransferase	1	690	61.75	9.03235	0	NA	PBANKA_0717600.1	PocGH01_05027700.1	Pfam:PF13207.6(AAA_17),Pfam:PF13238.6(AAA_18),Pfam:PF00406.22(ADK)	0	OTHER	Y	Y
HEP_00042600	conserved protein, unknown function	1	1416	61.25	10.5317	0	0.844886	PBANKA_0717700.1	PocGH01_05027800.1	NA	0	SP(Sec/SPI)	Y	Y
HEP_00042700	RING zinc finger protein, putative	1	1431	48.25	13.5739	0	NA	NA	PocGH01_05027900.1	Pfam:PF14447.6(Prok-RING_4),Pfam:PF00097.25(zf-C3HC4),Pfam:PF13923.6(zf-C3HC4_2),Pfam:PF13920.6(zf-C3HC4_3),Pfam:PF13639.6(zf-RING_2),Pfam:PF14634.6(zf-RING_5),Pfam:PF13445.6(zf-RING_UBOX)	0	OTHER	Y	Y
HEP_00042800	60S ribosomal protein L15, putative	2	827	850.25	99.0097	0	NA	PBANKA_0717800.1	PocGH01_05028000.1	Pfam:PF00827.17(Ribosomal_L15e)	0	OTHER	Y	Y
HEP_00042900	coatomer subunit zeta, putative	1	651	120.75	22.3812	0	NA	PBANKA_0717400.1	PocGH01_05027500.1	Pfam:PF01217.20(Clat_adaptor_s)	0	OTHER	Y	Y
HEP_00043000	cdc2-related protein kinase 3, putative	2	4311	65	9.4163	0	NA	PBANKA_0717300.1	PocGH01_05027400.1	Pfam:PF00069.25(Pkinase),Pfam:PF07714.17(Pkinase_Tyr)	0	OTHER	Y	Y
HEP_00043100	conserved protein, unknown function	1	6930	263.5	33.1109	0	NA	PBANKA_0717200.1	PocGH01_05027300.1	NA	1	OTHER	N	Y
HEP_00043200	conserved protein, unknown function	1	1230	25.25	5.5	0	NA	PBANKA_0717100.1	PocGH01_05027200.1	Pfam:PF10354.9(DUF2431)	0	OTHER	Y	Y
HEP_00043300	pre-mRNA-splicing factor CLF1, putative	6	3181	174.5	31.2463	0	NA	PBANKA_1001400.1	PocGH01_03011100.1	Pfam:PF02184.16(HAT),Pfam:PF08424.10(NRDE-2),Pfam:PF05843.14(Suf),Pfam:PF13428.6(TPR_14),Pfam:PF14559.6(TPR_19),Pfam:PF13174.6(TPR_6)	2	OTHER	Y	Y
HEP_00043400	conserved protein, unknown function	2	3098	116.5	27.2336	0	NA	PBANKA_1001300.1	PocGH01_03011000.1	NA	0	OTHER	Y	Y
HEP_00043500	ubiquitin specific protease, putative	1	1146	41.25	13.2759	0	0.344704	PBANKA_1001100.1	PocGH01_03010800.1	Pfam:PF00443.29(UCH),Pfam:PF13423.6(UCH_1)	1	OTHER	Y	Y
HEP_00043600	conserved protein, unknown function	3	12142	416.75	44.485	2	NA	PBANKA_1001000.1	PocGH01_03010700.1	Pfam:PF04182.12(B-block_TFIIIC)	2	OTHER	Y	Y
HEP_00043700	conserved protein, unknown function	5	1090	15.25	2.62996	1	NA	PBANKA_1000900.1	PocGH01_03010600.1	NA	0	OTHER	Y	Y
HEP_00043800	conserved protein, unknown function	1	1341	57	13.2916	0	NA	PBANKA_1000800.1	PocGH01_03010500.1	Pfam:PF12542.8(CWC25)	0	OTHER	Y	Y
HEP_00043900	regulator of chromosome condensation, putative	1	1725	42.5	11.9024	0	NA	PBANKA_1000700.1	PocGH01_03010400.1	Pfam:PF00415.18(RCC1),Pfam:PF13540.6(RCC1_2)	0	OTHER	Y	Y
HEP_00044100	clustered-asparagine-rich protein	1	1578	380.5	80.9959	0	NA	PBANKA_1450700.1	PocGH01_14061700.1	Pfam:PF00076.22(RRM_1),Pfam:PF00397.26(WW)	0	OTHER	Y	Y
HEP_00044200	vesicle transport v-SNARE protein VTI1, putative	1	1029	77.5	18.5742	1	NA	PBANKA_1450600.1	PocGH01_14061600.1	Pfam:PF05008.15(V-SNARE)	0	OTHER	Y	Y
HEP_00044300	pre-mRNA-splicing factor SYF1, putative	5	4025	186.5	44.8219	0	NA	PBANKA_1450500.1	PocGH01_14061500.1	NA	1	OTHER	Y	Y
HEP_00044400	conserved protein, unknown function	6	3441	105.25	24.9717	0	NA	PBANKA_1450400.1	NA	Pfam:PF16092.5(DUF4821)	1	OTHER	Y	N
HEP_00044500	SUMO-activating enzyme subunit 2, putative	2	2391	141.5	22.053	0	NA	PBANKA_1451600.1	PocGH01_14062600.1	Pfam:PF00899.21(ThiF),Pfam:PF14732.6(UAE_UbL)	0	OTHER	Y	Y
HEP_00044600	conserved protein, unknown function	1	6534	106.25	9.28709	2	NA	PBANKA_1451700.1	PocGH01_14062700.1	NA	0	OTHER	Y	Y
HEP_00044700	conserved protein, unknown function	6	5240	337	62.6206	0	NA	NA	NA	NA	0	OTHER	N	Y
HEP_00044800	LCCL domain-containing protein	1	486	24	10.3923	0	NA	NA	NA	NA	0	OTHER	N	Y
HEP_00044900	60S ribosomal protein L32	2	597	509.75	105.225	0	NA	PBANKA_0417500.1	PocGH01_07011300.1	Pfam:PF01655.18(Ribosomal_L32e)	0	OTHER	Y	Y
HEP_00045000	GTPase-activating protein, putative	1	1143	188.25	18.518	0	NA	PBANKA_0417400.1	PocGH01_07011400.1	Pfam:PF00566.18(RabGAP-TBC)	1	OTHER	Y	Y
HEP_00045100	AP-4 complex subunit epsilon, putative	7	5511	294.25	43.8207	0	NA	PBANKA_0417300.1	PocGH01_07011500.1	Pfam:PF01602.20(Adaptin_N)	1	OTHER	Y	Y
HEP_00045200	conserved protein, unknown function	2	1078	2126.25	369.01	0	NA	PBANKA_0417200.1	PocGH01_07011600.1	NA	0	SP(Sec/SPI)	Y	Y
HEP_00045300	conserved protein, unknown function	10	9854	36	8.79394	10	NA	PBANKA_0417100.1	PocGH01_07011700.1	Pfam:PF07699.13(Ephrin_rec_like)	0	OTHER	Y	Y
HEP_00045400	signal peptidase complex subunit 3, putative	1	558	17.5	4.12311	1	NA	PBANKA_0417000.1	PocGH01_07011800.1	Pfam:PF04573.12(SPC22)	0	OTHER	Y	Y
HEP_00045500	prefoldin subunit 4, putative	2	576	92	17.5309	0	NA	PBANKA_0416900.1	PocGH01_07011900.1	Pfam:PF01920.20(Prefoldin_2)	0	OTHER	Y	Y
HEP_00045600	glutamine-dependent NAD(+) synthetase, putative	1	2706	34.75	13.7447	0	NA	PBANKA_0827500.1	PocGH01_07034100.1	Pfam:PF02540.17(NAD_synthase)	0	OTHER	Y	Y
HEP_00045700	conserved protein, unknown function	1	4419	130	30.0777	0	NA	PBANKA_0827600.1	PocGH01_07034200.1	NA	0	OTHER	Y	Y
HEP_00045800	polyprenol reductase, putative	9	2597	18.5	8.1035	6	NA	PBANKA_1319600.1	PocGH01_12058900.1	Pfam:PF06966.12(DUF1295),Pfam:PF02544.16(Steroid_dh)	2	OTHER	Y	Y
HEP_00045900	LCCL domain-containing protein	1	4530	115.75	24.4728	0	NA	PBANKA_1319500.1	PocGH01_12059000.1	Pfam:PF00754.25(F5_F8_type_C),Pfam:PF03815.19(LCCL)	0	OTHER	N	Y
HEP_00046000	hypothetical protein	1	611	15.25	5.37742	0	NA	NA	NA	NA	0	OTHER	Y	N
HEP_00046100	signal peptide peptidase, putative	9	2975	818.25	139.82	8	NA	PBANKA_1320700.1	PocGH01_12057800.1	Pfam:PF04258.13(Peptidase_A22B)	0	OTHER	Y	Y
HEP_00046200	conserved protein, unknown function	5	872	15.75	6.39661	0	NA	PBANKA_1320600.1	PocGH01_12057900.1	Pfam:PF02594.16(DUF167)	0	OTHER	Y	Y
HEP_00046300	hypothetical protein	1	387	11.5	3.69685	1	NA	NA	NA	NA	0	SP(Sec/SPI)	Y	N
HEP_00046400	conserved protein, unknown function	2	3478	212.5	44.1097	0	NA	PBANKA_1319400.1	PocGH01_12059100.1	NA	1	OTHER	Y	Y
HEP_00046500	ferlin, putative	1	6093	6	4.24264	1	NA	PBANKA_1319300.1	PocGH01_12059200.1	Pfam:PF00168.30(C2)	0	OTHER	Y	Y
HEP_00046600	AP-1 complex subunit gamma, putative	4	4073	273.25	47.0558	0	NA	PBANKA_1319200.1	PocGH01_12059300.1	Pfam:PF01602.20(Adaptin_N),Pfam:PF02883.20(Alpha_adaptinC2),Pfam:PF12717.7(Cnd1)	0	OTHER	Y	Y
HEP_00046700	E3 ubiquitin-protein ligase, putative	2	1956	133.25	20.2875	0	NA	PBANKA_0804900.1	PocGH01_01015500.1	Pfam:PF12895.7(ANAPC3),Pfam:PF00515.28(TPR_1),Pfam:PF13414.6(TPR_11),Pfam:PF07719.17(TPR_2),Pfam:PF04564.15(U-box)	0	OTHER	N	Y
HEP_00046800	RAP protein, putative	3	4116	86	32.0312	0	NA	PBANKA_0805000.1	PocGH01_01015600.1	Pfam:PF08373.10(RAP)	0	OTHER	Y	Y
HEP_00046900	ribosomal protein S8e, putative	1	780	56.5	9.03696	0	NA	PBANKA_0805100.1	PocGH01_01015700.1	Pfam:PF01201.22(Ribosomal_S8e)	0	OTHER	Y	Y
HEP_00047000	cytoskeleton associated protein, putative	3	3530	94.75	25.5	0	NA	PBANKA_0805200.1	PocGH01_01015800.1	Pfam:PF01302.25(CAP_GLY)	0	OTHER	Y	Y
HEP_00047100	pseudogene (note: conserved protein, unknown function)	4	256	1	1.41421	NA	NA	NA	NA	NA	0	NA	N	Y
HEP_00047200	DNA-directed RNA polymerases I, II, and III subunit RPABC5, putative	1	210	15.5	1.73205	0	0.0703628	PBANKA_0805400.1	PocGH01_01016000.1	Pfam:PF01194.17(RNA_pol_N)	0	OTHER	Y	Y
HEP_00047300	conserved protein, unknown function	2	3034	263.5	52.1632	1	NA	PBANKA_0805500.1	PocGH01_01016100.1	NA	0	OTHER	Y	Y
HEP_00047400	EKC/KEOPS complex subunit BUD32, putative	2	734	9.75	4.57347	0	NA	PBANKA_0805600.1	PocGH01_01016200.1	Pfam:PF00069.25(Pkinase)	0	OTHER	Y	N
HEP_00047500	heat shock protein 110	1	2877	1049.5	174.246	0	NA	PBANKA_1219300.1	PocGH01_01016700.1	Pfam:PF00012.20(HSP70)	1	OTHER	Y	Y
HEP_00047600	EKC/KEOPS complex subunit BUD32, putative	2	291	15.25	7.13559	0	NA	NA	NA	NA	0	OTHER	N	Y
HEP_00047700	heat shock protein 90	2	3230	12140.5	1995.89	0	NA	PBANKA_0805700.1	PocGH01_01016300.1	Pfam:PF02518.26(HATPase_c),Pfam:PF13589.6(HATPase_c_3),Pfam:PF00183.18(HSP90)	0	OTHER	Y	Y
HEP_00047800	Cg8 protein	1	624	158	16.7531	1	NA	PBANKA_1219200.1	PocGH01_01016600.1	NA	0	OTHER	Y	Y
HEP_00047900	inner membrane complex protein 1d, putative	2	1210	405	75.1842	0	NA	PBANKA_1219100.1	PocGH01_01016500.1	NA	0	OTHER	Y	Y
HEP_00048300	DNA damage-inducible protein 1, putative	1	1161	74.5	11.8181	0	NA	PBANKA_1033200.1	PocGH01_13050600.1	Pfam:PF09668.10(Asp_protease),Pfam:PF13650.6(Asp_protease_2),Pfam:PF13975.6(gag-asp_proteas),Pfam:PF08284.11(RVP_2)	0	OTHER	Y	Y
HEP_00048400	hypothetical protein	2	2132	102	29.6086	0	NA	NA	NA	NA	0	OTHER	Y	Y
HEP_00048500	conserved protein, unknown function	1	1695	102.75	14.7281	2	4.84436	NA	PocGH01_13050300.1	NA	0	OTHER	Y	Y
HEP_00048600	pre-mRNA-splicing factor 38B, putative	5	3177	74	17.4929	0	NA	PBANKA_1034900.1	PocGH01_13052300.1	Pfam:PF03371.15(PRP38)	0	OTHER	Y	Y
HEP_00048700	conserved protein, unknown function	2	1395	468.5	72.8858	1	NA	PBANKA_1035000.1	PocGH01_13052400.1	NA	0	OTHER	Y	Y
HEP_00048800	peptidase, putative	1	1353	722.25	119.586	1	NA	PBANKA_1034400.1	PocGH01_13051800.1	Pfam:PF00026.23(Asp),Pfam:PF14543.6(TAXi_N)	0	OTHER	Y	Y
HEP_00048900	conserved protein, unknown function	2	1681	2	1.63299	0	NA	PBANKA_1034500.1	PocGH01_13051900.1	NA	0	OTHER	Y	Y
HEP_00049000	AP2 domain transcription factor, putative	1	6054	501.5	89.3626	0	NA	PBANKA_1034300.1	PocGH01_13051700.1	Pfam:PF00847.20(AP2)	0	OTHER	Y	Y
HEP_00049100	DEAD box helicase, putative	5	3917	35.75	4.99166	0	NA	PBANKA_1339700.1	PocGH01_12038100.1	Pfam:PF06733.15(DEAD_2),Pfam:PF13307.6(Helicase_C_2)	2	OTHER	Y	Y
HEP_00049200	hypothetical protein	1	6558	86.75	16.6608	0	NA	NA	NA	NA	0	OTHER	Y	Y
HEP_00049300	conserved membrane protein, unknown function	3	6173	118	22.4351	9	NA	PBANKA_1008700.1	PocGH01_13024200.1	Pfam:PF03493.18(BK_channel_a)	0	OTHER	Y	Y
HEP_00049400	glucose-6-phosphate isomerase, putative	1	1749	571.75	101.789	0	NA	PBANKA_1008800.1	PocGH01_13024300.1	Pfam:PF00342.19(PGI)	0	OTHER	Y	Y
HEP_00049500	conserved protein, unknown function	1	945	27.75	8.77021	0	NA	PBANKA_1008900.1	PocGH01_13024400.1	NA	0	OTHER	Y	Y
HEP_00049600	GTPase Era, putative	1	1536	134.5	19.4679	0	NA	PBANKA_1009000.1	PocGH01_13024500.1	Pfam:PF04548.16(AIG1),Pfam:PF00350.23(Dynamin_N),Pfam:PF02421.18(FeoB_N),Pfam:PF00009.27(GTP_EFTU),Pfam:PF01926.23(MMR_HSR1),Pfam:PF10662.9(PduV-EutP),Pfam:PF03193.16(RsgA_GTPase)	0	OTHER	Y	Y
HEP_00049700	ataxin-2 like protein, putative	9	4630	238.75	30.6417	0	NA	PBANKA_1009100.1	PocGH01_13024600.1	Pfam:PF02389.15(Cornifin),Pfam:PF06741.13(LsmAD),Pfam:PF14438.6(SM-ATX)	0	OTHER	Y	Y
HEP_00049800	DEAD box helicase, putative	4	1310	12.5	3.10913	0	NA	NA	NA	NA	0	OTHER	Y	N
HEP_00049900	poly(A) polymerase PAP, putative	1	2115	130.25	23.796	0	NA	PBANKA_1124500.1	PocGH01_11031700.1	Pfam:PF01909.23(NTP_transf_2),Pfam:PF04928.17(PAP_central),Pfam:PF04926.15(PAP_RNA-bind)	2	OTHER	Y	Y
HEP_00050000	conserved protein, unknown function	1	294	33	6.78233	0	NA	PBANKA_1124600.1	PocGH01_11031600.1	NA	0	OTHER	Y	Y
HEP_00050100	conserved protein, unknown function	1	984	13.75	5.31507	4	NA	PBANKA_1124400.1	PocGH01_11031800.1	NA	0	OTHER	Y	Y
HEP_00050200	conserved protein, unknown function	1	1374	19.25	2.62996	0	NA	PBANKA_1124300.1	PocGH01_11031900.1	NA	1	SP(Sec/SPI)	Y	Y
HEP_00050300	conserved protein, unknown function	1	1290	183.75	31.3621	0	NA	PBANKA_1126300.1	PocGH01_11029700.1	NA	0	OTHER	Y	Y
HEP_00050400	protein DJ-1, putative	3	1080	1021.25	142.502	0	NA	PBANKA_1126200.1	PocGH01_11029800.1	Pfam:PF01965.24(DJ-1_PfpI)	0	OTHER	Y	Y
HEP_00050500	mitochondrial import inner membrane translocase subunit TIM22, putative	1	555	17.25	4.99166	1	NA	PBANKA_1126100.1	PocGH01_11029900.1	Pfam:PF02466.19(Tim17)	0	OTHER	Y	Y
HEP_00050600	hypothetical protein	1	1365	220.5	31.9635	0	NA	NA	NA	NA	0	OTHER	Y	N
HEP_00050700	peptidyl-prolyl cis-trans isomerase, putative	1	633	45.75	3.86221	0	NA	PBANKA_1225800.1	PocGH01_01023400.1	Pfam:PF00160.21(Pro_isomerase)	0	OTHER	Y	Y
HEP_00050800	GTPase-activating protein, putative	1	1530	160.25	34.635	0	NA	PBANKA_1225700.1	PocGH01_01023300.1	Pfam:PF01412.18(ArfGap)	0	OTHER	Y	Y
HEP_00050900	alpha/beta hydrolase, putative	7	1688	93.5	32.5423	0	NA	PBANKA_1225600.1	PocGH01_01023200.1	Pfam:PF00561.20(Abhydrolase_1),Pfam:PF12146.8(Hydrolase_4)	0	OTHER	Y	Y
HEP_00051000	conserved protein, unknown function	1	1677	1812	316.598	0	NA	PBANKA_1225500.1	PocGH01_01023100.1	NA	0	OTHER	Y	Y
HEP_00051100	calcium-binding protein, putative	1	684	21.5	6.245	0	NA	PBANKA_0911000.1	PocGH01_09044200.1	Pfam:PF00036.32(EF-hand_1),Pfam:PF13405.6(EF-hand_6),Pfam:PF13499.6(EF-hand_7),Pfam:PF13833.6(EF-hand_8)	0	OTHER	N	Y
HEP_00051200	hypothetical protein	2	885	4.75	1.25831	0	NA	NA	NA	NA	0	OTHER	Y	Y
HEP_00051300	conserved protein, unknown function	2	2614	68.75	16.5806	0	NA	PBANKA_0910800.1	PocGH01_09044400.1	NA	0	OTHER	Y	Y
HEP_00051400	conserved protein, unknown function	2	10571	396	60.4042	0	NA	PBANKA_0910700.1	PocGH01_09044500.1	NA	0	OTHER	Y	Y
HEP_00051500	ubiquitin-related modifier 1, putative	1	378	8.25	2.5	0	NA	PBANKA_0910600.1	PocGH01_09044600.1	Pfam:PF09138.11(Urm1)	0	OTHER	Y	Y
HEP_00051600	conserved protein, unknown function	2	765	0.25	0.5	4	NA	PBANKA_0910500.1	PocGH01_09044700.1	NA	0	OTHER	Y	Y
HEP_00051700	conserved membrane protein, unknown function	1	432	12.75	3.20156	4	NA	PBANKA_0910400.1	PocGH01_09044800.1	NA	0	OTHER	Y	N
HEP_00051800	guanylyl cyclase	1	13257	748.5	161.29	21	NA	PBANKA_0910300.1	PocGH01_09044900.1	Pfam:PF00122.20(E1-E2_ATPase),Pfam:PF00211.20(Guanylate_cyc),Pfam:PF00702.26(Hydrolase),Pfam:PF16212.5(PhoLip_ATPase_C),Pfam:PF16209.5(PhoLip_ATPase_N)	1	OTHER	Y	Y
HEP_00051900	trafficking protein particle complex subunit 2-like protein, putative	3	1294	49.5	15.9269	0	NA	PBANKA_0714100.1	PocGH01_05024200.1	Pfam:PF04628.13(Sedlin_N)	0	OTHER	Y	Y
HEP_00052000	meiotic recombination protein DMC1, putative	5	1682	706	88.1173	0	NA	PBANKA_0714000.1	PocGH01_05024100.1	Pfam:PF08423.11(Rad51),Pfam:PF00154.21(RecA)	0	OTHER	Y	N
HEP_00052100	NEDD8-activating enzyme E1 catalytic subunit, putative	1	1248	9.5	7.93725	0	NA	PBANKA_0713800.1	PocGH01_05023900.1	Pfam:PF00899.21(ThiF)	0	OTHER	Y	Y
HEP_00052200	tRNA modification GTPase, putative	1	1303	44.75	9.97914	0	NA	NA	NA	Pfam:PF10396.9(TrmE_N)	0	OTHER	Y	N
HEP_00052300	small heat shock protein HSP20, putative	3	1177	110.75	18.5	0	NA	PBANKA_0714300.1	PocGH01_05024400.1	Pfam:PF17886.1(ArsA_HSP20),Pfam:PF00011.21(HSP20)	0	OTHER	Y	Y
HEP_00052400	chaperone protein ClpB1	1	3267	178.25	26.1964	0	NA	PBANKA_0714200.1	PocGH01_05024300.1	Pfam:PF00004.29(AAA),Pfam:PF13173.6(AAA_14),Pfam:PF13191.6(AAA_16),Pfam:PF07724.14(AAA_2),Pfam:PF07728.14(AAA_5),Pfam:PF17871.1(AAA_lid_9),Pfam:PF10431.9(ClpB_D2-small),Pfam:PF02861.20(Clp_N),Pfam:PF01695.17(IstB_IS21),Pfam:PF05496.12(RuvB_N),Pfam:PF00158.26(Sigma54_activat),Pfam:PF06309.11(Torsin)	4	SP(Sec/SPI)	Y	Y
HEP_00052500	ribosome assembly protein RRB1, putative	1	1410	24.25	4.78714	0	NA	PBANKA_0714800.1	PocGH01_05024900.1	Pfam:PF12894.7(ANAPC4_WD40),Pfam:PF12265.8(CAF1C_H4-bd),Pfam:PF00400.32(WD40)	0	OTHER	Y	Y
HEP_00052600	dihydrolipoyl dehydrogenase, apicoplast	1	2178	17.5	4.93288	0	1.47064	PBANKA_0714900.1	PocGH01_05025000.1	Pfam:PF00070.27(Pyr_redox),Pfam:PF07992.14(Pyr_redox_2),Pfam:PF02852.22(Pyr_redox_dim)	2	SP(Sec/SPI)	Y	Y
HEP_00052700	conserved protein, unknown function	10	4387	389.25	95.2414	2	NA	PBANKA_0714500.1	PocGH01_05024600.1	NA	1	OTHER	Y	Y
HEP_00052800	EF-hand calcium-binding domain-containing protein, putative	3	1132	44	10.8628	0	NA	PBANKA_0714400.1	PocGH01_05024500.1	Pfam:PF00036.32(EF-hand_1),Pfam:PF13202.6(EF-hand_5),Pfam:PF13405.6(EF-hand_6),Pfam:PF13499.6(EF-hand_7),Pfam:PF13833.6(EF-hand_8)	0	OTHER	Y	Y
HEP_00052900	GTPase, putative	1	1434	53.5	9.74679	0	NA	PBANKA_0713700.1	PocGH01_05023800.1	Pfam:PF02421.18(FeoB_N),Pfam:PF00009.27(GTP_EFTU),Pfam:PF04670.12(Gtr1_RagA),Pfam:PF01926.23(MMR_HSR1),Pfam:PF12631.7(MnmE_helical)	0	OTHER	N	Y
HEP_00053000	conserved protein, unknown function	1	2451	260.75	65.7945	1	NA	PBANKA_0713600.1	PocGH01_05023700.1	NA	1	OTHER	Y	Y
HEP_00053100	conserved protein, unknown function	1	618	52.5	13.6991	2	NA	PBANKA_1409000.1	PocGH01_14018600.1	Pfam:PF09430.10(DUF2012)	0	OTHER	Y	Y
HEP_00053200	ras-related protein Rab-5B, putative	6	1554	56.25	11.4419	0	NA	PBANKA_1409100.1	PocGH01_14018700.1	Pfam:PF00025.21(Arf),Pfam:PF00009.27(GTP_EFTU),Pfam:PF04670.12(Gtr1_RagA),Pfam:PF00071.22(Ras),Pfam:PF08477.13(Roc),Pfam:PF03193.16(RsgA_GTPase)	0	OTHER	Y	Y
HEP_00053300	RNA-binding protein, putative	1	432	3787	635.885	0	NA	PBANKA_1409200.1	PocGH01_14018800.1	Pfam:PF00076.22(RRM_1)	0	OTHER	Y	Y
HEP_00053400	conserved protein, unknown function	3	4204	148.5	30.0056	0	NA	PBANKA_1409300.1	PocGH01_14018900.1	Pfam:PF12895.7(ANAPC3),Pfam:PF00515.28(TPR_1),Pfam:PF07719.17(TPR_2),Pfam:PF13181.6(TPR_8)	0	OTHER	Y	Y
HEP_00053500	mitochondrial ribosomal protein S15 precursor, putative	1	903	35.5	6.65833	0	NA	PBANKA_1409400.1	PocGH01_14019000.1	Pfam:PF00312.22(Ribosomal_S15)	1	OTHER	Y	Y
HEP_00053600	protein ISD11, putative	2	611	31.25	14.8633	0	NA	PBANKA_1409500.1	PocGH01_14019100.1	Pfam:PF05347.15(Complex1_LYR)	0	OTHER	Y	Y
HEP_00053700	meiosis-specific nuclear structural protein 1, putative	1	1467	310	36.9053	0	NA	PBANKA_1409600.1	PocGH01_14019200.1	Pfam:PF13868.6(TPH)	0	OTHER	Y	Y
HEP_00053800	alternative splicing regulator, putative	1	1644	52	6.68331	0	NA	PBANKA_1409700.1	PocGH01_14019300.1	Pfam:PF12894.7(ANAPC4_WD40),Pfam:PF17814.1(LisH_TPL),Pfam:PF00400.32(WD40)	0	OTHER	Y	Y
HEP_00053900	protein phosphatase inhibitor 2, putative	5	1238	268.75	43.6683	0	NA	PBANKA_1218500.1	PocGH01_08028500.1	Pfam:PF04979.14(IPP-2)	0	OTHER	Y	Y
HEP_00054000	conserved protein, unknown function	1	879	116.5	24.5289	0	NA	PBANKA_1218600.1	PocGH01_08028600.1	NA	0	OTHER	Y	Y
HEP_00054100	conserved protein, unknown function	1	1563	9.25	4.11299	0	NA	PBANKA_1218700.1	PocGH01_08028700.1	NA	0	OTHER	Y	Y
HEP_00054200	ABC transporter I family member 1, putative	2	4370	280	54.1541	6	NA	NA	NA	NA	0	OTHER	N	Y
HEP_00054300	conserved protein, unknown function	1	564	44.75	11.7011	2	NA	PBANKA_1453800.1	PocGH01_14064900.1	NA	0	OTHER	Y	Y
HEP_00054400	conserved protein, unknown function	1	573	168.75	38.8018	1	NA	PBANKA_1453900.1	PocGH01_14065000.1	NA	0	SP(Sec/SPI)	Y	Y
HEP_00054500	DNA gyrase subunit B	1	3396	133.25	18.536	0	NA	PBANKA_1454000.1	PocGH01_14065100.1	Pfam:PF00204.25(DNA_gyraseB),Pfam:PF00986.21(DNA_gyraseB_C),Pfam:PF02518.26(HATPase_c),Pfam:PF01751.22(Toprim)	0	SP(Sec/SPI)	Y	Y
HEP_00054600	hydroxyethylthiazole kinase, putative	1	924	32.5	4.3589	0	NA	NA	PocGH01_14065200.1	Pfam:PF02110.15(HK)	0	OTHER	Y	Y
HEP_00054700	ATP-dependent zinc metalloprotease FTSH 1, putative	2	3044	247.75	34.3645	1	NA	PBANKA_1454100.1	PocGH01_14065300.1	Pfam:PF00004.29(AAA),Pfam:PF07728.14(AAA_5),Pfam:PF17862.1(AAA_lid_3),Pfam:PF01434.18(Peptidase_M41),Pfam:PF05496.12(RuvB_N)	0	OTHER	Y	Y
HEP_00054800	conserved protein, unknown function	1	19059	1813	291.135	0	NA	PBANKA_1454200.1	PocGH01_14065400.1	NA	3	OTHER	Y	Y
HEP_00054900	ornithine aminotransferase	1	1287	1971.25	327.747	0	NA	NA	NA	Pfam:PF00202.21(Aminotran_3)	1	OTHER	Y	Y
HEP_00055000	ornithine aminotransferase	1	1287	501	70.6305	0	NA	NA	NA	Pfam:PF00202.21(Aminotran_3)	0	OTHER	Y	Y
HEP_00055100	conserved protein, unknown function	1	3018	97.5	13.626	3	NA	PBANKA_0107500.1	PocGH01_11047700.1	NA	1	OTHER	Y	Y
HEP_00055200	nucleoporin NUP637, putative	1	18612	549.5	107.795	4	NA	PBANKA_0107600.1	PocGH01_11047600.1	NA	1	OTHER	Y	Y
HEP_00055300	Zn2+ or Fe2+ permease	7	2274	75.5	15.0222	8	NA	PBANKA_0107700.1	PocGH01_11047500.1	Pfam:PF02535.22(Zip)	0	OTHER	Y	Y
HEP_00055400	citrate synthase-like protein, putative	2	1687	78.5	60.7426	0	NA	PBANKA_0107800.1	PocGH01_11047400.1	Pfam:PF00285.21(Citrate_synt)	0	OTHER	Y	Y
HEP_00055500	conserved protein, unknown function	4	1088	56	5.59762	0	NA	PBANKA_0909100.1	PocGH01_09046100.1	Pfam:PF01398.21(JAB),Pfam:PF03665.13(UPF0172)	0	OTHER	Y	Y
HEP_00055600	conserved protein, unknown function	1	7077	601.5	115.396	0	NA	PBANKA_0909200.1	PocGH01_09046000.1	Pfam:PF03153.13(TFIIA)	0	OTHER	Y	Y
HEP_00055700	myosin F, putative	5	5961	331.25	52.0665	0	NA	PBANKA_0908500.1	PocGH01_09046700.1	Pfam:PF00612.27(IQ),Pfam:PF00063.21(Myosin_head)	0	OTHER	Y	Y
HEP_00055800	conserved protein, unknown function	1	5331	32.75	2.21736	0	NA	PBANKA_0908400.1	PocGH01_09046800.1	NA	1	OTHER	N	Y
HEP_00055900	zinc finger protein, putative	1	3927	456.75	69.2598	0	NA	PBANKA_0414700.1	PocGH01_07014100.1	NA	0	OTHER	Y	Y
HEP_00056000	conserved protein, unknown function	2	2061	45.5	10.4083	0	NA	PBANKA_1229400.1	PocGH01_11042200.1	NA	0	OTHER	Y	Y
HEP_00056100	conserved protein, unknown function	1	2187	141.5	24.0347	1	NA	PBANKA_1229300.1	PocGH01_11042300.1	NA	0	OTHER	Y	Y
HEP_00056200	conserved protein, unknown function	5	4109	113	10.9848	9	NA	PBANKA_0931000.1	PocGH01_09023200.1	NA	0	OTHER	N	Y
HEP_00056300	conserved protein, unknown function	7	2011	12.5	3.41565	0	NA	PBANKA_0931100.1	PocGH01_09023100.1	NA	0	OTHER	Y	Y
HEP_00056400	heat shock protein 101, putative	4	3617	100.25	25.1313	0	1.34484	PBANKA_0931200.1	PocGH01_09023000.1	Pfam:PF00004.29(AAA),Pfam:PF13173.6(AAA_14),Pfam:PF13191.6(AAA_16),Pfam:PF07724.14(AAA_2),Pfam:PF13401.6(AAA_22),Pfam:PF07728.14(AAA_5),Pfam:PF12775.7(AAA_7),Pfam:PF17871.1(AAA_lid_9),Pfam:PF10431.9(ClpB_D2-small),Pfam:PF02861.20(Clp_N),Pfam:PF05729.12(NACHT),Pfam:PF05496.12(RuvB_N),Pfam:PF00158.26(Sigma54_activat)	1	SP(Sec/SPI)	Y	Y
HEP_00056500	dipeptidyl aminopeptidase 1, putative	1	2100	0.5	0.57735	1	NA	PBANKA_0931300.1	PocGH01_09022900.1	Pfam:PF08773.11(CathepsinC_exc),Pfam:PF00112.23(Peptidase_C1),Pfam:PF03051.15(Peptidase_C1_2)	0	SP(Sec/SPI)	Y	Y
HEP_00056600	dolichyl-diphosphooligosaccharide--protein glycosyltransferase subunit STT3, putative	2	2704	62.75	8.69387	13	NA	PBANKA_0931400.1	PocGH01_09022800.1	Pfam:PF02516.14(STT3)	0	OTHER	Y	Y
HEP_00056700	folate transporter 2, putative	1	1368	395.25	94.5176	10	NA	PBANKA_0931500.1	PocGH01_09022700.1	Pfam:PF03092.16(BT1)	0	OTHER	Y	Y
HEP_00056800	guanine nucleotide-exchange factor SEC12	1	1269	35.75	11.1467	1	NA	PBANKA_0931600.1	PocGH01_09022600.1	Pfam:PF00400.32(WD40)	0	OTHER	Y	Y
HEP_00056900	peptidyl-prolyl cis-trans isomerase, putative	6	1662	91	19.27	0	NA	PBANKA_0931700.1	PocGH01_09022500.1	Pfam:PF00160.21(Pro_isomerase)	0	OTHER	Y	Y
HEP_00057000	pyridoxine biosynthesis protein PDX2, putative	5	1528	82.5	17.1756	0	NA	PBANKA_0931800.1	PocGH01_09022400.1	Pfam:PF07685.14(GATase_3),Pfam:PF01174.19(SNO)	0	OTHER	Y	N
HEP_00057100	RAP protein, putative	1	4143	32.25	5.43906	1	NA	PBANKA_0103500.1	PocGH01_11051800.1	Pfam:PF08373.10(RAP)	0	OTHER	N	Y
HEP_00057200	glyoxalase I-like protein GILP, putative	6	1716	75.75	14.0327	0	NA	PBANKA_0103400.1	PocGH01_11051900.1	Pfam:PF00903.25(Glyoxalase)	0	SP(Sec/SPI)	Y	Y
HEP_00057300	DNA helicase, putative	2	5639	203.5	15.9687	0	NA	NA	PocGH01_11052000.1	Pfam:PF01844.23(HNH),Pfam:PF00176.23(SNF2_N)	0	OTHER	Y	Y
HEP_00057400	conserved protein, unknown function	5	4095	250.75	50.3877	0	NA	PBANKA_0103300.1	PocGH01_11052100.1	Pfam:PF02213.16(GYF)	0	OTHER	N	Y
HEP_00057500	serine/threonine protein phosphatase 5	1	1566	147.5	31.3741	0	NA	PBANKA_1131900.1	PocGH01_11024100.1	Pfam:PF00149.28(Metallophos),Pfam:PF08321.12(PPP5),Pfam:PF00515.28(TPR_1),Pfam:PF07719.17(TPR_2),Pfam:PF13181.6(TPR_8)	0	OTHER	N	Y
HEP_00057600	NLI interacting factor-like phosphatase, putative	1	5253	73.25	13.7689	0	NA	PBANKA_1132000.1	PocGH01_11023900.1	Pfam:PF03031.18(NIF)	0	OTHER	Y	Y
HEP_00057700	splicing factor 3B subunit 5, putative	4	717	149.75	29.1819	0	NA	PBANKA_1132100.1	PocGH01_11023800.1	Pfam:PF07189.11(SF3b10)	0	OTHER	Y	Y
HEP_00057800	conserved protein, unknown function	1	1191	92	17.6824	0	NA	PBANKA_1132200.1	PocGH01_11023700.1	Pfam:PF06544.12(DUF1115),Pfam:PF05773.22(RWD)	0	OTHER	Y	Y
HEP_00057900	dynein beta chain, putative	3	12979	871	138.321	0	NA	NA	NA	Pfam:PF12774.7(AAA_6),Pfam:PF12775.7(AAA_7),Pfam:PF12781.7(AAA_9),Pfam:PF17857.1(AAA_lid_1),Pfam:PF18198.1(AAA_lid_11),Pfam:PF17852.1(Dynein_AAA_lid),Pfam:PF18199.1(Dynein_C),Pfam:PF03028.15(Dynein_heavy),Pfam:PF12777.7(MT)	4	OTHER	Y	Y
HEP_00058000	26S proteasome regulatory subunit RPN2, putative	3	4090	971	164.817	0	NA	PBANKA_1329700.1	PocGH01_12048500.1	Pfam:PF02985.22(HEAT),Pfam:PF13646.6(HEAT_2),Pfam:PF13513.6(HEAT_EZ),Pfam:PF01851.22(PC_rep),Pfam:PF18004.1(RPN2_C)	0	OTHER	Y	Y
HEP_00058100	hypothetical protein	1	3964	163.75	20.1225	0	NA	NA	PocGH01_12048600.1	NA	0	OTHER	Y	N
HEP_00058200	40S ribosomal protein S3	1	306	406.25	69.5048	0	NA	PBANKA_1329300.1	PocGH01_12048900.1	Pfam:PF00189.20(Ribosomal_S3_C)	0	OTHER	N	Y
HEP_00058300	conserved protein, unknown function	12	2623	429.5	77.4016	0	NA	PBANKA_1329400.1	PocGH01_12048800.1	NA	0	SP(Sec/SPI)	Y	Y
HEP_00058400	protein phosphatase containing kelch-like domains	2	3211	18.5	4.04145	0	NA	PBANKA_1329500.1	PocGH01_12048700.1	Pfam:PF01344.25(Kelch_1),Pfam:PF07646.15(Kelch_2),Pfam:PF13415.6(Kelch_3),Pfam:PF13418.6(Kelch_4),Pfam:PF13854.6(Kelch_5),Pfam:PF13964.6(Kelch_6),Pfam:PF00149.28(Metallophos)	0	OTHER	Y	Y
HEP_00058500	conserved protein, unknown function	1	879	27	10.4243	0	NA	PBANKA_1329600.1	NA	NA	0	OTHER	N	Y
HEP_00058600	conserved protein, unknown function	1	6915	440	70.9554	0	NA	PBANKA_1325500.1	PocGH01_12053000.1	NA	0	OTHER	Y	Y
HEP_00058700	valine--tRNA ligase, putative	1	3360	94.75	9.67385	0	NA	PBANKA_1325600.1	PocGH01_12052900.1	Pfam:PF08264.13(Anticodon_1),Pfam:PF00133.22(tRNA-synt_1),Pfam:PF09334.11(tRNA-synt_1g),Pfam:PF13603.6(tRNA-synt_1_2)	0	OTHER	Y	Y
HEP_00058800	thioredoxin-like protein	1	354	11.25	3.20156	0	NA	PBANKA_1325700.1	PocGH01_12052800.1	Pfam:PF00085.20(Thioredoxin)	0	OTHER	Y	Y
HEP_00058900	conserved protein, unknown function	1	3864	41.5	16.2173	0	NA	PBANKA_1325800.1	PocGH01_12052700.1	NA	0	OTHER	Y	Y
HEP_00059000	conserved protein, unknown function	1	222	25.25	7.71902	0	NA	PBANKA_1325900.1	PocGH01_12052600.1	NA	0	OTHER	Y	Y
HEP_00059100	GTP-binding protein, putative	1	4071	205.25	25.786	4	NA	PBANKA_1326000.1	PocGH01_12052500.1	Pfam:PF02263.19(GBP)	0	SP(Sec/SPI)	Y	Y
HEP_00059200	conserved protein, unknown function	1	9546	406	95.2715	0	NA	NA	PocGH01_12052400.1	NA	1	OTHER	Y	Y
HEP_00059300	ATP-dependent RNA helicase, putative	3	2452	43.25	8.38153	0	NA	PBANKA_1002700.1	PocGH01_03012500.1	Pfam:PF00270.29(DEAD),Pfam:PF00271.31(Helicase_C),Pfam:PF04851.15(ResIII)	0	OTHER	Y	N
HEP_00059400	protein transport protein Sec24B	5	5620	483.75	80.529	0	NA	PBANKA_1002800.1	PocGH01_03012600.1	Pfam:PF08033.12(Sec23_BS),Pfam:PF04815.15(Sec23_helical),Pfam:PF04811.15(Sec23_trunk)	0	OTHER	Y	Y
HEP_00059500	conserved protein, unknown function	3	1747	53.5	22.5167	0	NA	PBANKA_1451500.1	PocGH01_14062500.1	NA	0	OTHER	Y	Y
HEP_00059600	protein-S-isoprenylcysteine O-methyltransferase, putative	3	2352	2.5	1.29099	8	NA	PBANKA_1451400.1	PocGH01_14062400.1	Pfam:PF04140.14(ICMT),Pfam:PF04191.13(PEMT)	0	OTHER	Y	Y
HEP_00059700	S-adenosyl-methyltransferase, putative	1	1350	5.5	2.08167	0	NA	PBANKA_1451300.1	PocGH01_14062300.1	Pfam:PF01795.19(Methyltransf_5)	0	SP(Sec/SPI)	Y	Y
HEP_00059800	conserved protein, unknown function	2	372	50.75	6.07591	0	NA	NA	NA	NA	0	OTHER	Y	Y
HEP_00059900	p25-alpha family protein, putative	2	735	358.5	57.5876	0	NA	PBANKA_1451200.1	PocGH01_14062150.1	Pfam:PF05517.12(p25-alpha)	0	OTHER	Y	Y
HEP_00060000	conserved protein, unknown function	1	804	332	84.4275	0	NA	PBANKA_1451100.1	PocGH01_14062100.1	NA	0	OTHER	Y	Y
HEP_00060100	conserved protein, unknown function	3	2439	37.5	5.06623	2	NA	PBANKA_1451000.1	PocGH01_14062000.1	NA	0	OTHER	Y	Y
HEP_00060200	conserved protein, unknown function	1	1428	32	7.65942	0	NA	PBANKA_1450900.1	PocGH01_14061900.1	NA	0	OTHER	Y	Y
HEP_00060300	conserved protein, unknown function	1	2850	79	9.48683	0	NA	PBANKA_1450800.1	PocGH01_14061800.1	Pfam:PF08553.10(VID27)	0	OTHER	Y	Y
HEP_00060400	trafficking protein particle complex subunit 6A, putative	2	1045	44.75	10.5317	0	NA	PBANKA_1117900.1	PocGH01_11038600.1	Pfam:PF04051.16(TRAPP)	0	OTHER	Y	Y
HEP_00060500	conserved protein, unknown function	2	3539	60.25	16.3172	0	NA	PBANKA_1118000.1	PocGH01_11038500.1	NA	1	OTHER	Y	Y
HEP_00060600	phosphatidylinositol N-acetylglucosaminyltransferase subunit GPI1	11	3852	41.5	3.69685	4	NA	NA	PocGH01_11038400.1	Pfam:PF05024.15(Gpi1)	1	OTHER	Y	Y
HEP_00060700	conserved protein, unknown function	9	4563	159.25	28.4766	0	NA	PBANKA_1118200.1	PocGH01_11038300.1	NA	0	OTHER	N	Y
HEP_00060800	conserved protein, unknown function	3	1471	25	5.47723	2	7.57722	PBANKA_1118300.1	PocGH01_11038200.1	NA	1	OTHER	Y	Y
HEP_00060900	cytidine triphosphate synthetase	1	2484	134.75	28.2179	0	NA	PBANKA_1032300.1	PocGH01_13049600.1	Pfam:PF06418.14(CTP_synth_N),Pfam:PF00117.28(GATase),Pfam:PF07722.13(Peptidase_C26)	1	OTHER	Y	Y
HEP_00061000	WD repeat-containing protein, putative	2	14149	2012.75	352.619	0	NA	PBANKA_1032200.1	PocGH01_13049500.1	Pfam:PF00400.32(WD40)	2	OTHER	Y	Y
HEP_00061100	heat shock protein 70	1	1998	910.75	153.498	0	NA	NA	PocGH01_09040400.1	Pfam:PF00012.20(HSP70),Pfam:PF06723.13(MreB_Mbl)	0	OTHER	Y	Y
HEP_00061200	protein disulfide isomerase	1	1284	868.5	181.968	1	NA	PBANKA_0914300.1	PocGH01_09040500.1	Pfam:PF04756.13(OST3_OST6),Pfam:PF00085.20(Thioredoxin),Pfam:PF13098.6(Thioredoxin_2)	1	SP(Sec/SPI)	Y	Y
HEP_00061300	conserved protein, unknown function	1	5961	208	33.6551	2	NA	PBANKA_0914200.1	PocGH01_09040600.1	NA	0	OTHER	Y	Y
HEP_00061400	conserved protein, unknown function	1	8427	76	12	0	NA	PBANKA_0914100.1	PocGH01_09040700.1	NA	0	OTHER	Y	Y
HEP_00061500	conserved protein, unknown function	6	1507	78.75	9.60469	0	NA	PBANKA_0914000.1	PocGH01_09040800.1	NA	0	OTHER	Y	Y
HEP_00061600	alpha/beta hydrolase, putative	2	5319	89.75	14.5	0	NA	NA	NA	NA	1	OTHER	Y	Y
HEP_00061700	hypothetical protein	1	747	13	6.733	0	NA	NA	NA	NA	0	OTHER	N	Y
HEP_00061800	conserved protein, unknown function	1	2955	124.5	17.1367	1	NA	PBANKA_0703400.1	PocGH01_05013600.1	NA	0	OTHER	Y	Y
HEP_00061900	ubiquitin conjugation factor E4 B, putative	1	4572	285.75	26.3992	0	NA	PBANKA_0704100.1	PocGH01_05014400.1	Pfam:PF04564.15(U-box),Pfam:PF10408.9(Ufd2P_core)	1	OTHER	Y	Y
HEP_00062000	SNARE protein, putative	1	828	76.5	13.6748	1	NA	PBANKA_0704000.1	PocGH01_05014300.1	Pfam:PF00957.21(Synaptobrevin)	0	OTHER	Y	Y
HEP_00062100	receptor for activated c kinase	2	1540	957.5	181.909	0	NA	PBANKA_0703900.1	PocGH01_05014200.1	Pfam:PF12894.7(ANAPC4_WD40),Pfam:PF08662.11(eIF2A),Pfam:PF00400.32(WD40)	0	OTHER	Y	Y
HEP_00062200	conserved protein, unknown function	3	3528	83.75	14.9304	0	NA	PBANKA_0703800.1	PocGH01_05014000.1	NA	0	OTHER	Y	Y
HEP_00062300	ATP-dependent RNA helicase DBP10, putative	1	4032	146.5	22.2486	0	NA	PBANKA_0703700.1	PocGH01_05013900.1	Pfam:PF00270.29(DEAD),Pfam:PF00271.31(Helicase_C)	0	OTHER	Y	Y
HEP_00062400	translation initiation factor IF-2, putative	1	4785	367.5	98.7674	0	NA	PBANKA_0703600.1	PocGH01_05013800.1	Pfam:PF00009.27(GTP_EFTU),Pfam:PF00071.22(Ras)	0	OTHER	Y	Y
HEP_00062500	hypothetical protein	1	1936	488.5	91.526	0	NA	NA	NA	NA	0	OTHER	Y	N
HEP_00062600	hypothetical protein	2	475	12.75	7.45542	0	NA	NA	NA	NA	0	OTHER	Y	Y
HEP_00062700	DNA repair helicase, putative	1	3243	242	49.0782	0	NA	PBANKA_1034100.1	PocGH01_13051500.1	Pfam:PF00270.29(DEAD),Pfam:PF06733.15(DEAD_2),Pfam:PF13307.6(Helicase_C_2),Pfam:PF04851.15(ResIII)	1	OTHER	Y	Y
HEP_00062800	conserved protein, unknown function	1	498	15.5	7.23418	0	NA	NA	NA	NA	0	OTHER	Y	Y
HEP_00062900	40S ribosomal protein S8e, putative	2	1337	630.75	90.3415	0	NA	PBANKA_1033900.1	PocGH01_13051300.1	Pfam:PF01201.22(Ribosomal_S8e)	0	OTHER	Y	Y
HEP_00063000	conserved protein, unknown function	2	22855	1902.25	309.12	4	NA	PBANKA_1033800.1	PocGH01_13051200.1	Pfam:PF01391.18(Collagen),Pfam:PF12340.8(DUF3638),Pfam:PF12359.8(DUF3645)	2	OTHER	Y	Y
HEP_00063100	dynein intermediate chain, putative	8	4232	287.5	57.7379	0	NA	PBANKA_0822900.1	PocGH01_07029400.1	Pfam:PF00400.32(WD40)	0	OTHER	Y	Y
HEP_00063200	conserved protein, unknown function	1	672	23.5	6.45497	0	NA	PBANKA_0822800.1	PocGH01_07029300.1	NA	0	OTHER	Y	Y
HEP_00063300	ribosome production factor 1, putative	3	1476	41.5	5.19615	0	NA	PBANKA_0822700.1	PocGH01_07029200.1	Pfam:PF04427.18(Brix)	0	OTHER	Y	Y
HEP_00063400	conserved protein, unknown function	3	2459	48.75	8.05709	0	NA	PBANKA_0822600.1	PocGH01_07029100.1	NA	0	OTHER	Y	Y
HEP_00063500	tetratricopeptide repeat family protein, putative	2	5678	134	18.2757	0	NA	PBANKA_0822500.1	PocGH01_07029000.1	NA	0	OTHER	Y	Y
HEP_00063600	conserved protein, unknown function	1	1263	11.75	7.54431	1	NA	PBANKA_0822400.1	PocGH01_07028900.1	NA	0	OTHER	Y	Y
HEP_00063700	NifU-like scaffold protein	2	1137	14.25	5.85235	1	NA	PBANKA_0822300.1	PocGH01_07028800.1	Pfam:PF01106.17(NifU)	0	OTHER	Y	Y
HEP_00063800	conserved protein, unknown function	2	1749	95.25	10.6262	0	NA	PBANKA_0822200.1	PocGH01_07028700.1	NA	0	OTHER	Y	Y
HEP_00063900	conserved membrane protein, unknown function	6	8249	159.25	41.5963	6	NA	PBANKA_0822100.1	PocGH01_07028600.1	NA	0	OTHER	Y	Y
HEP_00064000	conserved membrane protein, unknown function	2	2644	30.75	16.358	11	NA	NA	NA	NA	0	SP(Sec/SPI)	Y	Y
HEP_00064100	male development gene 1	1	669	397	66.5883	0	NA	PBANKA_1432200.1	PocGH01_14042600.1	NA	0	SP(Sec/SPI)	Y	Y
HEP_00064200	cell traversal protein for ookinetes and sporozoites, putative	1	561	177.25	27.9449	1	NA	PBANKA_1432300.1	PocGH01_14042700.1	Pfam:PF18659.1(CelTOS)	0	SP(Sec/SPI)	Y	Y
HEP_00064300	perforin-like protein 2	1	3507	395.75	74.8393	0	NA	PBANKA_1432400.1	PocGH01_14042800.1	Pfam:PF01823.19(MACPF)	1	SP(Sec/SPI)	Y	Y
HEP_00064500	U3 small nucleolar RNA-interacting protein 2, putative	1	2082	146	35.5246	0	NA	PBANKA_1441500.1	PocGH01_14052400.1	Pfam:PF00400.32(WD40)	0	OTHER	Y	Y
HEP_00064600	conserved protein, unknown function	1	1695	382.25	54.8657	0	NA	PBANKA_1441700.1	PocGH01_14052600.1	NA	0	SP(Sec/SPI)	Y	Y
HEP_00064700	proliferating cell nuclear antigen 2, putative	2	984	179	27.5923	0	NA	PBANKA_1441400.1	PocGH01_14052300.1	Pfam:PF02747.15(PCNA_C),Pfam:PF00705.18(PCNA_N),Pfam:PF04139.13(Rad9)	0	OTHER	Y	Y
HEP_00064800	RAP protein, putative	1	4158	76.25	7.13559	0	NA	PBANKA_1441300.1	PocGH01_14052200.1	Pfam:PF08373.10(RAP)	0	OTHER	Y	Y
HEP_00064900	conserved protein, unknown function	4	3625	108	22.286	0	NA	PBANKA_1441200.1	PocGH01_14052100.1	Pfam:PF07035.12(Mic1)	1	OTHER	Y	N
HEP_00065000	pre-mRNA-processing factor 17, putative	1	1941	3.75	2.21736	0	NA	NA	NA	Pfam:PF00400.32(WD40)	0	OTHER	Y	Y
HEP_00065100	conserved protein, unknown function	2	7745	12.25	3.94757	6	NA	NA	NA	NA	1	OTHER	Y	Y
HEP_00065200	conserved protein, unknown function	6	3972	0	0	0	NA	NA	NA	NA	0	OTHER	Y	Y
HEP_00065300	conserved protein, unknown function	4	1711	0.75	0.957427	4	NA	NA	NA	NA	1	SP(Sec/SPI)	Y	Y
HEP_00065400	ribosome biogenesis protein TSR3, putative	1	1011	1	1.1547	0	NA	NA	NA	Pfam:PF04034.13(Ribo_biogen_C),Pfam:PF04068.15(RLI)	0	OTHER	Y	Y
HEP_00065500	debranching enzyme-associated ribonuclease, putative	1	1545	10.25	5.18813	0	NA	NA	NA	Pfam:PF04677.15(CwfJ_C_1),Pfam:PF04676.14(CwfJ_C_2)	0	OTHER	Y	Y
HEP_00065600	cell cycle associated protein, putative	5	8986	10.25	2.62996	0	NA	NA	NA	Pfam:PF00415.18(RCC1),Pfam:PF13540.6(RCC1_2)	0	OTHER	Y	Y
HEP_00065700	conserved protein, unknown function	2	3021	3.25	2.06155	2	NA	NA	NA	NA	1	OTHER	Y	N
HEP_00065800	sugar transporter, putative	1	3915	79	16.9115	9	NA	NA	NA	Pfam:PF07690.16(MFS_1),Pfam:PF03137.20(OATP),Pfam:PF00083.24(Sugar_tr)	0	OTHER	Y	Y
HEP_00065900	zinc finger protein, putative	8	5788	350.25	64.9173	0	NA	PBANKA_0831100.1	PocGH01_07038000.1	Pfam:PF05495.12(zf-CHY)	0	OTHER	Y	Y
HEP_00066000	diacylglycerol kinase, putative	2	1880	87.75	14.3614	0	NA	PBANKA_0831200.1	NA	Pfam:PF00609.19(DAGK_acc),Pfam:PF00781.24(DAGK_cat)	0	OTHER	N	Y
HEP_00066100	merozoite surface protein 1	1	1887	1.75	1.25831	1	NA	PBANKA_0831000.1	NA	Pfam:PF12947.7(EGF_3),Pfam:PF12946.7(EGF_MSP1_1),Pfam:PF07462.11(MSP1_C)	1	OTHER	N	Y
HEP_00066200	merozoite surface protein 1 paralog	1	1127	3.5	2.38048	1	NA	NA	PocGH01_07037800.1	NA	0	SP(Sec/SPI)	Y	N
HEP_00066300	hypothetical protein	1	330	2.5	1	0	NA	NA	NA	NA	0	OTHER	Y	N
HEP_00066400	diacylglycerol kinase, putative	1	2986	157.25	28.5818	2	NA	NA	PocGH01_07038100.1	Pfam:PF00130.22(C1_1),Pfam:PF00781.24(DAGK_cat)	0	OTHER	Y	N
HEP_00066500	protein GPR89, putative	3	3508	66	11.225	11	NA	PBANKA_1206700.1	PocGH01_08016400.1	Pfam:PF12430.8(ABA_GPCR)	0	OTHER	Y	Y
HEP_00066600	cullin-like protein, putative	2	3775	310.5	49.0884	0	NA	PBANKA_1128600.1	PocGH01_11027500.1	Pfam:PF00888.22(Cullin),Pfam:PF10557.9(Cullin_Nedd8)	0	OTHER	Y	Y
HEP_00066700	SET domain protein, putative	6	18059	788.25	140.574	2	NA	NA	NA	Pfam:PF00628.29(PHD),Pfam:PF00856.28(SET)	0	OTHER	Y	Y
HEP_00066800	RNA-binding protein, putative	2	1171	15.75	10.2103	0	NA	NA	NA	Pfam:PF12923.7(RRP7)	0	OTHER	Y	Y
HEP_00066900	amino acid transporter, putative	2	3123	299	54.7783	10	NA	PBANKA_1128300.1	PocGH01_11027800.1	Pfam:PF01490.18(Aa_trans)	0	OTHER	Y	Y
HEP_00067000	RNA-binding protein, putative	1	2469	220	42.6693	0	NA	PBANKA_1128200.1	PocGH01_11027900.1	Pfam:PF00076.22(RRM_1)	0	OTHER	Y	Y
HEP_00067100	ubiquitin carboxyl-terminal hydrolase 1, putative	3	9196	652.5	104.876	2	NA	PBANKA_0208800.1	PocGH01_02017600.1	NA	0	OTHER	Y	Y
HEP_00067200	conserved protein, unknown function	7	6245	96.75	12.5532	3	NA	PBANKA_0209600.1	PocGH01_02018400.1	NA	0	OTHER	Y	Y
HEP_00067300	nucleoside transporter 4, putative	2	1693	7.75	1.89297	11	NA	NA	NA	NA	0	OTHER	Y	Y
HEP_00067400	nucleoside transporter 4, putative	2	1674	34	9.4163	11	NA	NA	NA	NA	0	OTHER	Y	Y
HEP_00067500	conserved protein, unknown function	1	3009	44.25	16.8795	0	NA	PBANKA_0209800.1	PocGH01_02018600.1	NA	0	OTHER	Y	Y
HEP_00067600	Histidine kinase-, DNA gyrase B-, and HSP90-like ATPase/DNA mismatch repair protein, C-terminal domain/Zinc carboxypeptidase, putative	2	4944	847.5	103.584	0	NA	NA	NA	Pfam:PF01119.19(DNA_mis_repair)	0	OTHER	Y	Y
HEP_00067700	seipin domain-containing protein, putative	1	1875	161.75	38.2829	2	NA	PBANKA_0210300.1	PocGH01_02019100.1	Pfam:PF06775.14(Seipin)	0	OTHER	Y	Y
HEP_00067800	heat shock protein 60	2	1927	311	52.5294	0	NA	PBANKA_1214000.1	PocGH01_08024000.1	Pfam:PF00118.24(Cpn60_TCP1)	0	OTHER	Y	Y
HEP_00067900	tubulin binding cofactor c, putative	9	2613	47.25	17.8396	0	NA	PBANKA_1214100.1	PocGH01_08024100.1	Pfam:PF07986.12(TBCC)	0	OTHER	Y	Y
HEP_00068000	ribonucleoside-diphosphate reductase small chain, putative	5	1800	527.75	87.3437	0	NA	PBANKA_1214200.1	PocGH01_08024200.1	Pfam:PF00268.21(Ribonuc_red_sm)	0	OTHER	Y	Y
HEP_00068100	conserved protein, unknown function	1	1290	43	13.2916	1	NA	NA	NA	NA	0	OTHER	N	Y
HEP_00068200	Rh5 interacting protein, putative	1	2868	1.75	1.70783	0	NA	PBANKA_1215100.1	PocGH01_08025100.1	Pfam:PF12946.7(EGF_MSP1_1)	0	OTHER	N	Y
HEP_00068300	conserved protein, unknown function	1	1536	72	16.3707	0	NA	PBANKA_1215200.1	PocGH01_08025200.1	Pfam:PF10561.9(UPF0565)	0	OTHER	Y	Y
HEP_00068400	conserved protein, unknown function	1	1158	22.25	8.65544	2	NA	PBANKA_1215300.1	PocGH01_08025300.1	NA	0	OTHER	Y	Y
HEP_00068500	conserved protein, unknown function	4	1066	16.5	5.74456	0	NA	PBANKA_1215700.1	PocGH01_08025700.1	NA	0	OTHER	Y	N
HEP_00068600	conserved protein, unknown function	1	7374	132.5	22.2935	2	NA	NA	PocGH01_08025800.1	NA	1	OTHER	Y	N
HEP_00068700	survival motor neuron-like protein	3	1431	69.75	14.8183	0	NA	PBANKA_1215000.1	PocGH01_08025000.1	NA	0	OTHER	Y	Y
HEP_00068800	kinesin-7, putative	3	5299	106	20.0167	0	NA	PBANKA_0609500.1	PocGH01_13021000.1	Pfam:PF00225.23(Kinesin),Pfam:PF16796.5(Microtub_bd)	3	OTHER	Y	Y
HEP_00068900	GPI mannosyltransferase I	8	2939	4.75	2.5	10	NA	PBANKA_0609300.1	PocGH01_13020900.1	Pfam:PF09594.10(GT87),Pfam:PF05007.13(Mannosyl_trans),Pfam:PF06728.13(PIG-U)	0	OTHER	Y	Y
HEP_00069000	conserved protein, unknown function	3	1781	21	4.96655	1	NA	PBANKA_0609200.1	PocGH01_13020800.1	NA	0	OTHER	Y	Y
HEP_00069100	conserved protein, unknown function	1	4599	614.5	91.3181	0	NA	PBANKA_0609100.1	PocGH01_13020700.1	Pfam:PF07646.15(Kelch_2),Pfam:PF13415.6(Kelch_3),Pfam:PF13418.6(Kelch_4),Pfam:PF13854.6(Kelch_5)	1	OTHER	Y	Y
HEP_00069200	conserved protein, unknown function	1	1416	6.5	2.88675	0	NA	PBANKA_0609000.1	PocGH01_13020600.1	NA	0	OTHER	Y	Y
HEP_00069300	general transcription factor 3C polypeptide 5, putative	2	3641	123.75	31.9935	0	NA	PBANKA_0608900.1	PocGH01_13020500.1	Pfam:PF09734.9(Tau95),Pfam:PF17682.1(Tau95_N)	0	OTHER	Y	Y
HEP_00069400	conserved protein, unknown function	1	1674	22.75	8.5	0	NA	NA	NA	NA	1	OTHER	Y	Y
HEP_00069500	conserved protein, unknown function	1	606	23.75	1.70783	0	NA	PBANKA_0608700.1	PocGH01_13020300.1	NA	0	OTHER	N	Y
HEP_00069600	conserved protein, unknown function	4	3125	179.25	40.5	1	NA	PBANKA_1352300.1	PocGH01_12024400.1	NA	1	OTHER	Y	Y
HEP_00069700	conserved protein, unknown function	1	2313	22.25	1.5	0	NA	PBANKA_1352200.1	PocGH01_12024500.1	NA	0	OTHER	Y	Y
HEP_00069800	exported protein, unknown function	2	1358	528.75	63.9863	0	3.3885	NA	NA	NA	0	OTHER	Y	Y
HEP_00069900	PIR protein	2	1202	25.25	3.77492	1	NA	NA	NA	Pfam:PF05795.11(Plasmodium_Vir)	2	OTHER	Y	Y
HEP_00070000	exported protein, unknown function	2	1689	162	41.7133	1	7.88555	NA	NA	Pfam:PF09687.10(PRESAN)	0	OTHER	Y	Y
HEP_00070100	pseudogene (note: exported protein, unknown function, pseudogene)	2	1032	6.25	3.40343	NA	NA	NA	NA	NA	0	NA	Y	Y
HEP_00070200	hypothetical protein	1	750	43.5	16.9411	1	NA	NA	NA	NA	1	OTHER	Y	Y
HEP_00070300	exported protein, unknown function	2	811	31.25	12.0934	2	NA	NA	NA	NA	0	SP(Sec/SPI)	Y	Y
HEP_00070400	hypothetical protein	1	750	1	1.41421	0	NA	NA	NA	NA	0	SP(Sec/SPI)	Y	Y
HEP_00070500	exported protein, unknown function	2	1167	131.75	25.9406	1	8.60282	NA	NA	NA	1	SP(Sec/SPI)	Y	Y
HEP_00070600	cysteine desulfurase, putative	1	1623	156.5	43.0387	0	NA	PBANKA_0211300.1	PocGH01_02020100.1	Pfam:PF00266.19(Aminotran_5)	0	OTHER	Y	Y
HEP_00070700	conserved protein, unknown function	1	2739	101.75	18.9275	0	NA	PBANKA_0211200.1	PocGH01_02020000.1	NA	0	OTHER	Y	Y
HEP_00070800	vacuolar protein sorting-associated protein 53, putative	1	3564	108.75	21.6545	0	NA	PBANKA_0211100.1	PocGH01_02019900.1	Pfam:PF04100.12(Vps53_N)	0	OTHER	Y	Y
HEP_00070900	mitochondrial import inner membrane translocase subunit TIM50, putative	1	1776	91	20.2155	1	NA	PBANKA_0211000.1	PocGH01_02019800.1	Pfam:PF03031.18(NIF)	0	OTHER	Y	Y
HEP_00071000	dolichyl-diphosphooligosaccharide--protein glycosyltransferase subunit OST2, putative	3	690	7.5	4.04145	3	NA	PBANKA_0210900.1	PocGH01_02019700.1	Pfam:PF02109.16(DAD)	0	OTHER	Y	Y
HEP_00071100	conserved protein, unknown function	1	498	75.75	12.4466	1	NA	PBANKA_0210800.1	PocGH01_02019600.1	NA	0	SP(Sec/SPI)	Y	Y
HEP_00071200	conserved protein, unknown function	2	2521	268.5	53.6439	0	NA	PBANKA_0210700.1	PocGH01_02019500.1	NA	0	OTHER	Y	Y
HEP_00071300	ubiquitin carboxyl-terminal hydrolase, putative	1	8910	1118.75	158.645	0	NA	NA	PocGH01_02019400.1	Pfam:PF00443.29(UCH)	0	OTHER	Y	N
HEP_00071400	DNA polymerase alpha catalytic subunit A	5	7430	973.25	157.146	0	NA	PBANKA_0613200.1	PocGH01_03019400.1	Pfam:PF00136.21(DNA_pol_B),Pfam:PF03104.19(DNA_pol_B_exo1)	1	OTHER	Y	Y
HEP_00071500	mitochondrial ribosomal protein S12 precursor, putative	2	1040	103.75	9.63933	0	NA	PBANKA_0613400.1	PocGH01_03019600.1	Pfam:PF00164.25(Ribosom_S12_S23)	0	OTHER	Y	Y
HEP_00071600	conserved protein, unknown function	1	471	25.25	7.13559	0	NA	PBANKA_0613500.1	PocGH01_03019700.1	NA	0	OTHER	Y	Y
HEP_00071700	conserved protein, unknown function	4	11187	238.75	44.9472	8	NA	PBANKA_0613100.1	PocGH01_03019300.1	NA	2	OTHER	N	N
HEP_00071800	conserved protein, unknown function	1	680	88.75	14.9304	0	NA	PBANKA_0613900.1	PocGH01_03020100.1	NA	0	OTHER	Y	N
HEP_00071900	protein SDA1, putative	1	3072	99.75	18.8922	0	NA	PBANKA_0613800.1	PocGH01_03020000.1	Pfam:PF05285.12(SDA1)	0	OTHER	Y	Y
HEP_00072000	RNA-binding protein, putative	2	2863	309.5	53.5008	0	NA	PBANKA_0613700.1	PocGH01_03019900.1	Pfam:PF00076.22(RRM_1)	0	OTHER	Y	Y
HEP_00072100	ATP-dependent rRNA helicase RRP3, putative	1	1764	239.5	30.5778	0	NA	PBANKA_0315100.1	PocGH01_04011800.1	Pfam:PF00270.29(DEAD),Pfam:PF00271.31(Helicase_C)	0	OTHER	Y	Y
HEP_00072200	small nuclear ribonucleoprotein Sm D2, putative	2	609	61.5	15.9269	0	NA	PBANKA_0315200.1	PocGH01_04011700.1	Pfam:PF01423.22(LSM)	0	OTHER	Y	Y
HEP_00072300	conserved protein, unknown function	1	7533	189.25	37.7481	2	NA	NA	NA	NA	1	OTHER	Y	Y
HEP_00072400	pre-mRNA-processing protein 45, putative	2	1719	379.25	99.0164	0	NA	PBANKA_0315400.1	PocGH01_04011500.1	Pfam:PF02731.15(SKIP_SNW)	0	OTHER	Y	Y
HEP_00072600	conserved protein, unknown function	1	1374	10.25	4.03113	0	NA	PBANKA_0315500.1	PocGH01_04011100.1	Pfam:PF03435.18(Sacchrp_dh_NADP)	0	OTHER	Y	Y
HEP_00072700	40S ribosomal protein S30, putative	2	671	901.25	94.9188	0	NA	PBANKA_0315600.1	PocGH01_04011000.1	Pfam:PF04758.14(Ribosomal_S30)	0	OTHER	Y	Y
HEP_00072800	conserved protein, unknown function	1	372	14.25	2.5	1	NA	PBANKA_0315700.1	PocGH01_04010900.1	NA	0	OTHER	Y	Y
HEP_00072900	ribosome associated membrane protein RAMP4, putative	3	1217	157.75	28.7214	1	NA	PBANKA_0315800.1	PocGH01_04010800.1	Pfam:PF06624.12(RAMP4)	0	OTHER	Y	Y
HEP_00073000	pseudouridine synthase, putative	2	1275	12	3.16228	1	NA	PBANKA_0315900.1	PocGH01_04010700.1	Pfam:PF00849.22(PseudoU_synth_2),Pfam:PF01479.25(S4)	1	OTHER	Y	Y
HEP_00073100	deoxyribodipyrimidine photo-lyase, putative	1	2034	42.25	8.95824	0	NA	PBANKA_1113300.1	PocGH01_10027900.1	Pfam:PF00875.18(DNA_photolyase)	0	OTHER	Y	Y
HEP_00073200	pre-mRNA-processing factor 17, putative	1	1941	0.5	1	0	NA	NA	NA	Pfam:PF00400.32(WD40)	0	OTHER	Y	Y
HEP_00073300	conserved protein, unknown function	2	7745	0.25	0.5	6	NA	NA	NA	NA	1	OTHER	Y	Y
HEP_00073400	conserved protein, unknown function	6	3972	0	0	0	NA	NA	NA	NA	0	OTHER	Y	Y
HEP_00073500	conserved protein, unknown function	4	1711	0	0	4	NA	NA	NA	NA	1	SP(Sec/SPI)	Y	Y
HEP_00073600	ribosome biogenesis protein TSR3, putative	1	1011	0	0	0	NA	NA	NA	Pfam:PF04034.13(Ribo_biogen_C),Pfam:PF04068.15(RLI)	0	OTHER	Y	Y
HEP_00073700	debranching enzyme-associated ribonuclease, putative	1	1545	0.5	0.57735	0	NA	NA	NA	Pfam:PF04677.15(CwfJ_C_1),Pfam:PF04676.14(CwfJ_C_2)	0	OTHER	Y	Y
HEP_00073800	cell cycle associated protein, putative	5	8986	0	0	0	NA	NA	NA	Pfam:PF00415.18(RCC1),Pfam:PF13540.6(RCC1_2)	0	OTHER	Y	Y
HEP_00073900	conserved protein, unknown function	4	1272	33.75	9.42956	4	NA	PBANKA_1428600.1	PocGH01_14038800.1	Pfam:PF05620.11(TMEM208_SND2)	0	OTHER	Y	Y
HEP_00074000	eukaryotic translation initiation factor 3 subunit A, putative	1	4257	504.5	70.5431	0	NA	PBANKA_1428700.1	PocGH01_14038900.1	Pfam:PF01399.27(PCI)	2	OTHER	Y	Y
HEP_00074100	iron-sulfur subunit of succinate dehydrogenase, putative	1	933	158.25	27.8613	0	NA	PBANKA_1428800.1	PocGH01_14039000.1	Pfam:PF13085.6(Fer2_3),Pfam:PF13237.6(Fer4_10),Pfam:PF13534.6(Fer4_17),Pfam:PF13183.6(Fer4_8)	0	OTHER	Y	Y
HEP_00074200	bromodomain protein 2, putative	1	3576	312	59.2059	0	NA	PBANKA_1428900.1	PocGH01_14039100.1	Pfam:PF00439.25(Bromodomain)	1	OTHER	Y	Y
HEP_00074400	conserved protein, unknown function	1	855	9	3.55903	0	NA	PBANKA_1429000.1	PocGH01_14039300.1	NA	0	OTHER	Y	Y
HEP_00074500	conserved protein, unknown function	2	630	34.25	11.2953	0	NA	NA	PocGH01_14039400.1	NA	0	OTHER	Y	Y
HEP_00074600	conserved protein, unknown function	1	1944	6.75	0.957427	0	NA	PBANKA_1429200.1	PocGH01_14039500.1	Pfam:PF07646.15(Kelch_2),Pfam:PF13415.6(Kelch_3),Pfam:PF13418.6(Kelch_4),Pfam:PF13854.6(Kelch_5),Pfam:PF13964.6(Kelch_6)	0	OTHER	Y	Y
HEP_00074700	conserved protein, unknown function	1	360	28.5	8.1035	0	NA	PBANKA_1313900.1	PocGH01_12064700.1	NA	0	OTHER	N	Y
HEP_00074800	NADPH--cytochrome P450 reductase, putative	2	3434	86.25	19.6532	4	NA	PBANKA_1314000.1	PocGH01_12064600.1	Pfam:PF00258.25(Flavodoxin_1)	0	OTHER	Y	Y
HEP_00074900	zinc finger protein, putative	3	6000	262.5	48.3494	0	NA	PBANKA_1314100.1	PocGH01_12064500.1	NA	0	OTHER	Y	Y
HEP_00075000	conserved protein, unknown function	6	5464	77.25	15.9452	0	NA	PBANKA_1314200.1	PocGH01_12064400.1	NA	1	OTHER	Y	Y
HEP_00075100	S-adenosylmethionine-dependent methyltransferase, putative	1	1854	76.5	9.11043	0	NA	PBANKA_1314300.1	PocGH01_12064300.1	Pfam:PF10672.9(Methyltrans_SAM),Pfam:PF02475.16(Met_10),Pfam:PF17785.1(PUA_3)	0	OTHER	Y	Y
HEP_00075200	conserved protein, unknown function	1	1974	115.25	25.5522	0	NA	PBANKA_1314400.1	PocGH01_12064200.1	Pfam:PF08312.12(cwf21)	0	OTHER	Y	Y
HEP_00075300	conserved protein, unknown function	1	1413	35.25	5.31507	1	NA	PBANKA_1314500.1	PocGH01_12064100.1	NA	0	OTHER	Y	Y
HEP_00075400	acetyl-CoA acetyltransferase, putative	3	1782	36.75	13.6229	0	NA	PBANKA_1314600.1	PocGH01_12064000.1	Pfam:PF02803.18(Thiolase_C),Pfam:PF00108.23(Thiolase_N)	0	OTHER	Y	Y
HEP_00075500	conserved protein, unknown function	1	2097	124.5	12.2338	0	NA	PBANKA_1314700.1	PocGH01_12063900.1	NA	0	OTHER	Y	Y
HEP_00075600	eukaryotic translation initiation factor 3 subunit B, putative	1	2151	624.75	91.4016	0	NA	PBANKA_1232500.1	PocGH01_10023900.1	Pfam:PF12894.7(ANAPC4_WD40),Pfam:PF08662.11(eIF2A)	0	OTHER	Y	Y
HEP_00075700	apicortin, putative	1	756	145.5	23.5584	0	NA	PBANKA_1232600.1	PocGH01_10023800.1	NA	0	OTHER	Y	Y
HEP_00075800	zinc finger protein, putative	2	1845	13	2.94392	0	NA	PBANKA_1232700.1	PocGH01_10023700.1	Pfam:PF00643.24(zf-B_box)	0	OTHER	Y	Y
HEP_00075900	conserved protein, unknown function	6	1649	74	17.224	0	NA	PBANKA_1232800.1	PocGH01_10023600.1	Pfam:PF15906.5(zf-NOSIP)	0	OTHER	Y	Y
HEP_00076000	RAP protein, putative	2	4537	149	16.4924	1	NA	PBANKA_1232900.1	PocGH01_10023500.1	Pfam:PF08373.10(RAP)	0	OTHER	Y	Y
HEP_00076100	SWIB/MDM2 domain-containing protein, putative	1	453	22.5	6.80686	0	NA	PBANKA_1233000.1	PocGH01_10023400.1	Pfam:PF02201.18(SWIB)	0	OTHER	Y	Y
HEP_00076200	proteasome subunit beta type-1, putative	4	1297	485.5	58.4779	0	NA	NA	NA	Pfam:PF00227.26(Proteasome)	0	OTHER	Y	Y
HEP_00076300	cyclin, putative	1	672	81.75	24.1713	0	NA	NA	NA	Pfam:PF08613.11(Cyclin),Pfam:PF00134.23(Cyclin_N)	0	OTHER	Y	Y
HEP_00076400	ATP-dependent RNA helicase DDX23, putative	1	3267	197.25	14.7733	0	NA	PBANKA_1233300.1	PocGH01_10023100.1	Pfam:PF00270.29(DEAD),Pfam:PF00271.31(Helicase_C)	1	OTHER	Y	Y
HEP_00076500	WD repeat-containing protein 26, putative	1	2151	61.25	8.92095	0	NA	NA	NA	NA	1	OTHER	Y	N
HEP_00076600	AN1-like zinc finger family protein	6	1704	21.75	12.9968	0	NA	PBANKA_1103700.1	PocGH01_10037400.1	Pfam:PF01428.16(zf-AN1)	0	OTHER	Y	Y
HEP_00076700	cation transporting P-ATPase, putative	3	7464	152.75	26.7005	13	NA	NA	NA	Pfam:PF00122.20(E1-E2_ATPase),Pfam:PF00702.26(Hydrolase)	0	OTHER	Y	Y
HEP_00076800	conserved protein, unknown function	2	1999	20.75	7.04154	1	NA	PBANKA_1103500.1	PocGH01_10037600.1	NA	0	OTHER	Y	Y
HEP_00076900	60S ribosomal protein L31	3	1108	610.25	130.388	0	NA	PBANKA_1103400.1	PocGH01_10037700.1	Pfam:PF01198.19(Ribosomal_L31e)	0	OTHER	Y	Y
HEP_00077000	myosin B, putative	8	3936	13.25	3.77492	0	NA	PBANKA_1103300.1	PocGH01_10037800.1	Pfam:PF00063.21(Myosin_head)	0	OTHER	Y	Y
HEP_00077100	protein kinase, putative	1	2790	150.25	28.7214	0	NA	PBANKA_1103200.1	PocGH01_10037900.1	Pfam:PF00069.25(Pkinase)	0	OTHER	Y	Y
HEP_00077200	actin-depolymerizing factor 1	2	589	46.5	10.083	0	NA	PBANKA_1103100.1	PocGH01_10038000.1	Pfam:PF00241.20(Cofilin_ADF)	0	OTHER	Y	Y
HEP_00077400	conserved protein, unknown function	1	1110	162.25	29.8482	0	NA	PBANKA_1110200.1	PocGH01_10030900.1	NA	0	OTHER	Y	Y
HEP_00077500	WD repeat-containing protein, putative	12	4015	158.75	29.6353	0	NA	PBANKA_1110300.1	PocGH01_10030800.1	Pfam:PF12894.7(ANAPC4_WD40),Pfam:PF14783.6(BBS2_Mid),Pfam:PF00400.32(WD40)	1	OTHER	Y	Y
HEP_00077600	translationally-controlled tumor protein homolog	1	516	596.75	95.3358	0	NA	PBANKA_1110500.1	PocGH01_10030600.1	Pfam:PF00838.17(TCTP)	0	OTHER	Y	Y
HEP_00077700	conserved protein, unknown function	3	773	192	32.0104	1	NA	PBANKA_1110600.1	PocGH01_10030500.1	NA	0	OTHER	Y	Y
HEP_00077800	stearoyl-CoA desaturase, putative	3	3054	39.5	9.67815	13	NA	PBANKA_1110700.1	PocGH01_10030400.1	Pfam:PF00487.24(FA_desaturase)	0	OTHER	Y	Y
HEP_00077900	MORN repeat protein, putative	1	4839	179.5	32.7058	0	NA	PBANKA_1110800.1	PocGH01_10030300.1	Pfam:PF02493.20(MORN),Pfam:PF05887.11(Trypan_PARP)	0	OTHER	Y	Y
HEP_00078000	U3 small nucleolar RNA-associated protein 15, putative	7	2626	111.5	22.2785	0	NA	PBANKA_1364900.1	PocGH01_12011000.1	Pfam:PF00400.32(WD40)	0	OTHER	Y	Y
HEP_00078100	conserved protein, unknown function	1	1938	53.25	12.1209	0	NA	PBANKA_1365000.1	PocGH01_12010900.1	NA	0	OTHER	Y	Y
HEP_00078200	conserved protein, unknown function	1	5019	123.25	17.9699	0	NA	PBANKA_1365100.1	PocGH01_12010800.1	NA	1	OTHER	Y	Y
HEP_00078300	thioredoxin-related protein, putative	2	1229	259.5	49.9767	2	NA	PBANKA_1365200.1	PocGH01_12010700.1	Pfam:PF04756.13(OST3_OST6),Pfam:PF00085.20(Thioredoxin)	0	SP(Sec/SPI)	Y	Y
HEP_00078400	protein kinase, putative	15	3535	21.5	6.65833	1	NA	NA	PocGH01_12010600.1	Pfam:PF00069.25(Pkinase),Pfam:PF07714.17(Pkinase_Tyr)	0	OTHER	Y	Y
HEP_00078500	P-loop containing nucleoside triphosphate hydrolase, putative	1	8118	409.25	72.7112	0	NA	PBANKA_1365300.1	PocGH01_12010500.1	Pfam:PF13086.6(AAA_11),Pfam:PF13087.6(AAA_12),Pfam:PF13245.6(AAA_19),Pfam:PF13604.6(AAA_30),Pfam:PF16399.5(Aquarius_N),Pfam:PF01443.18(Viral_helicase1)	1	OTHER	Y	Y
HEP_00078600	CPSF (cleavage and polyadenylation specific factor), subunit A, putative	11	11823	1470	238.484	0	NA	PBANKA_0807500.1	PocGH01_08030800.1	Pfam:PF03178.15(CPSF_A)	1	OTHER	Y	Y
HEP_00078700	proteasome regulatory protein, putative	1	663	31.25	10.0457	0	NA	PBANKA_0807400.1	PocGH01_08030700.1	Pfam:PF18265.1(Nas2_N),Pfam:PF17820.1(PDZ_6)	0	OTHER	Y	Y
HEP_00078800	conserved protein, unknown function	2	2332	29.5	6.245	0	NA	PBANKA_0807300.1	PocGH01_08030600.1	NA	0	OTHER	Y	Y
HEP_00078900	conserved protein, unknown function	1	768	293	75.9474	1	NA	PBANKA_0807200.1	PocGH01_08030500.1	NA	0	SP(Sec/SPI)	Y	Y
HEP_00079000	stomatin-like protein	1	1170	106.25	17.4619	0	NA	PBANKA_0807100.1	PocGH01_08030400.1	Pfam:PF01145.25(Band_7),Pfam:PF16200.5(Band_7_C)	0	OTHER	Y	Y
HEP_00079100	DNA-directed RNA polymerase II subunit RPB1	1	8439	683.75	139.416	0	NA	PBANKA_0807000.1	PocGH01_08030300.1	Pfam:PF04997.12(RNA_pol_Rpb1_1),Pfam:PF00623.20(RNA_pol_Rpb1_2),Pfam:PF04983.18(RNA_pol_Rpb1_3),Pfam:PF05000.17(RNA_pol_Rpb1_4),Pfam:PF04998.17(RNA_pol_Rpb1_5),Pfam:PF04992.14(RNA_pol_Rpb1_6),Pfam:PF04990.12(RNA_pol_Rpb1_7)	0	OTHER	Y	Y
HEP_00079200	glutaminyl-peptide cyclotransferase, putative	2	1341	46	13.3666	1	NA	PBANKA_1310700.1	PocGH01_12067900.1	Pfam:PF05096.12(Glu_cyclase_2)	0	OTHER	Y	Y
HEP_00079300	heme detoxification protein	3	1107	53	7.95822	0	NA	PBANKA_1310600.1	PocGH01_12068000.1	Pfam:PF02469.22(Fasciclin)	0	OTHER	Y	Y
HEP_00079400	conserved protein, unknown function	8	2502	72	11.6619	0	NA	PBANKA_1310500.1	PocGH01_12068100.1	NA	0	OTHER	Y	Y
HEP_00079500	centrin-2, putative	3	1007	1100	147.845	0	NA	PBANKA_1310400.1	PocGH01_12068200.1	Pfam:PF00036.32(EF-hand_1),Pfam:PF17959.1(EF-hand_14),Pfam:PF13202.6(EF-hand_5),Pfam:PF13405.6(EF-hand_6),Pfam:PF13499.6(EF-hand_7),Pfam:PF13833.6(EF-hand_8),Pfam:PF14658.6(EF-hand_9)	0	OTHER	Y	Y
HEP_00079600	conserved protein, unknown function	2	9949	634.5	116.119	0	NA	PBANKA_1310200.1	PocGH01_12068300.1	NA	0	OTHER	Y	Y
HEP_00079700	pyruvate dehydrogenase E1 component subunit beta, putative	1	1278	11	6.21825	0	NA	PBANKA_1310100.1	PocGH01_12068400.1	Pfam:PF02780.20(Transketolase_C),Pfam:PF02779.24(Transket_pyr)	0	SP(Sec/SPI)	Y	Y
HEP_00079800	conserved protein, unknown function	1	2613	48.25	12.2304	8	NA	PBANKA_1310000.1	PocGH01_12068500.1	NA	0	OTHER	Y	Y
HEP_00079900	conserved protein, unknown function	1	7530	294.25	46.5	0	NA	PBANKA_1402300.1	NA	Pfam:PF00454.27(PI3_PI4_kinase)	0	OTHER	N	Y
HEP_00080000	conserved protein, unknown function	6	4678	126	31.4854	0	NA	PBANKA_1402200.1	PocGH01_14011700.1	NA	0	OTHER	Y	Y
HEP_00080100	conserved protein, unknown function	2	594	8.75	1.70783	1	NA	PBANKA_1402100.1	PocGH01_14011600.1	NA	0	OTHER	Y	Y
HEP_00080200	conserved membrane protein, unknown function	2	1701	50.5	10.3441	3	NA	NA	NA	NA	0	OTHER	Y	Y
HEP_00080300	tRNA-splicing ligase RtcB, putative	1	1614	65.25	8.46069	0	NA	NA	PocGH01_14047700.1	Pfam:PF01139.17(RtcB)	0	OTHER	Y	Y
HEP_00080400	conserved protein, unknown function	1	1833	279.25	67.0044	1	NA	PBANKA_1437200.1	PocGH01_14047800.1	NA	0	OTHER	Y	Y
HEP_00080500	endoplasmin, putative	1	2490	2570.5	378.082	0	NA	PBANKA_1437300.1	PocGH01_14048000.1	Pfam:PF02518.26(HATPase_c),Pfam:PF13589.6(HATPase_c_3),Pfam:PF00183.18(HSP90)	1	SP(Sec/SPI)	Y	Y
HEP_00080600	protein kinase, putative	10	6339	140.5	22.7523	0	NA	PBANKA_0940100.1	PocGH01_09013500.1	Pfam:PF00069.25(Pkinase),Pfam:PF07714.17(Pkinase_Tyr)	1	OTHER	Y	Y
HEP_00080700	conserved protein, unknown function	2	683	18.5	4.04145	0	NA	PBANKA_0940000.1	PocGH01_09013600.1	NA	0	OTHER	Y	Y
HEP_00080800	U6 snRNA-associated Sm-like protein LSm4, putative	4	1067	22.25	7.5	0	NA	PBANKA_0939900.1	PocGH01_09013700.1	Pfam:PF01423.22(LSM)	0	OTHER	Y	Y
HEP_00080900	conserved protein, unknown function	8	3150	105	13.8323	0	NA	PBANKA_0939700.1	PocGH01_09013900.1	NA	0	OTHER	Y	Y
HEP_00081000	polyadenylate-binding protein-interacting protein 1, putative	1	13173	1157.5	153.002	0	NA	PBANKA_0939600.1	PocGH01_09014000.1	NA	0	OTHER	Y	Y
HEP_00081100	thioredoxin 3	5	1129	53.5	6.02771	1	2.12266	PBANKA_0817100.1	PocGH01_07023500.1	Pfam:PF00085.20(Thioredoxin)	0	OTHER	Y	Y
HEP_00081200	conserved protein, unknown function	2	4028	79.75	11.2657	1	NA	PBANKA_0817200.1	PocGH01_07023600.1	NA	0	OTHER	Y	Y
HEP_00081300	conserved protein, unknown function	7	2080	31.25	10.8743	4	NA	PBANKA_0817300.1	PocGH01_07023700.1	NA	0	OTHER	Y	Y
HEP_00081400	conserved protein, unknown function	3	7758	107.5	35.1615	2	NA	PBANKA_0817400.1	PocGH01_07023800.1	NA	2	OTHER	Y	Y
HEP_00081500	ubiquitin fusion degradation protein 1	9	2220	59.75	13.6473	0	NA	PBANKA_0817500.1	PocGH01_07023900.1	Pfam:PF03152.14(UFD1)	0	SP(Sec/SPI)	Y	Y
HEP_00081600	methyltransferase, putative	1	663	18.25	4.78714	0	NA	PBANKA_0817600.1	PocGH01_07024000.1	Pfam:PF07757.13(AdoMet_MTase),Pfam:PF02353.20(CMAS),Pfam:PF08241.12(Methyltransf_11),Pfam:PF08242.12(Methyltransf_12),Pfam:PF13489.6(Methyltransf_23),Pfam:PF13649.6(Methyltransf_25),Pfam:PF13847.6(Methyltransf_31),Pfam:PF05175.14(MTS),Pfam:PF06325.13(PrmA)	0	OTHER	Y	Y
HEP_00081700	RNA-binding protein musashi, putative	1	1206	150.5	26.7145	0	NA	PBANKA_0817700.1	PocGH01_07024100.1	Pfam:PF00076.22(RRM_1)	1	OTHER	Y	Y
HEP_00081800	conserved protein, unknown function	1	147	11.75	6.13052	1	NA	PBANKA_0817800.1	PocGH01_07024200.1	NA	0	OTHER	Y	Y
HEP_00081900	conserved protein, unknown function	2	7147	320.75	79.3111	0	NA	PBANKA_1017800.1	PocGH01_13033300.1	NA	0	OTHER	Y	Y
HEP_00082000	ubiquinol-cytochrome c reductase hinge protein, putative	1	267	200.25	27.415	0	NA	PBANKA_1017700.1	PocGH01_13033200.1	Pfam:PF02320.16(UCR_hinge)	0	OTHER	Y	Y
HEP_00082100	conserved protein, unknown function	1	3588	121.5	7.93725	0	NA	PBANKA_1017600.1	PocGH01_13033100.1	NA	0	OTHER	Y	Y
HEP_00082200	lipase, putative	1	4362	334.5	32.8786	0	NA	PBANKA_1017500.1	PocGH01_13033000.1	Pfam:PF01764.25(Lipase_3)	0	SP(Sec/SPI)	Y	Y
HEP_00082300	selenoprotein, putative	2	553	28.75	6.23832	1	NA	PBANKA_1017400.1	PocGH01_13032900.1	NA	0	OTHER	Y	Y
HEP_00082400	conserved protein, unknown function	7	5805	91.5	19.3305	0	NA	PBANKA_1017300.1	PocGH01_13032800.1	NA	0	OTHER	Y	Y
HEP_00082500	conserved protein, unknown function	1	900	122.75	27.5847	0	NA	PBANKA_1021200.1	PocGH01_13037700.1	NA	0	OTHER	Y	Y
HEP_00082600	mitochondrial ribosomal protein L21 precursor, putative	1	1206	49.5	12.1244	0	NA	PBANKA_1021300.1	PocGH01_13037800.1	Pfam:PF00829.21(Ribosomal_L21p)	2	OTHER	Y	Y
HEP_00082700	cytochrome c oxidase assembly protein COX14, putative	3	779	43	17.2627	1	NA	PBANKA_1021400.1	PocGH01_13037900.1	Pfam:PF14880.6(COX14)	0	OTHER	Y	Y
HEP_00082800	pseudogene (note: copper transporter, putative)	2	529	10.25	5.43906	NA	NA	NA	NA	NA	0	NA	N	Y
HEP_00082900	conserved protein, unknown function	1	1614	555.5	103.375	0	NA	PBANKA_1021600.1	PocGH01_13038100.1	NA	0	OTHER	Y	Y
HEP_00083000	conserved protein, unknown function	5	3021	104.75	17.9141	0	NA	PBANKA_1021700.1	PocGH01_13038200.1	NA	1	OTHER	Y	Y
HEP_00083100	mitochondrial import inner membrane translocase subunit TIM8, putative	3	775	2.75	0.957427	0	NA	PBANKA_1021800.1	PocGH01_13038300.1	Pfam:PF02953.15(zf-Tim10_DDP)	0	OTHER	Y	Y
HEP_00083200	DNA-directed RNA polymerase III subunit RPC6, putative	1	843	36.5	9.46925	0	NA	PBANKA_1021900.1	PocGH01_13038400.1	Pfam:PF05158.12(RNA_pol_Rpc34)	0	OTHER	Y	Y
HEP_00083300	conserved protein, unknown function	7	4539	119.75	18.6436	0	NA	NA	PocGH01_13038500.1	NA	0	OTHER	Y	Y
HEP_00083400	40S ribosomal protein S25, putative	3	862	774.75	90.5626	0	NA	PBANKA_1022000.1	PocGH01_13038600.1	Pfam:PF03297.15(Ribosomal_S25)	1	OTHER	Y	Y
HEP_00083500	conserved protein, unknown function	1	3858	157.25	38.3699	0	NA	PBANKA_1022100.1	PocGH01_13038700.1	NA	0	OTHER	Y	Y
HEP_00083600	DNA/RNA-binding protein Alba 1	1	714	5454.25	810.275	0	NA	PBANKA_1423300.1	PocGH01_14033300.1	Pfam:PF01918.21(Alba)	0	OTHER	Y	Y
HEP_00083700	ATPase, putative	1	4227	216.5	41.7732	0	NA	PBANKA_1423200.1	PocGH01_14033200.1	Pfam:PF00004.29(AAA),Pfam:PF13191.6(AAA_16),Pfam:PF13401.6(AAA_22),Pfam:PF13671.6(AAA_33),Pfam:PF07728.14(AAA_5),Pfam:PF17862.1(AAA_lid_3),Pfam:PF01695.17(IstB_IS21),Pfam:PF05729.12(NACHT),Pfam:PF05496.12(RuvB_N),Pfam:PF02367.17(TsaE)	0	OTHER	Y	Y
HEP_00083800	phospholipase DDHD1, putative	1	1776	73	15.4488	0	NA	PBANKA_1423100.1	PocGH01_14033100.1	Pfam:PF02862.17(DDHD)	0	OTHER	N	Y
HEP_00083900	conserved protein, unknown function	1	2253	169.25	15.4137	0	NA	PBANKA_1424000.1	PocGH01_14034000.1	Pfam:PF07382.11(HC2),Pfam:PF09409.10(PUB)	0	OTHER	Y	Y
HEP_00084000	translation initiation factor SUI1, putative	4	1311	138.25	14.3846	0	NA	PBANKA_1423900.1	PocGH01_14033900.1	Pfam:PF01253.22(SUI1)	0	OTHER	N	Y
HEP_00084100	ABC transporter F family member 1, putative	1	4575	69.5	15.2643	0	NA	PBANKA_1423800.1	PocGH01_14033800.1	Pfam:PF13191.6(AAA_16),Pfam:PF13304.6(AAA_21),Pfam:PF13555.6(AAA_29),Pfam:PF00005.27(ABC_tran),Pfam:PF03193.16(RsgA_GTPase)	0	SP(Sec/SPI)	Y	Y
HEP_00084200	40S ribosomal protein S16, putative	1	393	656.5	71.2437	0	NA	PBANKA_1423600.1	PocGH01_14033600.1	Pfam:PF00380.19(Ribosomal_S9)	0	OTHER	N	Y
HEP_00084300	phospholipase DDHD1, putative	2	804	3.75	2.21736	0	NA	NA	NA	NA	0	OTHER	Y	N
HEP_00084400	conserved protein, unknown function	1	1182	567.5	109.034	0	NA	PBANKA_1422900.1	PocGH01_14032900.1	NA	0	OTHER	Y	Y
HEP_00084500	cytoplasmic dynein intermediate chain, putative	1	2556	28.5	12.3962	0	NA	PBANKA_0504500.1	PocGH01_06013400.1	Pfam:PF00400.32(WD40)	2	OTHER	Y	Y
HEP_00084600	S-adenosyl-L-methionine-dependent methyltransferase, putative	2	2085	53.75	8.5	0	NA	PBANKA_0504600.1	PocGH01_06013500.1	Pfam:PF01189.17(Methyltr_RsmB-F)	1	OTHER	Y	Y
HEP_00084700	conserved protein, unknown function	1	1596	48.75	13.5247	0	NA	PBANKA_0504700.1	PocGH01_06013600.1	Pfam:PF02410.15(RsfS)	1	OTHER	Y	Y
HEP_00084800	conserved membrane protein, unknown function	2	7280	444.75	70.1587	3	NA	PBANKA_0504800.1	PocGH01_06013700.1	NA	0	OTHER	Y	Y
HEP_00084900	histone acetyltransferase, putative	3	4452	233	51.2575	0	NA	PBANKA_0504900.1	PocGH01_06013800.1	Pfam:PF08351.11(DUF1726),Pfam:PF13718.6(GNAT_acetyltr_2),Pfam:PF05127.14(Helicase_RecD),Pfam:PF13725.6(tRNA_bind_2)	0	OTHER	Y	Y
HEP_00085000	dihydrolipoamide acyltransferase component E2, putative	11	3719	140.75	7.27438	0	NA	PBANKA_0505000.1	PocGH01_06013900.1	Pfam:PF00198.23(2-oxoacid_dh),Pfam:PF00364.22(Biotin_lipoyl),Pfam:PF13533.6(Biotin_lipoyl_2)	1	SP(Sec/SPI)	Y	Y
HEP_00085100	ADP-ribosylation factor, putative	4	1098	1290.75	199.866	0	NA	PBANKA_0505100.1	PocGH01_06014000.1	Pfam:PF00025.21(Arf),Pfam:PF00503.20(G-alpha),Pfam:PF04670.12(Gtr1_RagA),Pfam:PF01926.23(MMR_HSR1),Pfam:PF00071.22(Ras),Pfam:PF08477.13(Roc),Pfam:PF09439.10(SRPRB)	0	OTHER	Y	Y
HEP_00085200	conserved protein, unknown function	1	1038	1	1.1547	0	NA	NA	NA	NA	0	OTHER	Y	Y
HEP_00085300	RAP protein, putative	1	2550	59.75	8.65544	0	NA	PBANKA_1422500.1	PocGH01_14032500.1	Pfam:PF08373.10(RAP)	0	OTHER	Y	Y
HEP_00085400	selenoprotein, putative	1	1065	12	2.94392	0	NA	PBANKA_1422600.1	PocGH01_14032600.1	NA	0	SP(Sec/SPI)	Y	Y
HEP_00085500	superoxide dismutase [Fe]	1	594	366.25	52.5761	0	NA	PBANKA_1422700.1	PocGH01_14032700.1	Pfam:PF02777.18(Sod_Fe_C),Pfam:PF00081.22(Sod_Fe_N)	0	OTHER	Y	Y
HEP_00085600	importin beta, putative	1	2637	171	25.0333	0	NA	PBANKA_1422400.1	PocGH01_14032400.1	Pfam:PF02985.22(HEAT),Pfam:PF13513.6(HEAT_EZ),Pfam:PF03810.19(IBN_N)	2	OTHER	Y	Y
HEP_00085700	FAD-dependent monooxygenase, putative	1	2931	112.25	18.554	1	NA	PBANKA_1422300.1	PocGH01_14032300.1	Pfam:PF01494.19(FAD_binding_3)	0	OTHER	Y	Y
HEP_00085800	RNA-binding protein mei2 homologue, putative	1	1347	3.75	1.70783	0	NA	PBANKA_1122300.1	PocGH01_11033900.1	Pfam:PF04059.12(RRM_2)	0	OTHER	Y	Y
HEP_00085900	EGF-like membrane protein, putative	4	1299	2.25	1.70783	2	NA	PBANKA_1122200.1	PocGH01_11034000.1	NA	0	SP(Sec/SPI)	Y	Y
HEP_00086000	ferredoxin--NADP reductase	1	1179	15.5	4.72582	0	NA	PBANKA_1122100.1	PocGH01_11034100.1	Pfam:PF00175.21(NAD_binding_1)	0	SP(Sec/SPI)	Y	Y
HEP_00086100	zinc transporter, putative	1	2019	242.25	40.5	3	NA	PBANKA_1422200.1	PocGH01_14032200.1	Pfam:PF01545.21(Cation_efflux)	0	OTHER	Y	Y
HEP_00086200	drug/metabolite exporter, drug/metabolite transporter, putative	1	1473	20.75	2.06155	10	NA	PBANKA_1422100.1	PocGH01_14032100.1	Pfam:PF00892.20(EamA),Pfam:PF03151.16(TPT)	0	OTHER	Y	Y
HEP_00086300	conserved protein, unknown function	1	360	27.25	7.45542	0	NA	PBANKA_1422000.1	PocGH01_14032000.1	NA	0	OTHER	Y	Y
HEP_00086400	GTP-binding translation elongation factor tu family protein, putative	1	2409	51	12.3288	0	NA	PBANKA_1421900.1	PocGH01_14031900.1	Pfam:PF00679.24(EFG_C),Pfam:PF00009.27(GTP_EFTU),Pfam:PF03144.25(GTP_EFTU_D2),Pfam:PF01926.23(MMR_HSR1)	0	OTHER	Y	Y
HEP_00086500	mitochondrial ATP synthase F1, epsilon subunit, putative	3	641	18.25	5.12348	0	NA	PBANKA_1421800.1	PocGH01_14031800.1	Pfam:PF04627.13(ATP-synt_Eps)	0	OTHER	Y	Y
HEP_00086600	secreted ookinete protein, putative	3	1179	297.25	72.1543	0	NA	PBANKA_1421700.1	PocGH01_14031700.1	NA	0	SP(Sec/SPI)	Y	Y
HEP_00086700	conserved protein, unknown function	1	3495	615	94.914	1	NA	PBANKA_1421500.1	PocGH01_14031500.1	NA	1	OTHER	Y	Y
HEP_00086800	C-Myc-binding protein, putative	2	625	9.5	2.38048	0	NA	PBANKA_1421400.1	PocGH01_14031400.1	NA	0	OTHER	Y	Y
HEP_00086900	4-nitrophenylphosphatase, putative	1	969	18.5	3.10913	0	NA	PBANKA_1421300.1	PocGH01_14031300.1	Pfam:PF13419.6(HAD_2),Pfam:PF00702.26(Hydrolase),Pfam:PF13344.6(Hydrolase_6),Pfam:PF13242.6(Hydrolase_like)	0	OTHER	Y	Y
HEP_00087300	conserved protein, unknown function	1	1725	85	25.0333	0	NA	PBANKA_1421200.1	PocGH01_14030900.1	NA	1	OTHER	Y	Y
HEP_00087400	pseudogene (note: conserved protein, unknown function)	1	1680	0.5	1	NA	NA	NA	NA	NA	0	NA	Y	Y
HEP_00087500	conserved protein, unknown function	2	2834	45	14.6515	0	NA	PBANKA_0704600.1	PocGH01_05014900.1	NA	0	OTHER	Y	Y
HEP_00087600	HECT-like E3 ubiquitin ligase, putative	1	23643	1998	311.286	2	NA	NA	NA	Pfam:PF00632.25(HECT)	2	OTHER	N	Y
HEP_00087700	conserved protein, unknown function	2	1963	29.25	7.58837	0	NA	PBANKA_1439300.1	PocGH01_14050100.1	NA	0	OTHER	Y	Y
HEP_00087800	histone chaperone ASF1, putative	2	1047	67.25	13.2759	0	NA	PBANKA_1439400.1	PocGH01_14050200.1	Pfam:PF04729.13(ASF1_hist_chap)	0	OTHER	Y	Y
HEP_00087900	cytochrome c heme lyase, putative	5	1671	43	12.5698	0	NA	PBANKA_1439500.1	PocGH01_14050300.1	Pfam:PF01265.17(Cyto_heme_lyase)	0	OTHER	Y	Y
HEP_00088000	conserved protein, unknown function	1	4566	73.5	15.5456	0	NA	PBANKA_1439600.1	PocGH01_14050400.1	NA	0	OTHER	Y	Y
HEP_00088100	conserved protein, unknown function	1	957	58.25	24.7841	0	NA	PBANKA_1439700.1	PocGH01_14050500.1	NA	0	OTHER	Y	Y
HEP_00088200	splicing factor 3B subunit 6, putative	2	595	73.25	12.1209	0	NA	PBANKA_1439800.1	PocGH01_14050600.1	Pfam:PF00076.22(RRM_1)	0	OTHER	Y	Y
HEP_00088300	conserved protein, unknown function	2	5520	94.25	22.036	0	NA	PBANKA_1439900.1	PocGH01_14050700.1	NA	0	OTHER	Y	N
HEP_00088400	conserved protein, unknown function	1	3842	239.75	48.2105	0	NA	PBANKA_1440100.1	PocGH01_14050900.1	Pfam:PF00249.31(Myb_DNA-binding),Pfam:PF13921.6(Myb_DNA-bind_6)	0	OTHER	Y	N
HEP_00088500	conserved protein, unknown function	1	1344	22	9.20145	1	NA	PBANKA_1136500.1	PocGH01_11020200.1	NA	0	SP(Sec/SPI)	Y	Y
HEP_00088600	conserved protein, unknown function	1	1212	39.5	11.5614	0	NA	PBANKA_1136600.1	PocGH01_11020100.1	NA	0	OTHER	Y	Y
HEP_00088700	guanylyl cyclase beta, putative	15	13662	453.75	78.1766	20	NA	PBANKA_1136700.1	PocGH01_11020000.1	Pfam:PF00211.20(Guanylate_cyc),Pfam:PF16212.5(PhoLip_ATPase_C)	1	OTHER	Y	Y
HEP_00088800	E3 SUMO-protein ligase PIAS, putative	6	5248	185.75	31.4364	0	NA	PBANKA_1136900.1	PocGH01_11019900.1	Pfam:PF02891.20(zf-MIZ)	1	OTHER	Y	Y
HEP_00088900	DNase I-like protein, putative	3	2790	204.75	40.9502	0	NA	PBANKA_1139500.1	PocGH01_11017100.1	NA	0	OTHER	Y	Y
HEP_00089000	conserved protein, unknown function	1	621	25.5	6.85565	0	NA	PBANKA_1139600.1	PocGH01_11017000.1	NA	0	OTHER	Y	Y
HEP_00089100	conserved protein, unknown function	1	2190	53	12.6754	0	NA	PBANKA_1139700.1	PocGH01_11016900.1	Pfam:PF00218.21(IGPS)	0	SP(Sec/SPI)	Y	Y
HEP_00089200	nuclear fusion protein, putative	12	4446	100.75	25.5653	2	NA	PBANKA_1139800.1	PocGH01_11016800.1	NA	0	SP(Sec/SPI)	Y	Y
HEP_00089300	Reticulon, putative	1	543	57	19.9165	4	NA	PBANKA_1139900.1	PocGH01_11016700.1	Pfam:PF02453.17(Reticulon)	0	OTHER	Y	Y
HEP_00089400	conserved protein, unknown function	1	2568	94.75	15.6498	0	NA	PBANKA_1140000.1	PocGH01_11016600.1	Pfam:PF18731.1(HEPN_Swt1)	0	OTHER	Y	Y
HEP_00089500	nucleoporin NUP205, putative	1	6984	249.25	54.0455	0	NA	PBANKA_1140100.1	PocGH01_11016400.1	NA	0	OTHER	Y	Y
HEP_00089600	ribosomal RNA methyltransferase, putative	1	801	19.75	6.89807	0	NA	PBANKA_1408100.1	PocGH01_14017700.1	Pfam:PF01728.19(FtsJ)	0	OTHER	Y	Y
HEP_00089700	vacuolar protein sorting-associated protein 18, putative	1	5205	320.75	53.6182	0	NA	PBANKA_1408200.1	PocGH01_14017800.1	Pfam:PF05131.14(Pep3_Vps18)	2	OTHER	Y	Y
HEP_00089800	conserved protein, unknown function	2	1312	95.25	21.8689	0	NA	PBANKA_1408300.1	PocGH01_14017900.1	NA	0	OTHER	Y	Y
HEP_00089900	conserved protein, unknown function	1	861	58.25	10.6575	0	NA	PBANKA_1408400.1	PocGH01_14018000.1	Pfam:PF03937.16(Sdh5)	0	OTHER	Y	Y
HEP_00090000	mitochondrial ATP synthase delta subunit, putative	1	819	13.5	9.03696	0	NA	PBANKA_1408500.1	PocGH01_14018100.1	Pfam:PF00213.18(OSCP)	0	OTHER	Y	Y
HEP_00090100	conserved protein, unknown function	1	3492	49	12.5698	1	NA	PBANKA_1408600.1	PocGH01_14018200.1	NA	0	OTHER	Y	Y
HEP_00090200	conserved protein, unknown function	2	673	6	3.91578	2	NA	PBANKA_1408700.1	PocGH01_14018300.1	NA	0	OTHER	Y	Y
HEP_00090300	zinc finger protein, putative	1	747	19.75	6.80074	0	NA	PBANKA_1408800.1	PocGH01_14018400.1	Pfam:PF01363.21(FYVE)	0	OTHER	Y	Y
HEP_00090400	conserved protein, unknown function	1	4311	276.25	50.3612	0	NA	PBANKA_1408900.1	PocGH01_14018500.1	NA	1	OTHER	Y	Y
HEP_00090500	conserved protein, unknown function	1	2118	41.5	10.3763	0	NA	PBANKA_0825000.1	PocGH01_07031500.1	NA	0	OTHER	Y	Y
HEP_00090600	patatin-like phospholipase, putative	4	4679	287	34.8616	1	NA	PBANKA_0824900.1	PocGH01_07031400.1	Pfam:PF01734.22(Patatin)	0	OTHER	Y	Y
HEP_00090700	RNA-binding protein, putative	6	1634	652.25	97.0202	0	NA	PBANKA_0824800.1	PocGH01_07031300.1	Pfam:PF00076.22(RRM_1)	0	OTHER	Y	Y
HEP_00090800	thioredoxin reductase	1	2028	138.5	9.25563	0	NA	PBANKA_0824700.1	PocGH01_07031200.1	Pfam:PF00890.24(FAD_binding_2),Pfam:PF00070.27(Pyr_redox),Pfam:PF07992.14(Pyr_redox_2),Pfam:PF13738.6(Pyr_redox_3),Pfam:PF02852.22(Pyr_redox_dim)	0	OTHER	Y	Y
HEP_00090900	conserved protein, unknown function	4	1431	161	27.2152	0	NA	PBANKA_0824600.1	PocGH01_07031100.1	Pfam:PF11069.8(DUF2870)	1	OTHER	Y	Y
HEP_00091000	lipoate-protein ligase 2, putative	1	1407	61.5	10.7858	0	NA	PBANKA_0824500.1	PocGH01_07031000.1	NA	1	OTHER	Y	Y
HEP_00091100	cyclin-dependent kinases regulatory subunit, putative	2	1051	70	13.7113	0	NA	PBANKA_0824400.1	PocGH01_07030900.1	Pfam:PF01111.19(CKS)	0	OTHER	Y	Y
HEP_00091200	conserved protein, unknown function	1	2139	100.5	12.8712	0	NA	PBANKA_0824300.1	PocGH01_07030800.1	NA	0	OTHER	Y	Y
HEP_00091300	N-terminal region of Chorein, a TM vesicle-mediated sorter, putative	1	3900	145.5	31.257	0	NA	NA	NA	Pfam:PF12624.7(Chorein_N),Pfam:PF16908.5(VPS13)	0	OTHER	Y	N
HEP_00091400	U4/U6 small nuclear ribonucleoprotein PRP4, putative	1	2013	109.5	37.9166	0	NA	PBANKA_1356900.1	PocGH01_12019200.1	Pfam:PF12894.7(ANAPC4_WD40),Pfam:PF08799.11(PRP4),Pfam:PF00400.32(WD40)	1	OTHER	Y	Y
HEP_00091500	aminomethyltransferase, putative	1	2838	76	14.5831	0	NA	PBANKA_1357000.1	PocGH01_12019100.1	Pfam:PF01571.21(GCV_T),Pfam:PF08669.11(GCV_T_C)	0	OTHER	Y	Y
HEP_00091600	krox-like protein, putative	1	2640	207	53.0597	0	NA	PBANKA_1357100.1	PocGH01_12019000.1	Pfam:PF07534.16(TLD)	0	OTHER	Y	Y
HEP_00091700	heat shock protein 110, putative	1	3111	237	54.32	0	NA	PBANKA_1357200.1	PocGH01_12018900.1	Pfam:PF00012.20(HSP70),Pfam:PF06723.13(MreB_Mbl)	0	SP(Sec/SPI)	Y	Y
HEP_00091800	conserved protein, unknown function	1	3210	30.25	5.79511	0	NA	NA	NA	NA	1	OTHER	N	Y
HEP_00091900	conserved protein, unknown function	3	843	101	17.3397	2	NA	PBANKA_1464000.1	PocGH01_14075600.1	NA	0	OTHER	Y	Y
HEP_00092000	coronin	1	1530	0	0	0	NA	PBANKA_1464100.1	PocGH01_14075700.1	Pfam:PF12894.7(ANAPC4_WD40),Pfam:PF00400.32(WD40),Pfam:PF16300.5(WD40_4)	1	OTHER	Y	Y
HEP_00092100	thymidylate kinase	7	2157	187.75	25.9021	0	NA	PBANKA_1464200.1	PocGH01_14075800.1	Pfam:PF02223.17(Thymidylate_kin)	0	OTHER	Y	Y
HEP_00092200	conserved protein, unknown function	1	1359	10.5	2.51661	1	NA	NA	NA	NA	0	OTHER	Y	Y
HEP_00092300	DEAD/DEAH box ATP-dependent RNA helicase, putative	1	2256	73.5	7.18795	0	NA	PBANKA_1464500.1	PocGH01_14076000.1	Pfam:PF00270.29(DEAD),Pfam:PF00271.31(Helicase_C)	0	OTHER	Y	Y
HEP_00092400	conserved protein, unknown function	1	2058	67.25	15.1079	0	NA	PBANKA_1464600.1	PocGH01_14076100.1	NA	0	OTHER	Y	Y
HEP_00092500	tryptophan--tRNA ligase, putative	3	2371	20.75	9.17878	1	NA	NA	NA	Pfam:PF00579.25(tRNA-synt_1b)	0	OTHER	Y	Y
HEP_00092600	conserved protein, unknown function	1	2862	375	53.4977	0	NA	PBANKA_1464800.1	PocGH01_14076300.1	NA	0	OTHER	Y	Y
HEP_00092800	WD repeat-containing protein, putative	1	3000	181	18.6726	0	NA	NA	PocGH01_12055600.1	NA	1	OTHER	Y	Y
HEP_00092900	OPA3-like protein, putative	1	618	30.25	11.7011	0	NA	PBANKA_1322900.1	PocGH01_12055500.1	Pfam:PF07047.12(OPA3)	0	OTHER	Y	Y
HEP_00093000	conserved protein, unknown function	1	1110	63	26.1406	1	NA	PBANKA_1323000.1	PocGH01_12055400.1	NA	0	OTHER	Y	Y
HEP_00093100	conserved protein, unknown function	1	3090	15.25	4.71699	0	NA	PBANKA_1323100.1	PocGH01_12055300.1	NA	1	OTHER	Y	Y
HEP_00093200	conserved protein, unknown function	1	2556	127.5	32.5013	0	NA	PBANKA_1323200.1	PocGH01_12055200.1	NA	0	OTHER	Y	Y
HEP_00093300	pyridoxal 5'-phosphate synthase, putative	8	2102	77	23.0507	0	NA	PBANKA_1323300.1	PocGH01_12055100.1	Pfam:PF03853.15(YjeF_N)	1	OTHER	Y	Y
HEP_00093400	bax inhibitor 1, putative	4	1335	236.5	50.03	7	NA	PBANKA_1323400.1	PocGH01_12055000.1	Pfam:PF01027.20(Bax1-I)	1	OTHER	Y	Y
HEP_00093500	conserved membrane protein, unknown function	1	570	0.5	1	4	NA	PBANKA_1323500.1	PocGH01_12054900.1	NA	0	OTHER	Y	Y
HEP_00093600	Biotin/lipoate A/B protein ligase family, putative	1	969	31	8.04156	0	NA	PBANKA_1323600.1	NA	Pfam:PF03099.19(BPL_LplA_LipB)	0	OTHER	Y	Y
HEP_00093700	PX domain/WD domain, G-beta repeat, putative	1	2787	321	47.2229	0	NA	PBANKA_0802100.1	PocGH01_01012200.1	Pfam:PF00787.24(PX)	0	OTHER	Y	Y
HEP_00093800	serine/threonine protein kinase, putative	1	3426	1	0.816497	0	NA	PBANKA_0802200.1	PocGH01_01012300.1	Pfam:PF00069.25(Pkinase),Pfam:PF07714.17(Pkinase_Tyr)	1	OTHER	Y	Y
HEP_00093900	E3 ubiquitin-protein ligase	6	14829	1458	167.463	0	NA	PBANKA_0802300.1	PocGH01_01012400.1	Pfam:PF00632.25(HECT)	2	OTHER	Y	Y
HEP_00094000	cyclin	6	1695	13.75	3.59398	0	NA	PBANKA_1403200.1	PocGH01_14012700.1	Pfam:PF00134.23(Cyclin_N)	0	OTHER	Y	Y
HEP_00094100	DNA-directed RNA polymerase 2, putative	4	1381	153	16.207	0	NA	PBANKA_1403400.1	PocGH01_14013000.1	Pfam:PF13656.6(RNA_pol_L_2)	0	OTHER	Y	Y
HEP_00094200	conserved protein, unknown function	1	4599	39	8.60233	0	NA	PBANKA_1403500.1	PocGH01_14013100.1	Pfam:PF12341.8(Mcl1_mid)	1	OTHER	Y	Y
HEP_00094300	conserved protein, unknown function	1	1305	93.5	19.74	0	NA	PBANKA_1403600.1	PocGH01_14013200.1	NA	1	OTHER	Y	Y
HEP_00094400	AP2 domain transcription factor, putative	1	1026	22	3.65148	0	NA	PBANKA_1403700.1	PocGH01_14013300.1	Pfam:PF00847.20(AP2)	0	OTHER	Y	Y
HEP_00094500	conserved protein, unknown function	2	11513	358	76.0614	0	NA	PBANKA_1403800.1	PocGH01_14013400.1	Pfam:PF02985.22(HEAT)	2	OTHER	Y	Y
HEP_00094600	phosphoinositide-binding protein, putative	6	8027	594	94.9351	4	NA	PBANKA_0618200.1	PocGH01_03024500.1	Pfam:PF00787.24(PX)	2	OTHER	Y	Y
HEP_00094700	conserved protein, unknown function	6	1987	147	27.9643	0	NA	PBANKA_0618100.1	PocGH01_03024400.1	NA	1	OTHER	Y	Y
HEP_00094800	conserved membrane protein, unknown function	3	6864	164	44.0984	5	NA	PBANKA_0618500.1	PocGH01_03024800.1	NA	0	OTHER	Y	N
HEP_00094900	conserved protein, unknown function	4	1340	361.75	77.6203	0	NA	PBANKA_0618400.1	PocGH01_03024700.1	NA	0	OTHER	Y	Y
HEP_00095000	Ham1-like protein, putative	6	1666	191.25	25.3821	0	NA	PBANKA_0618300.1	PocGH01_03024600.1	Pfam:PF01725.16(Ham1p_like)	0	OTHER	N	Y
HEP_00095100	conserved protein, unknown function	1	714	54.5	7.04746	0	NA	PBANKA_0618600.1	PocGH01_03024900.1	NA	0	SP(Sec/SPI)	Y	Y
HEP_00095200	peptidyl-prolyl cis-trans isomerase, putative	3	1136	23.5	3.87298	0	NA	NA	NA	Pfam:PF00160.21(Pro_isomerase)	0	SP(Sec/SPI)	Y	Y
HEP_00095300	AP2 domain transcription factor, putative	4	1390	10.5	11.0905	0	NA	NA	NA	Pfam:PF00847.20(AP2)	0	OTHER	Y	Y
HEP_00095400	cysteine proteinase, putative	1	1521	43.25	8.88351	1	NA	NA	NA	Pfam:PF08246.12(Inhibitor_I29),Pfam:PF00112.23(Peptidase_C1)	0	OTHER	Y	Y
HEP_00095500	SET domain protein, putative	6	3742	153.5	29.4901	0	NA	NA	NA	NA	0	OTHER	Y	Y
HEP_00095600	conserved protein, unknown function	13	2646	4.5	3.31662	1	NA	NA	NA	NA	0	SP(Sec/SPI)	Y	Y
HEP_00095700	conserved protein, unknown function	13	2646	35.5	23.5584	1	NA	NA	NA	NA	0	SP(Sec/SPI)	Y	Y
HEP_00095800	conserved protein, unknown function	3	1063	0.25	0.5	0	NA	NA	NA	NA	1	OTHER	Y	Y
HEP_00095900	conserved protein, unknown function	1	6465	0.5	1	0	NA	NA	NA	Pfam:PF00630.19(Filamin)	1	OTHER	N	Y
HEP_00096000	hypothetical protein	2	324	4.5	2.38048	0	NA	NA	NA	NA	0	OTHER	Y	N
HEP_00096100	cell division cycle protein 48 homologue, putative	2	2823	167.5	18.6458	0	NA	PBANKA_1118600.1	NA	Pfam:PF00004.29(AAA),Pfam:PF13173.6(AAA_14),Pfam:PF13191.6(AAA_16),Pfam:PF13238.6(AAA_18),Pfam:PF07724.14(AAA_2),Pfam:PF13401.6(AAA_22),Pfam:PF13481.6(AAA_25),Pfam:PF13521.6(AAA_28),Pfam:PF13671.6(AAA_33),Pfam:PF07728.14(AAA_5),Pfam:PF17862.1(AAA_lid_3),Pfam:PF01637.18(ATPase_2),Pfam:PF02933.17(CDC48_2),Pfam:PF02359.18(CDC48_N),Pfam:PF01695.17(IstB_IS21),Pfam:PF01078.21(Mg_chelatase),Pfam:PF05729…	0	OTHER	Y	Y
HEP_00096200	acyl-CoA synthetase	1	4437	230.5	47.8922	0	NA	PBANKA_1118700.1	PocGH01_11037800.1	Pfam:PF00501.28(AMP-binding),Pfam:PF02775.21(TPP_enzyme_C),Pfam:PF00205.22(TPP_enzyme_M),Pfam:PF02776.18(TPP_enzyme_N)	0	OTHER	Y	Y
HEP_00096300	conserved protein, unknown function	1	2691	118.5	18.735	0	NA	PBANKA_1118800.1	PocGH01_11037700.1	NA	0	OTHER	Y	Y
HEP_00096400	conserved protein, unknown function	3	2538	89.25	9.42956	0	NA	PBANKA_1118900.1	PocGH01_11037600.1	NA	0	OTHER	Y	Y
HEP_00096500	conserved membrane protein, unknown function	1	8067	111.25	20.3204	9	NA	PBANKA_1119000.1	PocGH01_11037500.1	Pfam:PF01469.18(Pentapeptide_2)	0	OTHER	N	Y
HEP_00096600	ADP-dependent DNA helicase RecQ	1	3813	300.25	45.6828	0	NA	PBANKA_1014800.1	PocGH01_13030300.1	Pfam:PF00270.29(DEAD),Pfam:PF00271.31(Helicase_C),Pfam:PF04886.12(PT),Pfam:PF16124.5(RecQ_Zn_bind),Pfam:PF09382.10(RQC)	1	OTHER	Y	Y
HEP_00096700	coatamer beta subunit, putative	3	4611	95	9.30949	0	NA	PBANKA_1014900.1	PocGH01_13030400.1	Pfam:PF01602.20(Adaptin_N),Pfam:PF12717.7(Cnd1),Pfam:PF07718.12(Coatamer_beta_C),Pfam:PF14806.6(Coatomer_b_Cpla)	1	OTHER	Y	Y
HEP_00096800	mitochondrial ribosomal protein L15 precursor, putative	1	1224	96.5	33.6898	0	NA	PBANKA_1015000.1	PocGH01_13030500.1	Pfam:PF00828.19(Ribosomal_L27A)	1	OTHER	Y	Y
HEP_00096900	conserved protein, unknown function	1	723	6.75	2.21736	3	0.70785	PBANKA_1015100.1	PocGH01_13030600.1	NA	0	OTHER	Y	Y
HEP_00097000	diphthamide biosynthesis protein 2, putative	2	2260	149.75	25.1048	0	NA	PBANKA_1015200.1	PocGH01_13030700.1	Pfam:PF01866.17(Diphthamide_syn)	1	OTHER	Y	Y
HEP_00097100	conserved membrane protein, unknown function	1	2049	152.5	24.0624	6	NA	PBANKA_0911400.1	PocGH01_09043800.1	Pfam:PF05602.12(CLPTM1)	0	OTHER	Y	Y
HEP_00097200	protein phosphatase 2C, putative	1	2826	510.5	63.1216	0	NA	PBANKA_0910200.1	PocGH01_09045000.1	Pfam:PF00481.21(PP2C)	2	OTHER	Y	Y
HEP_00097300	conserved protein, unknown function	3	1064	13.75	1.25831	0	NA	PBANKA_0519600.1	PocGH01_06028800.1	NA	0	OTHER	Y	Y
HEP_00097400	phosducin-like protein 2, putative	8	2014	105	24.6441	0	NA	PBANKA_0519700.1	PocGH01_06028900.1	Pfam:PF02114.16(Phosducin)	0	OTHER	Y	Y
HEP_00097500	acetyl-CoA transporter, putative	5	1981	56	8.04156	7	NA	PBANKA_0519800.1	PocGH01_06029000.1	Pfam:PF13000.7(Acatn)	0	OTHER	N	Y
HEP_00097600	delta-aminolevulinic acid synthetase	1	1879	21.25	6.18466	0	NA	PBANKA_1459200.1	PocGH01_14070600.1	Pfam:PF00155.21(Aminotran_1_2),Pfam:PF01053.20(Cys_Met_Meta_PP)	0	OTHER	Y	N
HEP_00097700	conserved protein, unknown function	3	2358	225.25	25.8247	1	NA	PBANKA_1459100.1	PocGH01_14070500.1	NA	0	OTHER	Y	Y
HEP_00097800	conserved protein, unknown function	1	930	20.25	8.01561	0	NA	PBANKA_1459000.1	PocGH01_14070400.1	Pfam:PF12796.7(Ank_2),Pfam:PF13637.6(Ank_4),Pfam:PF13857.6(Ank_5)	0	OTHER	Y	Y
HEP_00097900	epsin, putative	5	2535	59.25	12.659	0	NA	PBANKA_1458900.1	PocGH01_14070300.1	Pfam:PF01417.20(ENTH)	1	OTHER	Y	Y
HEP_00098000	Acetyl-coenzyme A transporter 1, putative	4	1519	42.5	14.9332	4	NA	NA	NA	Pfam:PF13000.7(Acatn)	0	OTHER	Y	Y
HEP_00098100	conserved protein, unknown function	3	2808	297.5	51.7011	0	NA	PBANKA_0519900.1	PocGH01_06029100.1	NA	0	OTHER	Y	Y
HEP_00098200	dynein light chain, putative	1	294	12.25	3.94757	0	NA	PBANKA_0213900.1	PocGH01_02022700.1	Pfam:PF01221.18(Dynein_light)	0	OTHER	Y	Y
HEP_00098300	dynein heavy chain, putative	4	15853	307	47.5254	0	NA	PBANKA_0214000.1	PocGH01_02022800.1	Pfam:PF00004.29(AAA),Pfam:PF13401.6(AAA_22),Pfam:PF07728.14(AAA_5),Pfam:PF12774.7(AAA_6),Pfam:PF12775.7(AAA_7),Pfam:PF12780.7(AAA_8),Pfam:PF12781.7(AAA_9),Pfam:PF18198.1(AAA_lid_11),Pfam:PF08385.12(DHC_N1),Pfam:PF08393.13(DHC_N2),Pfam:PF17852.1(Dynein_AAA_lid),Pfam:PF18199.1(Dynein_C),Pfam:PF03028.15(Dynein_heavy),Pfam:PF12777.7(MT)	6	OTHER	Y	Y
HEP_00098400	conserved protein, unknown function	2	536	19.75	7.45542	1	NA	PBANKA_0214100.1	PocGH01_02022900.1	NA	0	OTHER	Y	Y
HEP_00098500	tRNA pseudouridine synthase D, putative	1	3009	32.75	9.81071	1	NA	PBANKA_0214200.1	PocGH01_02023000.1	Pfam:PF01142.18(TruD)	0	OTHER	Y	Y
HEP_00098600	AP-4 complex subunit beta, putative	3	3346	99	31.2303	0	NA	PBANKA_0214300.1	PocGH01_02023100.1	Pfam:PF01602.20(Adaptin_N),Pfam:PF09066.10(B2-adapt-app_C),Pfam:PF12717.7(Cnd1),Pfam:PF02985.22(HEAT),Pfam:PF13646.6(HEAT_2)	1	OTHER	Y	Y
HEP_00098700	conserved protein, unknown function	1	1584	59	8.60233	0	NA	PBANKA_0102700.1	PocGH01_11052700.1	Pfam:PF01469.18(Pentapeptide_2)	0	OTHER	Y	Y
HEP_00098800	centrosomal protein CEP76, putative	20	10270	72	11.5758	1	NA	PBANKA_0102600.1	PocGH01_11052800.1	NA	1	OTHER	Y	Y
HEP_00098900	phenylalanine--tRNA ligase, putative	1	1629	31.5	5.19615	0	NA	PBANKA_0102500.1	PocGH01_11052900.1	Pfam:PF03147.14(FDX-ACB),Pfam:PF01409.20(tRNA-synt_2d)	0	OTHER	Y	Y
HEP_00099000	conserved protein, unknown function	3	7145	634.25	92.6332	5	NA	PBANKA_0102400.1	PocGH01_11053000.1	Pfam:PF01388.21(ARID)	0	OTHER	Y	Y
HEP_00099100	cation/H+ antiporter, putative	1	1326	39.5	8.96289	10	NA	PBANKA_0102300.1	PocGH01_11053100.1	Pfam:PF01699.24(Na_Ca_ex)	0	OTHER	Y	Y
HEP_00099200	nucleoside transporter 4, putative	2	1657	8.75	3.94757	11	NA	NA	NA	NA	0	OTHER	Y	Y
HEP_00099300	pseudogene (note: hypothetical protein, pseudogene)	1	738	4.25	3.59398	NA	NA	NA	NA	NA	0	NA	Y	Y
HEP_00099400	RNA-binding protein, putative	8	2724	310	56.8565	0	NA	PBANKA_1200800.1	PocGH01_08010400.1	Pfam:PF00076.22(RRM_1)	0	OTHER	Y	Y
HEP_00099500	conserved protein, unknown function	3	1308	41.25	4.34933	0	NA	PBANKA_1200900.1	PocGH01_08010500.1	NA	0	OTHER	Y	Y
HEP_00099600	conserved protein, unknown function	1	1671	30.75	8.13941	1	NA	PBANKA_1201000.1	PocGH01_08010600.1	NA	0	SP(Sec/SPI)	Y	Y
HEP_00099700	conserved protein, unknown function	3	699	55	9.05539	1	NA	PBANKA_0111400.1	PocGH01_11043800.1	NA	0	OTHER	N	Y
HEP_00099800	conserved protein, unknown function	2	363	161.5	33.4116	1	NA	PBANKA_0111500.1	PocGH01_11043700.1	NA	0	OTHER	Y	Y
HEP_00099900	apicoplast ribosomal protein L18 precursor, putative	2	820	44.25	2.98608	0	NA	PBANKA_0111700.1	PocGH01_11043500.1	Pfam:PF00861.22(Ribosomal_L18p)	0	SP(Sec/SPI)	Y	Y
HEP_00100000	AP-3 complex subunit beta, putative	1	216	12.75	4.34933	0	NA	NA	NA	NA	0	OTHER	N	Y
HEP_00100100	ATP-specific succinyl-CoA synthetase beta subunit, putative	1	1380	97.25	26.4874	0	NA	PBANKA_1013200.1	PocGH01_13028600.1	Pfam:PF08442.10(ATP-grasp_2),Pfam:PF00549.19(Ligase_CoA)	0	OTHER	Y	Y
HEP_00100200	conserved protein, unknown function	10	4430	130.75	28.1351	0	NA	PBANKA_1444700.1	PocGH01_14055700.1	Pfam:PF01391.18(Collagen),Pfam:PF00566.18(RabGAP-TBC)	0	OTHER	Y	N
HEP_00100300	conserved protein, unknown function	11	2672	71.25	7.18215	0	NA	NA	NA	NA	0	OTHER	Y	N
HEP_00100400	myosin D, putative	4	7198	53.25	20.2711	0	NA	PBANKA_1444500.1	PocGH01_14055500.1	Pfam:PF00063.21(Myosin_head)	1	OTHER	Y	Y
HEP_00100500	conserved protein, unknown function	1	2199	21.75	7.80491	5	NA	NA	PocGH01_14055400.1	NA	0	OTHER	Y	Y
HEP_00100600	conserved protein, unknown function	3	1041	5	3.16228	1	NA	PBANKA_1444300.1	PocGH01_14055300.1	NA	0	OTHER	Y	Y
HEP_00100700	conserved protein, unknown function	1	3234	151.25	42.7502	1	NA	PBANKA_1444200.1	PocGH01_14055200.1	NA	0	OTHER	Y	Y
HEP_00100800	conserved protein, unknown function	13	2884	47.5	6.245	0	NA	PBANKA_1444600.1	PocGH01_14055600.1	NA	0	OTHER	N	Y
HEP_00100900	conserved protein, unknown function	1	339	30	5.35413	0	NA	PBANKA_1005000.1	PocGH01_03014800.1	NA	0	OTHER	Y	Y
HEP_00101000	transcription factor, putative	2	1834	42.25	11.758	0	NA	PBANKA_1004900.1	PocGH01_03014700.1	Pfam:PF01096.18(TFIIS_C)	0	OTHER	Y	Y
HEP_00101100	peptidyl-tRNA hydrolase 2, putative	5	1425	120	20.0499	1	NA	PBANKA_1004800.1	PocGH01_03014600.1	Pfam:PF01981.16(PTH2)	0	OTHER	Y	Y
HEP_00101200	methyltransferase, putative	2	1159	94.5	27.9106	1	NA	PBANKA_1004700.1	PocGH01_03014500.1	Pfam:PF08241.12(Methyltransf_11),Pfam:PF08242.12(Methyltransf_12),Pfam:PF13489.6(Methyltransf_23),Pfam:PF13649.6(Methyltransf_25),Pfam:PF01209.18(Ubie_methyltran)	0	OTHER	Y	Y
HEP_00101300	conserved protein, unknown function	1	1065	45.75	7.36546	1	NA	PBANKA_1004600.1	PocGH01_03014400.1	NA	0	OTHER	Y	Y
HEP_00101400	hypothetical protein	6	1288	63.5	14.6629	0	NA	NA	NA	NA	0	OTHER	Y	Y
HEP_00101500	conserved protein, unknown function	2	1968	1.5	1.29099	1	NA	PBANKA_1005200.1	PocGH01_03015000.1	Pfam:PF01391.18(Collagen)	0	OTHER	Y	Y
HEP_00101600	mitochondrial carrier protein, putative	3	1612	23.75	5.85235	3	NA	PBANKA_1005100.1	PocGH01_03014900.1	Pfam:PF00153.27(Mito_carr)	0	OTHER	Y	Y
HEP_00101700	conserved protein, unknown function	3	5352	24	5.22813	0	NA	PBANKA_1005300.1	PocGH01_03015100.1	NA	1	OTHER	Y	N
HEP_00101800	Collagen triple helix repeat (20 copies), putative	1	827	66	21.587	0	NA	NA	NA	Pfam:PF01391.18(Collagen)	0	OTHER	Y	N
HEP_00101900	AAA family ATPase, putative	2	3935	147	17.7951	0	NA	PBANKA_1224700.1	PocGH01_01022200.1	Pfam:PF00004.29(AAA),Pfam:PF01391.18(Collagen)	0	OTHER	Y	Y
HEP_00102000	conserved protein, unknown function	1	1779	25.5	9.67815	0	NA	PBANKA_1224900.1	PocGH01_01022400.1	Pfam:PF00307.31(CH)	0	OTHER	Y	Y
HEP_00102100	DnaJ protein, putative	1	2280	80	20.199	0	NA	PBANKA_1224200.1	PocGH01_01021700.1	Pfam:PF00226.31(DnaJ),Pfam:PF14308.6(DnaJ-X)	0	OTHER	Y	Y
HEP_00102200	glycosyltransferase family 28 protein, putative	1	543	8.75	2.06155	0	NA	PBANKA_1224300.1	PocGH01_01021800.1	Pfam:PF04101.16(Glyco_tran_28_C)	0	OTHER	Y	Y
HEP_00102300	kinesin-like protein, putative	4	1970	148.75	34.1602	0	NA	PBANKA_1224100.1	PocGH01_01021600.1	Pfam:PF00225.23(Kinesin),Pfam:PF16796.5(Microtub_bd)	0	OTHER	Y	N
HEP_00102400	conserved membrane protein, unknown function	3	7552	138.25	24.7975	1	NA	PBANKA_1224000.1	PocGH01_01021500.1	NA	1	OTHER	Y	Y
HEP_00102500	eukaryotic translation initiation factor 3 subunit L, putative	1	1725	86.5	6.75771	0	NA	PBANKA_0110400.1	PocGH01_11044800.1	Pfam:PF10255.9(Paf67)	0	OTHER	N	Y
HEP_00102600	conserved protein, unknown function	3	673	6.5	3.41565	1	NA	PBANKA_0110300.1	PocGH01_11044900.1	NA	0	OTHER	Y	Y
HEP_00102700	lsm12, putative	3	1221	122.5	10.9697	0	NA	PBANKA_0110200.1	PocGH01_11045000.1	Pfam:PF09793.9(AD)	0	OTHER	Y	Y
HEP_00102800	conserved protein, unknown function	5	10871	285	46.3105	0	NA	PBANKA_0110100.1	PocGH01_11045100.1	NA	0	OTHER	Y	Y
HEP_00102900	60S ribosomal protein L39, putative	3	638	332	58.2924	0	NA	PBANKA_0110000.1	PocGH01_11045200.1	Pfam:PF00832.20(Ribosomal_L39)	0	OTHER	Y	Y
HEP_00103000	conserved protein, unknown function	1	2367	437	74.8554	3	NA	PBANKA_0109900.1	PocGH01_11045300.1	NA	0	OTHER	Y	Y
HEP_00103100	RNA pseudouridylate synthase, putative	2	29134	3512.25	511.305	0	NA	PBANKA_1111000.1	PocGH01_10030100.1	Pfam:PF07382.11(HC2)	4	OTHER	N	N
HEP_00103200	deoxyhypusine hydroxylase	1	1038	28	4.32049	0	NA	PBANKA_1401100.1	PocGH01_14010600.1	Pfam:PF02985.22(HEAT),Pfam:PF13646.6(HEAT_2),Pfam:PF03130.16(HEAT_PBS)	1	OTHER	Y	Y
HEP_00103300	DEAD/DEAH box ATP-dependent RNA helicase, putative	3	5456	184	18.1659	0	NA	PBANKA_1401200.1	PocGH01_14010700.1	Pfam:PF00270.29(DEAD),Pfam:PF00271.31(Helicase_C),Pfam:PF07717.16(OB_NTP_bind)	1	OTHER	Y	Y
HEP_00103400	40S ribosomal protein S7, putative	2	789	473	70.9977	0	NA	PBANKA_1401300.1	PocGH01_14010800.1	Pfam:PF01251.18(Ribosomal_S7e)	0	OTHER	Y	Y
HEP_00103500	conserved protein, unknown function	1	2583	12.5	10.2144	0	NA	PBANKA_1401400.1	PocGH01_14010900.1	NA	1	OTHER	Y	Y
HEP_00103600	conserved protein, unknown function	3	968	10.5	4.04145	1	4.40143	PBANKA_1401500.1	PocGH01_14011000.1	NA	1	OTHER	Y	Y
HEP_00103700	methyltransferase, putative	2	1103	33	9.30949	0	NA	PBANKA_1401600.1	PocGH01_14011100.1	Pfam:PF13649.6(Methyltransf_25),Pfam:PF13847.6(Methyltransf_31),Pfam:PF05175.14(MTS)	0	OTHER	Y	Y
HEP_00103800	SNARE protein, putative	5	1477	45.25	16.6408	1	NA	PBANKA_1401700.1	PocGH01_14011200.1	Pfam:PF13774.6(Longin),Pfam:PF00957.21(Synaptobrevin)	1	OTHER	Y	Y
HEP_00103900	conserved protein, unknown function	1	972	7	4.69042	0	NA	PBANKA_1401800.1	PocGH01_14011300.1	NA	0	OTHER	Y	Y
HEP_00104000	M18 aspartyl aminopeptidase	1	1788	38.75	5.43906	0	NA	NA	NA	Pfam:PF02127.15(Peptidase_M18)	0	OTHER	Y	Y
HEP_00104100	conserved protein, unknown function	1	1998	115.5	23.7276	0	NA	PBANKA_0502900.1	PocGH01_06011800.1	NA	0	OTHER	Y	Y
HEP_00104200	tRNA wybutosine-synthesizing protein, putative	2	6230	89	19.2354	0	NA	PBANKA_0502800.1	PocGH01_06011700.1	Pfam:PF01744.20(GLTT),Pfam:PF01344.25(Kelch_1),Pfam:PF13415.6(Kelch_3),Pfam:PF13418.6(Kelch_4),Pfam:PF13854.6(Kelch_5),Pfam:PF13964.6(Kelch_6),Pfam:PF02475.16(Met_10),Pfam:PF02676.14(TYW3)	0	OTHER	Y	Y
HEP_00104300	conserved protein, unknown function	2	1798	211.25	34.7119	1	NA	PBANKA_0503000.1	PocGH01_06011900.1	Pfam:PF02582.14(DUF155)	0	OTHER	N	Y
HEP_00104400	conserved protein, unknown function	1	1791	39.5	14.2712	0	NA	PBANKA_0503100.1	PocGH01_06012000.1	NA	0	OTHER	Y	Y
HEP_00104500	eukaryotic translation initiation factor subunit eIF2A, putative	1	3436	84.25	14.7958	0	NA	PBANKA_0503200.1	PocGH01_06012100.1	Pfam:PF02389.15(Cornifin),Pfam:PF08662.11(eIF2A)	0	OTHER	Y	N
HEP_00104600	conserved protein, unknown function	1	2553	148.25	25.2108	0	NA	PBANKA_0503800.1	PocGH01_06012700.1	NA	1	OTHER	Y	Y
HEP_00104700	cold-shock protein, putative	3	758	22.25	4.11299	0	NA	PBANKA_0204000.1	PocGH01_02012700.1	Pfam:PF00313.22(CSD)	0	OTHER	Y	Y
HEP_00104800	conserved protein, unknown function	2	942	64.25	8.99537	0	NA	PBANKA_0203900.1	PocGH01_02012600.1	Pfam:PF06102.12(RRP36)	0	OTHER	Y	Y
HEP_00104900	phenylalanine--tRNA ligase alpha subunit	1	1701	100.5	16.0104	0	NA	PBANKA_0203800.1	PocGH01_02012500.1	Pfam:PF18552.1(PheRS_DBD1),Pfam:PF01409.20(tRNA-synt_2d)	2	OTHER	Y	Y
HEP_00105000	phosphatidylinositol-4-phosphate 5-kinase	4	1841	217.25	41.4839	0	NA	PBANKA_0203100.1	PocGH01_02011700.1	Pfam:PF01504.18(PIP5K)	0	OTHER	N	N
HEP_00105100	phosphatidate cytidylyltransferase, putative	13	3923	26.5	3.41565	14	NA	PBANKA_0203750.1	PocGH01_02012400.1	NA	0	OTHER	Y	Y
HEP_00105200	conserved protein, unknown function	6	1336	63.75	11.471	1	NA	PBANKA_0203650.1	PocGH01_02012300.1	NA	0	OTHER	Y	Y
HEP_00105300	conserved protein, unknown function	1	720	694	70.4888	1	NA	PBANKA_0203600.1	PocGH01_02012200.1	NA	0	SP(Sec/SPI)	Y	Y
HEP_00105400	selenocysteine-specific elongation factor selB homologue, putative	1	2109	87.75	15.4569	0	NA	PBANKA_0203500.1	PocGH01_02012100.1	Pfam:PF00009.27(GTP_EFTU),Pfam:PF01926.23(MMR_HSR1)	1	OTHER	Y	Y
HEP_00105500	Bromodomain, putative	1	4110	675.25	129.42	0	NA	PBANKA_0203200.1	PocGH01_02011800.1	Pfam:PF00439.25(Bromodomain)	2	OTHER	Y	N
HEP_00105600	DNA-directed RNA polymerase II subunit RPB9, putative	2	925	170.75	16.8003	0	NA	PBANKA_0203300.1	PocGH01_02011900.1	Pfam:PF02150.16(RNA_POL_M_15KD)	0	OTHER	Y	Y
HEP_00105700	cyclin related protein, putative	1	2949	90.5	18.806	0	NA	PBANKA_1442300.1	PocGH01_14053300.1	NA	0	OTHER	Y	Y
HEP_00105800	conserved protein, unknown function	3	2986	190.25	52.1624	0	NA	PBANKA_1442400.1	PocGH01_14053400.1	NA	0	OTHER	Y	Y
HEP_00105900	histone S-adenosyl methyltransferase, putative	1	3744	165.5	24.9065	1	NA	PBANKA_1442500.1	PocGH01_14053500.1	Pfam:PF04055.21(Radical_SAM),Pfam:PF16199.5(Radical_SAM_C)	0	OTHER	Y	Y
HEP_00106000	RNA pseudouridylate synthase, putative	1	1692	145.75	32.6637	0	NA	PBANKA_1442600.1	PocGH01_14053600.1	Pfam:PF00849.22(PseudoU_synth_2)	0	OTHER	Y	Y
HEP_00106100	conserved protein, unknown function	1	447	15	7.65942	0	NA	PBANKA_1442700.1	PocGH01_14053700.1	NA	0	OTHER	Y	Y
HEP_00106200	leucine-rich repeat protein	3	1810	72	15.6844	0	NA	PBANKA_1442800.1	PocGH01_14053800.1	Pfam:PF12799.7(LRR_4),Pfam:PF14580.6(LRR_9)	0	OTHER	Y	Y
HEP_00106300	conserved protein, unknown function	1	996	7.25	4.99166	0	NA	PBANKA_1442900.1	PocGH01_14053900.1	NA	1	OTHER	Y	N
HEP_00106400	RNA-binding protein, putative	4	2671	134.75	14.9972	0	NA	PBANKA_0104900.1	PocGH01_11050500.1	Pfam:PF00076.22(RRM_1)	1	OTHER	Y	Y
HEP_00106500	ubiquitin-conjugating enzyme E2, putative	5	1509	267.25	22.7651	0	NA	PBANKA_0105000.1	PocGH01_11050400.1	Pfam:PF00179.26(UQ_con)	1	OTHER	Y	Y
HEP_00106550	conserved protein, unknown function	1	150	1	1.41421	0	NA	NA	NA	NA	0	OTHER	Y	Y
HEP_00106600	conserved protein, unknown function	5	915	302.5	75.2662	0	NA	PBANKA_0105100.1	PocGH01_11050200.1	NA	0	OTHER	Y	Y
HEP_00106700	polypyrimidine tract binding protein, putative	5	2937	110.25	25.1446	0	NA	PBANKA_0105200.1	PocGH01_11050100.1	Pfam:PF00076.22(RRM_1),Pfam:PF13893.6(RRM_5),Pfam:PF11835.8(RRM_8),Pfam:PF16842.5(RRM_occluded)	1	OTHER	Y	Y
HEP_00106800	conserved protein, unknown function	1	3558	499.75	67.0292	0	NA	PBANKA_0104800.1	PocGH01_11050600.1	NA	0	OTHER	Y	Y
HEP_00106900	long chain polyunsaturated fatty acid elongation enzyme, putative	5	1811	16	4.96655	7	NA	PBANKA_0104700.1	PocGH01_11050700.1	Pfam:PF01151.18(ELO)	0	OTHER	Y	Y
HEP_00107000	AAA domain containing protein, putative	1	1197	8.5	2.51661	0	NA	NA	NA	Pfam:PF13304.6(AAA_21),Pfam:PF13476.6(AAA_23),Pfam:PF02463.19(SMC_N)	0	OTHER	Y	Y
HEP_00107100	conserved protein, unknown function	5	1129	81.75	20.3204	0	NA	PBANKA_0814000.1	PocGH01_07020400.1	Pfam:PF10338.9(DUF2423)	0	OTHER	Y	Y
HEP_00107200	26S proteasome regulatory subunit RPN8, putative	2	1342	175	19.6469	0	NA	PBANKA_0813900.1	PocGH01_07020300.1	Pfam:PF01398.21(JAB),Pfam:PF13012.6(MitMem_reg)	0	OTHER	Y	Y
HEP_00107300	tRNA (adenine(58)-N(1))-methyltransferase non-catalytic subunit TRM6, putative	1	1920	85.5	18.1384	0	NA	PBANKA_0813800.1	PocGH01_07020200.1	Pfam:PF04189.13(Gcd10p)	0	OTHER	Y	Y
HEP_00107400	conserved protein, unknown function	1	261	3.25	1.25831	0	NA	NA	NA	NA	0	OTHER	Y	Y
HEP_00107500	conserved protein, unknown function	2	4247	225.75	57.7718	0	NA	PBANKA_0813600.1	PocGH01_07020000.1	NA	1	OTHER	Y	Y
HEP_00107600	conserved protein, unknown function	7	2235	177.5	29.8161	0	NA	PBANKA_0813500.1	PocGH01_07019900.1	Pfam:PF02037.27(SAP)	0	OTHER	Y	Y
HEP_00107700	alkaline phosphatase, putative	2	1676	45.75	10.3078	1	NA	PBANKA_0813400.1	PocGH01_07019800.1	Pfam:PF09423.10(PhoD)	0	SP(Sec/SPI)	Y	Y
HEP_00107800	conserved membrane protein, unknown function	1	1401	229	34.6025	6	NA	PBANKA_0813300.1	PocGH01_07019700.1	NA	0	OTHER	Y	Y
HEP_00107900	zinc finger protein, putative	1	1302	75.75	18.5719	0	NA	PBANKA_0813200.1	PocGH01_07019600.1	Pfam:PF04438.16(zf-HIT)	1	OTHER	Y	Y
HEP_00108000	hypothetical protein	1	1407	60	6.27163	1	NA	PBANKA_0411900.1	PocGH01_08034400.1	NA	0	OTHER	Y	Y
HEP_00108100	conserved protein, unknown function	1	4464	55	18.4572	3	NA	PBANKA_0411950.1	PocGH01_08034300.1	NA	0	OTHER	Y	Y
HEP_00108200	DER1-like protein	1	1182	9.25	5.79511	4	NA	PBANKA_0412000.1	PocGH01_08034200.1	Pfam:PF04511.15(DER1)	0	SP(Sec/SPI)	Y	Y
HEP_00108300	serine/threonine protein phosphatase 6, putative	1	927	48.5	5.19615	0	NA	PBANKA_0412100.1	PocGH01_08034100.1	Pfam:PF00149.28(Metallophos)	0	OTHER	Y	Y
HEP_00108400	Ring finger domain/zinc-RING finger domain containing protein, putative	1	2247	38.25	12.4466	6	NA	PBANKA_0410100.1	PocGH01_08036300.1	Pfam:PF13923.6(zf-C3HC4_2),Pfam:PF12678.7(zf-rbx1),Pfam:PF17123.5(zf-RING_11),Pfam:PF13639.6(zf-RING_2),Pfam:PF14634.6(zf-RING_5)	0	OTHER	Y	Y
HEP_00108500	TPR domain containing protein	1	4050	482.5	74.8176	0	NA	NA	NA	Pfam:PF01391.18(Collagen),Pfam:PF13414.6(TPR_11)	0	OTHER	Y	Y
HEP_00108600	transporter, putative	1	2079	70.5	30.0832	12	NA	PBANKA_0410500.1	PocGH01_08035900.1	Pfam:PF07690.16(MFS_1)	0	OTHER	Y	Y
HEP_00108900	cytochrome c oxidase subunit ApiCOX18, putative	3	728	245.5	49.6555	0	NA	PBANKA_1238100.1	PocGH01_10018400.1	NA	0	OTHER	Y	Y
HEP_00109000	conserved protein, unknown function	2	4046	86.75	13.9851	0	NA	PBANKA_1238000.1	PocGH01_10018500.1	NA	0	OTHER	Y	Y
HEP_00109100	mitochondrial processing peptidase alpha subunit, putative	2	1906	156.5	45.4423	0	NA	PBANKA_1237900.1	PocGH01_10018600.1	Pfam:PF00675.20(Peptidase_M16),Pfam:PF05193.21(Peptidase_M16_C)	0	OTHER	Y	Y
HEP_00109200	multidrug resistance protein 1	1	4407	1178.25	200.879	11	NA	PBANKA_1237800.1	PocGH01_10018700.1	Pfam:PF13191.6(AAA_16),Pfam:PF13401.6(AAA_22),Pfam:PF13555.6(AAA_29),Pfam:PF12775.7(AAA_7),Pfam:PF00664.23(ABC_membrane),Pfam:PF00005.27(ABC_tran),Pfam:PF01935.17(DUF87),Pfam:PF03193.16(RsgA_GTPase),Pfam:PF02463.19(SMC_N)	0	OTHER	Y	Y
HEP_00109300	zinc finger protein, putative	1	5091	694.25	125.861	0	NA	PBANKA_1237600.1	PocGH01_10018800.1	NA	0	OTHER	Y	Y
HEP_00109400	lipid/sterol:H+ symporter, putative	4	5374	906	181.754	10	NA	PBANKA_0205900.1	PocGH01_02014600.1	Pfam:PF00873.19(ACR_tran),Pfam:PF02460.18(Patched),Pfam:PF12349.8(Sterol-sensing)	2	OTHER	Y	Y
HEP_00109500	ATP synthase-associated protein, putative	1	516	101	20.8966	1	NA	PBANKA_0206000.1	PocGH01_02014700.1	NA	0	OTHER	Y	Y
HEP_00109600	conserved protein, unknown function	1	1626	15.5	5.44671	0	NA	PBANKA_0206200.1	PocGH01_02014900.1	NA	1	OTHER	Y	Y
HEP_00109700	centrin-1, putative	6	1541	231.75	42.937	0	NA	PBANKA_0206300.1	PocGH01_02015000.1	Pfam:PF00036.32(EF-hand_1),Pfam:PF13202.6(EF-hand_5),Pfam:PF13405.6(EF-hand_6),Pfam:PF13499.6(EF-hand_7),Pfam:PF13833.6(EF-hand_8),Pfam:PF14658.6(EF-hand_9)	0	OTHER	Y	Y
HEP_00109800	small ribosomal subunit assembling AARP2 protein	1	2169	75	10.5515	0	NA	PBANKA_0206600.1	PocGH01_02015300.1	Pfam:PF04950.12(RIBIOP_C)	0	OTHER	N	Y
HEP_00109900	2-C-methyl-D-erythritol 4-phosphate cytidylyltransferase, putative	1	2529	41.25	15.3487	1	NA	PBANKA_0206400.1	PocGH01_02015100.1	Pfam:PF01128.19(IspD)	0	OTHER	Y	Y
HEP_00110000	ras-related protein Rab-5C, putative	9	2113	75.75	15.1959	0	NA	PBANKA_0206500.1	PocGH01_02015200.1	Pfam:PF00025.21(Arf),Pfam:PF00071.22(Ras),Pfam:PF08477.13(Roc)	0	OTHER	Y	Y
HEP_00110100	phosphodiesterase delta, putative	6	3766	504	63.5085	6	NA	PBANKA_1333700.1	PocGH01_12044300.1	Pfam:PF00233.19(PDEase_I)	2	OTHER	Y	Y
HEP_00110200	RAP protein, putative	2	1584	107.75	22.6771	0	NA	PBANKA_1333800.1	PocGH01_12044200.1	Pfam:PF08373.10(RAP)	0	OTHER	Y	Y
HEP_00110300	conserved protein, unknown function	1	1944	200	35.9537	0	NA	PBANKA_1333900.1	PocGH01_12044100.1	NA	1	OTHER	Y	Y
HEP_00110400	conserved protein, unknown function	3	3637	99.75	28.4766	0	NA	PBANKA_1334000.1	PocGH01_12044000.1	NA	0	OTHER	Y	Y
HEP_00110500	proteasome subunit beta type-2, putative	2	917	118.75	32.1598	0	NA	PBANKA_1334100.1	PocGH01_12043900.1	Pfam:PF00227.26(Proteasome)	0	OTHER	Y	Y
HEP_00110600	RNA 3'-terminal phosphate cyclase-like protein, putative	1	1650	22	7.70281	0	NA	PBANKA_1334200.1	PocGH01_12043800.1	Pfam:PF01137.21(RTC)	1	OTHER	Y	Y
HEP_00110700	exported protein 2, putative	3	1183	117.5	23.8118	0	NA	PBANKA_1334300.1	PocGH01_12043700.1	NA	0	SP(Sec/SPI)	Y	Y
HEP_00110800	conserved protein, unknown function	1	2664	939.75	167.02	0	NA	PBANKA_1334800.1	PocGH01_12043200.1	NA	0	OTHER	Y	N
HEP_00110900	conserved membrane protein, unknown function	6	2464	35.25	9.28709	4	NA	PBANKA_1334700.1	PocGH01_12043300.1	Pfam:PF07787.12(TMEM43)	0	OTHER	Y	Y
HEP_00111000	diacylglycerol kinase, putative	2	1598	96.75	16.3172	0	NA	PBANKA_1334600.1	PocGH01_12043400.1	Pfam:PF00609.19(DAGK_acc),Pfam:PF00781.24(DAGK_cat)	0	OTHER	Y	Y
HEP_00111100	conserved protein, unknown function	5	2342	12.75	4.78714	0	NA	PBANKA_1334500.1	PocGH01_12043500.1	NA	0	OTHER	Y	Y
HEP_00111200	inorganic anion exchanger, inorganic anion antiporter	5	2837	130.25	7.54431	11	NA	PBANKA_1334400.1	PocGH01_12043600.1	Pfam:PF00916.20(Sulfate_transp)	0	OTHER	Y	Y
HEP_00111300	long chain fatty acid elongation enzyme, putative	1	1626	6	2.82843	8	NA	PBANKA_0820900.1	PocGH01_07027400.1	Pfam:PF01151.18(ELO)	1	OTHER	Y	Y
HEP_00111400	chaperone, putative	9	2327	49	10.0333	0	NA	PBANKA_0821000.1	PocGH01_07027500.1	Pfam:PF00226.31(DnaJ),Pfam:PF07743.13(HSCB_C)	0	OTHER	Y	Y
HEP_00111500	CS domain protein, putative	1	2745	121	24.0693	0	NA	PBANKA_0821100.1	PocGH01_07027600.1	NA	1	OTHER	N	Y
HEP_00111600	conserved protein, unknown function	1	1098	127.5	22.9274	0	NA	PBANKA_0401700.1	PocGH01_08044800.1	NA	1	OTHER	Y	N
HEP_00111700	HAD superfamily protein, putative	5	6103	152.75	30.4781	0	NA	PBANKA_0401800.1	PocGH01_08044700.1	Pfam:PF16876.5(Lipin_mid),Pfam:PF04571.14(Lipin_N),Pfam:PF08235.13(LNS2)	1	OTHER	Y	Y
HEP_00111800	DNA-directed RNA polymerases I, II, and III subunit RPABC2, putative	2	611	114.25	24.3088	0	NA	PBANKA_0401900.1	PocGH01_08044600.1	Pfam:PF01192.22(RNA_pol_Rpb6)	0	OTHER	Y	Y
HEP_00111900	spindle pole body protein, putative	1	6150	277	39.5896	2	NA	PBANKA_0402100.1	PocGH01_08044400.1	Pfam:PF04130.13(GCP_C_terminal),Pfam:PF17681.1(GCP_N_terminal)	0	OTHER	Y	Y
HEP_00112000	plasmoredoxin, putative	1	546	43	4.32049	0	NA	PBANKA_0402200.1	PocGH01_08044300.1	Pfam:PF13905.6(Thioredoxin_8)	0	OTHER	Y	Y
HEP_00112100	lipoamide acyltransferase component of branched-chain alpha-keto acid dehydrogenase complex	1	1398	89.75	18.1911	0	NA	PBANKA_0402300.1	PocGH01_08044200.1	Pfam:PF00198.23(2-oxoacid_dh),Pfam:PF00364.22(Biotin_lipoyl)	0	OTHER	Y	Y
HEP_00112200	conserved protein, unknown function	5	1477	96	14.5831	0	NA	PBANKA_1025000.1	PocGH01_13042100.1	NA	0	OTHER	Y	Y
HEP_00112300	DNA replication licensing factor MCM2	1	2925	304.25	49.4124	0	NA	PBANKA_1024900.1	PocGH01_13042000.1	Pfam:PF00493.23(MCM),Pfam:PF17855.1(MCM_lid),Pfam:PF14551.6(MCM_N),Pfam:PF17207.3(MCM_OB),Pfam:PF01078.21(Mg_chelatase)	0	OTHER	Y	Y
HEP_00112400	conserved protein, unknown function	4	1289	114.5	11.7047	0	NA	PBANKA_1024800.1	PocGH01_13041900.1	NA	0	OTHER	Y	Y
HEP_00112500	ubiquitin fusion degradation protein 1, putative	10	2508	273.5	52.5706	0	NA	PBANKA_1024700.1	PocGH01_13041800.1	Pfam:PF03152.14(UFD1)	0	OTHER	Y	Y
HEP_00112600	liver specific protein 1, putative	1	9702	4.75	3.20156	0	NA	PBANKA_1024600.1	PocGH01_13041700.1	NA	1	SP(Sec/SPI)	Y	Y
HEP_00112700	hemolysin III, putative	2	1011	295.25	46.7431	7	NA	PBANKA_1319100.1	PocGH01_12059400.1	Pfam:PF03006.20(HlyIII)	0	OTHER	Y	Y
HEP_00112800	conserved protein, unknown function	1	2094	402.25	75.3188	0	NA	PBANKA_1319000.1	PocGH01_12059500.1	NA	0	OTHER	Y	Y
HEP_00112900	methyltransferase, putative	7	1792	124.75	17.4619	0	NA	PBANKA_1318900.1	PocGH01_12059600.1	Pfam:PF02353.20(CMAS),Pfam:PF08241.12(Methyltransf_11),Pfam:PF08242.12(Methyltransf_12),Pfam:PF13489.6(Methyltransf_23),Pfam:PF13649.6(Methyltransf_25),Pfam:PF13847.6(Methyltransf_31),Pfam:PF05175.14(MTS),Pfam:PF05401.11(NodS),Pfam:PF00398.20(RrnaAD)	0	OTHER	Y	Y
HEP_00113000	conserved protein, unknown function	1	456	2072.25	326.856	0	NA	PBANKA_1318600.1	PocGH01_12060000.1	NA	0	OTHER	Y	Y
HEP_00113100	conserved protein, unknown function	1	489	836.5	136.442	0	NA	PBANKA_1318500.1	PocGH01_12060100.1	NA	0	OTHER	Y	Y
HEP_00113200	6-phosphogluconate dehydrogenase, decarboxylating, putative	1	1440	342	55.9643	0	NA	PBANKA_1318400.1	PocGH01_12060200.1	Pfam:PF00393.19(6PGD),Pfam:PF03446.15(NAD_binding_2)	0	OTHER	Y	Y
HEP_00113300	mitochondrial ribosomal protein S11 precursor, putative	1	699	44.75	5.25198	0	NA	PBANKA_1318300.1	PocGH01_12060300.1	NA	0	OTHER	Y	Y
HEP_00113400	iron sulfur cluster assembly protein, putative	1	486	112	18.3485	0	NA	PBANKA_1318200.1	PocGH01_12060400.1	Pfam:PF01592.16(NifU_N)	0	OTHER	Y	Y
HEP_00113500	hypothetical protein	1	243	0	0	0	NA	NA	NA	NA	0	OTHER	Y	Y
HEP_00113600	aminopeptidase P, putative	1	2328	496.25	79.4958	1	NA	PBANKA_1318100.1	PocGH01_12060500.1	Pfam:PF01321.18(Creatinase_N),Pfam:PF16189.5(Creatinase_N_2),Pfam:PF00557.24(Peptidase_M24),Pfam:PF16188.5(Peptidase_M24_C)	0	OTHER	Y	Y
HEP_00113700	hypothetical protein	2	1405	17.25	8.34166	0	NA	NA	NA	NA	0	OTHER	Y	N
HEP_00113800	rhoptry-associated protein 2	1	1203	1	1.1547	0	NA	PBANKA_1101400.1	PocGH01_10040900.1	NA	1	SP(Sec/SPI)	Y	Y
HEP_00113900	anaphase promoting complex subunit, putative	1	2109	5	3.74166	0	NA	PBANKA_1101500.1	PocGH01_10040800.1	Pfam:PF07719.17(TPR_2),Pfam:PF13181.6(TPR_8)	0	OTHER	Y	Y
HEP_00114000	chromosome assembly factor 1	1	2943	365.25	58.1915	0	NA	PBANKA_1101600.1	PocGH01_10040700.1	Pfam:PF00400.32(WD40)	0	OTHER	Y	Y
HEP_00114100	exported protein, unknown function	2	1055	8.75	0.5	1	11.5999	NA	NA	Pfam:PF09687.10(PRESAN)	1	OTHER	Y	Y
HEP_00114200	thrombospondin-related anonymous protein	1	1494	0	0	0	NA	NA	NA	Pfam:PF00090.19(TSP_1),Pfam:PF00092.28(VWA),Pfam:PF13519.6(VWA_2)	0	SP(Sec/SPI)	Y	Y
HEP_00114300	conserved protein, unknown function	1	1680	6	2.70801	1	NA	NA	NA	NA	1	SP(Sec/SPI)	Y	Y
HEP_00114400	ABC transporter G family member 2, putative	1	1974	4.5	2.51661	6	NA	PBANKA_1018100.1	PocGH01_13033600.1	Pfam:PF01061.24(ABC2_membrane),Pfam:PF00005.27(ABC_tran),Pfam:PF03193.16(RsgA_GTPase)	0	OTHER	Y	Y
HEP_00114500	conserved protein, unknown function	1	4746	312	49.2003	2	NA	PBANKA_1018000.1	PocGH01_13033500.1	NA	0	OTHER	Y	Y
HEP_00114600	hypothetical protein	1	3243	70	17.0098	0	NA	PBANKA_1018800.1	PocGH01_13034200.1	NA	0	OTHER	Y	Y
HEP_00114700	conserved protein, unknown function	3	1475	54.25	9.14239	0	NA	PBANKA_1018700.1	NA	Pfam:PF04063.14(DUF383)	0	OTHER	Y	Y
HEP_00114800	60S ribosomal protein L21	1	486	447.25	65.8046	0	NA	PBANKA_1018600.1	PocGH01_13034100.1	Pfam:PF01157.18(Ribosomal_L21e)	0	OTHER	Y	Y
HEP_00114900	basic transcription factor 3b, putative	1	627	616.5	89.0337	0	NA	PBANKA_1018500.1	PocGH01_13034000.1	Pfam:PF01849.18(NAC)	0	OTHER	Y	Y
HEP_00115000	protein arginine N-methyltransferase 1	1	1206	66.75	15.13	0	NA	PBANKA_1018400.1	PocGH01_13033900.1	Pfam:PF08241.12(Methyltransf_11),Pfam:PF13649.6(Methyltransf_25),Pfam:PF13847.6(Methyltransf_31),Pfam:PF08003.11(Methyltransf_9),Pfam:PF06325.13(PrmA)	0	OTHER	Y	Y
HEP_00115100	dynein-associated protein, putative	1	1971	100.75	24.1022	0	NA	PBANKA_1018300.1	PocGH01_13033800.1	Pfam:PF00400.32(WD40)	0	OTHER	Y	Y
HEP_00115200	DNA repair protein RAD2, putative	1	2927	77	14.0238	0	NA	PBANKA_0303700.1	PocGH01_04023800.1	Pfam:PF00752.17(XPG_N)	0	OTHER	Y	N
HEP_00115300	cysteine desulfuration protein SufE	4	1443	27.5	2.51661	0	NA	PBANKA_0303800.1	PocGH01_04023700.1	Pfam:PF02657.15(SufE)	0	OTHER	Y	Y
HEP_00115400	pantothenate transporter, putative	1	1638	73.75	6.70199	10	NA	PBANKA_0303900.1	PocGH01_04023600.1	Pfam:PF07690.16(MFS_1),Pfam:PF12832.7(MFS_1_like),Pfam:PF13347.6(MFS_2),Pfam:PF00083.24(Sugar_tr)	0	OTHER	Y	Y
HEP_00115500	DNA-directed RNA polymerase III subunit RPC10, putative	2	562	7.25	5.31507	0	NA	PBANKA_0304200.1	PocGH01_04023300.1	Pfam:PF01096.18(TFIIS_C)	0	OTHER	Y	Y
HEP_00115600	adenylosuccinate lyase, putative	1	1416	26	7.25718	0	NA	PBANKA_0304300.1	PocGH01_04023200.1	Pfam:PF08328.11(ASL_C),Pfam:PF00206.20(Lyase_1)	1	OTHER	Y	Y
HEP_00115700	merozoite surface protein 4	2	1285	8	5.35413	0	NA	PBANKA_0304400.1	PocGH01_04023000.1	Pfam:PF12947.7(EGF_3),Pfam:PF14670.6(FXa_inhibition)	0	SP(Sec/SPI)	Y	Y
HEP_00115800	kinesin-8, putative	1	4722	261.25	65.2451	0	NA	PBANKA_0805900.1	PocGH01_08029100.1	Pfam:PF00225.23(Kinesin),Pfam:PF16796.5(Microtub_bd),Pfam:PF13599.6(Pentapeptide_4)	0	OTHER	Y	Y
HEP_00115900	ubiquitin-40S ribosomal protein S27a, putative	3	1847	325.25	80.7357	0	NA	PBANKA_1039400.1	PocGH01_13057100.1	Pfam:PF01599.19(Ribosomal_S27),Pfam:PF00240.23(ubiquitin)	1	OTHER	Y	Y
HEP_00116000	U1 small nuclear ribonucleoprotein C, putative	1	1959	124.5	28.9885	0	NA	PBANKA_1039500.1	PocGH01_13057200.1	Pfam:PF06220.12(zf-U1)	0	OTHER	Y	Y
HEP_00116100	26S proteasome regulatory subunit RPN6	1	1905	168.5	35.0286	0	NA	PBANKA_1039600.1	PocGH01_13057300.1	Pfam:PF01399.27(PCI),Pfam:PF18055.1(RPN6_N)	1	OTHER	Y	Y
HEP_00116200	cytochrome c oxidase subunit ApiCOX19, putative	1	561	157.5	48.2252	1	NA	PBANKA_1039700.1	PocGH01_13057400.1	NA	0	OTHER	Y	Y
HEP_00116300	conserved protein, unknown function	1	2487	23.5	1.29099	0	NA	PBANKA_1039800.1	PocGH01_13057500.1	NA	0	OTHER	Y	Y
HEP_00116400	conserved protein, unknown function	15	3834	74.75	16.0702	0	NA	PBANKA_1039900.1	PocGH01_13057600.1	Pfam:PF01368.20(DHH),Pfam:PF02833.14(DHHA2)	0	OTHER	Y	Y
HEP_00116500	conserved protein, unknown function	10	3054	63.75	5.56028	0	NA	PBANKA_1040000.1	PocGH01_13057700.1	NA	0	OTHER	Y	Y
HEP_00116600	choline kinase	1	1323	233.5	55.5368	0	NA	PBANKA_1040100.1	PocGH01_13057800.1	Pfam:PF01636.23(APH),Pfam:PF01633.20(Choline_kinase)	0	OTHER	Y	Y
HEP_00116700	conserved protein, unknown function	1	4659	394.75	97.4316	0	NA	PBANKA_0100800.1	PocGH01_11054600.1	NA	0	OTHER	Y	Y
HEP_00116800	ATP-dependent RNA helicase, putative	2	4583	495.75	69.9542	0	NA	PBANKA_0100900.1	PocGH01_11054500.1	Pfam:PF00270.29(DEAD),Pfam:PF08148.12(DSHCT),Pfam:PF00271.31(Helicase_C),Pfam:PF13234.6(rRNA_proc-arch)	6	OTHER	Y	Y
HEP_00116900	MYND-type zinc finger protein, putative	3	1414	35.5	4.72582	0	NA	PBANKA_0101000.1	PocGH01_11054400.1	Pfam:PF01753.18(zf-MYND)	0	OTHER	Y	Y
HEP_00117000	liver merozoite formation protein, putative	1	915	8.75	1.5	0	NA	PBANKA_0101100.1	PocGH01_11054300.1	NA	0	SP(Sec/SPI)	Y	Y
HEP_00117100	elongation factor G, putative	4	3707	215.5	40.3691	1	NA	PBANKA_0101200.1	PocGH01_11054200.1	Pfam:PF00679.24(EFG_C),Pfam:PF14492.6(EFG_II),Pfam:PF03764.18(EFG_IV),Pfam:PF00009.27(GTP_EFTU),Pfam:PF03144.25(GTP_EFTU_D2)	0	SP(Sec/SPI)	Y	Y
HEP_00117200	Rab5-interacting protein, putative	4	896	35.25	7.932	3	NA	PBANKA_0716300.1	PocGH01_05026400.1	Pfam:PF07019.12(Rab5ip)	0	OTHER	Y	Y
HEP_00117300	calmodulin-like protein	4	949	15	3.55903	0	NA	PBANKA_0716200.1	PocGH01_05026300.1	NA	0	OTHER	Y	Y
HEP_00117400	conserved membrane protein, unknown function	4	5198	67.25	13.2256	4	NA	PBANKA_0716100.1	PocGH01_05026200.1	NA	0	SP(Sec/SPI)	Y	Y
HEP_00117500	structural maintenance of chromosomes protein 3, putative	20	7239	417	73.2484	0	NA	PBANKA_0716000.1	PocGH01_05026100.1	Pfam:PF13175.6(AAA_15),Pfam:PF13304.6(AAA_21),Pfam:PF13476.6(AAA_23),Pfam:PF06470.13(SMC_hinge),Pfam:PF02463.19(SMC_N)	0	OTHER	Y	Y
HEP_00117600	ubiquitin carboxyl-terminal hydrolase 13, putative	1	95	15.5	5.74456	0	NA	NA	NA	NA	0	OTHER	Y	N
HEP_00117700	conserved protein, unknown function	3	939	17.75	3.94757	0	NA	PBANKA_1457900.1	PocGH01_14069300.1	NA	0	OTHER	Y	Y
HEP_00117800	cytoplasmic translation machinery associated protein, putative	5	1688	264.75	36.9718	0	NA	PBANKA_1458000.1	PocGH01_14069400.1	Pfam:PF16543.5(DFRP_C)	1	OTHER	Y	Y
HEP_00117900	conserved protein, unknown function	1	2223	27.25	6.5	1	NA	PBANKA_1458100.1	PocGH01_14069500.1	NA	1	OTHER	Y	Y
HEP_00118000	kinesin-13, putative	2	4054	398.25	75.4293	0	NA	PBANKA_1458300.1	PocGH01_14069700.1	Pfam:PF00225.23(Kinesin),Pfam:PF16796.5(Microtub_bd)	1	OTHER	Y	Y
HEP_00118100	conserved membrane protein, unknown function	1	4386	30	12.9099	0	NA	PBANKA_1458400.1	PocGH01_14069800.1	NA	1	OTHER	Y	Y
HEP_00118200	NEDD8-conjugating enzyme UBC12, putative	4	1231	11.5	4.3589	0	NA	PBANKA_1458500.1	PocGH01_14069900.1	Pfam:PF00179.26(UQ_con)	0	OTHER	Y	Y
HEP_00118300	mitochondrial ribosomal protein L3 precursor, putative	1	1008	9.75	2.87228	0	NA	PBANKA_1458600.1	PocGH01_14070000.1	Pfam:PF00297.22(Ribosomal_L3)	0	OTHER	Y	Y
HEP_00118400	conserved protein, unknown function	5	1277	12.5	3.31662	0	NA	PBANKA_1458700.1	PocGH01_14070100.1	NA	0	OTHER	Y	N
HEP_00118500	conserved protein, unknown function	1	3825	104.5	25.671	0	NA	PBANKA_0921900.1	PocGH01_09032800.1	NA	0	OTHER	Y	Y
HEP_00118600	large ribosomal subunit processing factor, putative	3	949	77.25	17.9699	0	NA	PBANKA_1424100.1	PocGH01_09032700.1	NA	0	OTHER	Y	Y
HEP_00118700	DnaJ protein, putative	4	2514	50.75	8.5	0	NA	PBANKA_0922000.1	PocGH01_09032600.1	NA	0	OTHER	Y	Y
HEP_00118800	40S ribosomal protein S18, putative	2	761	1807.75	393.641	0	NA	PBANKA_0922100.1	PocGH01_09032500.1	Pfam:PF00416.22(Ribosomal_S13)	0	OTHER	Y	Y
HEP_00118900	tubulin--tyrosine ligase, putative	1	9594	3460.75	548.772	0	NA	PBANKA_0901900.1	PocGH01_09053200.1	NA	0	OTHER	Y	Y
HEP_00119000	hypothetical protein	1	762	0.5	1	1	NA	NA	NA	NA	0	SP(Sec/SPI)	Y	Y
HEP_00119100	hypothetical protein	1	300	7.25	2.21736	1	NA	NA	NA	NA	0	SP(Sec/SPI)	Y	Y
HEP_00119200	tRNA-splicing endonuclease, putative	1	696	7	4.54606	0	NA	PBANKA_1460900.1	PocGH01_14072600.1	Pfam:PF01974.17(tRNA_int_endo)	1	OTHER	Y	Y
HEP_00119300	methyltransferase, putative	1	1440	83.5	25.3311	0	NA	PBANKA_1461000.1	PocGH01_14072700.1	Pfam:PF08241.12(Methyltransf_11),Pfam:PF08242.12(Methyltransf_12),Pfam:PF13489.6(Methyltransf_23),Pfam:PF13649.6(Methyltransf_25),Pfam:PF13847.6(Methyltransf_31)	0	OTHER	Y	Y
HEP_00119400	RNA-binding protein, putative	1	1236	68.25	17.0758	0	NA	PBANKA_1461100.1	PocGH01_14072800.1	Pfam:PF15023.6(DUF4523),Pfam:PF00076.22(RRM_1),Pfam:PF08777.11(RRM_3),Pfam:PF18345.1(zf_CCCH_4)	0	OTHER	Y	Y
HEP_00119500	conserved membrane protein, unknown function	1	399	10	3.91578	3	NA	PBANKA_1461200.1	PocGH01_14072900.1	NA	0	OTHER	Y	Y
HEP_00119600	conserved protein, unknown function	1	804	264.75	65.6373	0	NA	NA	NA	NA	0	OTHER	Y	Y
HEP_00119700	bax inhibitor 1, putative	1	876	890.25	126.271	7	NA	PBANKA_1461400.1	PocGH01_14073100.1	Pfam:PF01027.20(Bax1-I)	0	OTHER	Y	Y
HEP_00119800	conserved protein, unknown function	3	2700	123.75	22.8236	2	NA	PBANKA_1461500.1	PocGH01_00239500.1	Pfam:PF10510.9(PIG-S)	0	OTHER	Y	Y
HEP_00119900	transcriptional coactivator ADA2	1	8550	729.5	112.914	5	NA	PBANKA_1213000.1	PocGH01_08023000.1	Pfam:PF00249.31(Myb_DNA-binding),Pfam:PF00569.17(ZZ)	3	OTHER	Y	Y
HEP_00120000	conserved protein, unknown function	1	3840	204	22.5536	2	NA	PBANKA_1212900.1	PocGH01_08022900.1	NA	0	OTHER	Y	Y
HEP_00120100	MO15-related protein kinase	1	981	35.5	11.4746	0	NA	PBANKA_1212800.1	PocGH01_08022800.1	Pfam:PF12330.8(Haspin_kinase),Pfam:PF00069.25(Pkinase),Pfam:PF07714.17(Pkinase_Tyr)	0	OTHER	Y	Y
HEP_00120200	conserved protein, unknown function	2	8640	778	118.645	2	NA	PBANKA_1212700.1	PocGH01_08022700.1	Pfam:PF00622.28(SPRY)	0	OTHER	Y	Y
HEP_00120250	conserved protein, unknown function	1	554	16.5	4.43471	1	0.333818	NA	NA	NA	0	OTHER	Y	N
HEP_00120300	ribosomal large subunit pseudouridylate synthase, putative	2	1936	195.5	49.2646	0	NA	PBANKA_1236100.1	PocGH01_10020200.1	Pfam:PF00849.22(PseudoU_synth_2)	0	OTHER	Y	Y
HEP_00120400	conserved protein, unknown function	1	282	5.25	2.62996	0	NA	PBANKA_1236200.1	PocGH01_10020100.1	NA	0	OTHER	Y	Y
HEP_00120500	DEAD/DEAH box ATP-dependent RNA helicase, putative	1	2703	123	29.1319	0	NA	PBANKA_1236300.1	PocGH01_10020000.1	Pfam:PF00270.29(DEAD),Pfam:PF00271.31(Helicase_C),Pfam:PF00622.28(SPRY)	1	OTHER	Y	Y
HEP_00120600	nucleotide binding protein, putative	6	2982	17.5	4.79583	0	NA	PBANKA_1236400.1	PocGH01_10019900.1	Pfam:PF03969.16(AFG1_ATPase)	0	OTHER	Y	Y
HEP_00120700	conserved protein, unknown function	8	6817	154.5	8.69866	0	NA	PBANKA_1236600.1	PocGH01_10019800.1	NA	0	OTHER	Y	Y
HEP_00120800	conserved protein, unknown function	5	1585	22.5	7.23418	0	NA	PBANKA_1236700.1	PocGH01_10019700.1	NA	0	OTHER	Y	Y
HEP_00120900	conserved protein, unknown function	1	1965	93.75	17.1148	0	NA	PBANKA_1236800.1	PocGH01_10019600.1	NA	0	OTHER	Y	Y
HEP_00121000	conserved protein, unknown function	4	2071	673	137.057	0	NA	PBANKA_1116800.1	PocGH01_11039700.1	NA	1	OTHER	Y	Y
HEP_00121100	conserved protein, unknown function	3	876	143	14.4914	0	NA	PBANKA_1116900.1	PocGH01_11039600.1	NA	0	OTHER	Y	Y
HEP_00121200	histone H2A, putative	1	402	1328.25	203.398	0	NA	PBANKA_1117000.1	PocGH01_11039500.1	Pfam:PF00808.23(CBFD_NFYB_HMF),Pfam:PF00125.24(Histone),Pfam:PF16211.5(Histone_H2A_C)	0	OTHER	Y	Y
HEP_00121300	conserved protein, unknown function	1	1607	94	22.1359	0	NA	NA	NA	NA	0	OTHER	Y	N
HEP_00121400	conserved protein, unknown function	1	2661	1230	212.306	0	NA	PBANKA_0612400.1	PocGH01_03018400.1	NA	0	OTHER	Y	N
HEP_00121500	conserved protein, unknown function	1	2448	224.5	37.4388	0	NA	PBANKA_0612300.1	PocGH01_03018300.1	NA	0	OTHER	Y	Y
HEP_00121600	conserved protein, unknown function	1	4362	501.25	80.9295	0	NA	PBANKA_0612200.1	PocGH01_03018200.1	NA	0	OTHER	Y	Y
HEP_00121700	conserved protein, unknown function	1	3237	31.75	12.8679	0	NA	NA	NA	NA	0	OTHER	Y	N
HEP_00121800	inorganic pyrophosphatase, putative	3	1585	52.75	14.7281	0	NA	NA	NA	Pfam:PF00719.19(Pyrophosphatase)	0	OTHER	Y	Y
HEP_00121900	conserved protein, unknown function	1	3144	94.75	18.8392	0	NA	PBANKA_0414200.1	PocGH01_08032100.1	NA	0	SP(Sec/SPI)	Y	Y
HEP_00122000	kinetochore protein NUF2, putative	1	1374	104.5	25.2521	0	NA	PBANKA_0414300.1	PocGH01_08032000.1	Pfam:PF03800.14(Nuf2)	0	OTHER	Y	Y
HEP_00122100	formate-nitrite transporter	4	1571	159.25	14.4078	6	NA	PBANKA_0414400.1	PocGH01_08031900.1	Pfam:PF01226.17(Form_Nir_trans)	0	OTHER	Y	Y
HEP_00122200	protein YOP1, putative	2	975	146.25	29.0101	3	NA	PBANKA_0414500.1	PocGH01_08031800.1	Pfam:PF03134.19(TB2_DP1_HVA22)	0	OTHER	Y	Y
HEP_00122300	kinetochore protein NDC80, putative	5	2742	51.75	6.70199	0	NA	PBANKA_1115700.1	PocGH01_11040700.1	Pfam:PF03801.13(Ndc80_HEC)	0	OTHER	Y	Y
HEP_00122400	conserved protein, unknown function	1	711	85	24.7386	0	NA	PBANKA_1115800.1	PocGH01_11040600.1	Pfam:PF02645.16(DegV)	0	OTHER	Y	N
HEP_00122500	conserved protein, unknown function	1	4653	149	32.9343	2	NA	PBANKA_1115900.1	PocGH01_11040500.1	NA	1	SP(Sec/SPI)	Y	Y
HEP_00122600	TRAP-like protein	2	4841	36	8.86942	1	NA	PBANKA_1116000.1	PocGH01_11040400.1	NA	0	SP(Sec/SPI)	Y	Y
HEP_00122700	conserved protein, unknown function	1	2463	154.25	25.8892	0	NA	PBANKA_1116100.1	PocGH01_11040300.1	Pfam:PF15072.6(DUF4539)	0	OTHER	Y	Y
HEP_00122800	ras GTPAse, putative	1	1320	31	4.69042	0	NA	PBANKA_1116200.1	PocGH01_11040200.1	Pfam:PF00071.22(Ras),Pfam:PF08477.13(Roc)	0	OTHER	Y	Y
HEP_00122900	serine/threonine protein kinase, putative	2	3426	481.25	58.6764	0	NA	PBANKA_0205800.1	PocGH01_02014500.1	Pfam:PF00069.25(Pkinase),Pfam:PF07714.17(Pkinase_Tyr)	1	OTHER	N	Y
HEP_00123000	OST3/OST6 domain-containing protein, putative	1	1467	7.25	2.21736	5	NA	PBANKA_0205700.1	PocGH01_02014400.1	NA	0	OTHER	Y	Y
HEP_00123100	double-strand break repair protein MRE11	1	4536	74.25	16.2352	0	NA	PBANKA_0205600.1	PocGH01_02014300.1	Pfam:PF04152.14(Mre11_DNA_bind)	0	OTHER	Y	Y
HEP_00123200	conserved protein, unknown function	1	669	3.75	0.957427	1	NA	PBANKA_0205500.1	PocGH01_02014200.1	NA	0	SP(Sec/SPI)	Y	Y
HEP_00123300	proteasome subunit beta type-3, putative	4	1128	228.25	31.732	0	NA	PBANKA_0205400.1	PocGH01_02014100.1	Pfam:PF00227.26(Proteasome)	0	OTHER	Y	Y
HEP_00123400	conserved protein, unknown function	1	2061	64	15.6844	0	NA	PBANKA_0205300.1	PocGH01_02014000.1	NA	0	OTHER	Y	Y
HEP_00123500	conserved protein, unknown function	1	3582	359	86.5448	0	NA	PBANKA_0205200.1	PocGH01_02013900.1	NA	0	OTHER	Y	N
HEP_00123600	hypothetical protein	1	2913	146	14	0	NA	PBANKA_1145100.1	NA	NA	0	OTHER	N	Y
HEP_00123700	conserved protein, unknown function	2	1305	454.75	77.4785	0	NA	NA	PocGH01_11011300.1	NA	0	OTHER	Y	Y
HEP_00123800	conserved protein, unknown function	2	9542	251.5	50.3355	4	NA	PBANKA_1145300.1	PocGH01_11011200.1	NA	2	OTHER	Y	Y
HEP_00123900	conserved protein, unknown function	2	3890	187	22.5536	0	NA	PBANKA_1145500.1	PocGH01_11011100.1	NA	0	OTHER	Y	Y
HEP_00124000	conserved protein, unknown function	1	2784	84.5	17.7106	0	NA	PBANKA_1145600.1	PocGH01_11011000.1	NA	0	OTHER	Y	Y
HEP_00124100	phosphatidylinositol 4-kinase, putative	6	16937	830	127.022	15	NA	PBANKA_0722000.1	PocGH01_05031100.1	NA	0	OTHER	Y	Y
HEP_00124200	60S ribosomal protein L7ae/L30e, putative	1	780	58.75	16.4595	0	NA	PBANKA_0721900.1	PocGH01_05031000.1	Pfam:PF01248.26(Ribosomal_L7Ae)	0	OTHER	Y	Y
HEP_00124300	apical merozoite protein	1	1047	0.75	0.957427	1	NA	PBANKA_0721800.1	PocGH01_05030900.1	NA	0	OTHER	Y	Y
HEP_00124400	conserved protein, unknown function	1	1434	72.5	11.9583	0	NA	NA	NA	NA	0	OTHER	N	Y
HEP_00124500	SNARE protein, putative	8	1702	79.75	7.97392	1	NA	PBANKA_1316200.1	PocGH01_12062400.1	Pfam:PF09177.11(Syntaxin-6_N)	1	OTHER	Y	Y
HEP_00124600	conserved protein, unknown function	6	12006	528	86.0078	2	NA	PBANKA_1316300.1	PocGH01_12062300.1	Pfam:PF16213.5(DCB)	2	OTHER	Y	Y
HEP_00124700	U1 snRNA associated protein, putative	8	2422	118.25	31.9726	0	NA	PBANKA_1316400.1	PocGH01_12062200.1	Pfam:PF03194.15(LUC7)	1	OTHER	Y	Y
HEP_00124800	conserved protein, unknown function	4	1289	66	11.5181	0	NA	PBANKA_1316500.1	PocGH01_12062100.1	NA	0	OTHER	Y	Y
HEP_00124900	conserved protein, unknown function	1	696	23	3.3665	0	NA	PBANKA_1316600.1	PocGH01_12062000.1	NA	0	OTHER	Y	Y
HEP_00125000	conserved membrane protein, unknown function	2	11809	471.25	69.356	6	NA	PBANKA_1412200.1	PocGH01_14021900.1	NA	1	OTHER	Y	Y
HEP_00125100	conserved protein, unknown function	1	1203	37	4.08248	1	NA	PBANKA_1412300.1	PocGH01_14022000.1	Pfam:PF00023.30(Ank),Pfam:PF12796.7(Ank_2),Pfam:PF13606.6(Ank_3),Pfam:PF13637.6(Ank_4),Pfam:PF13857.6(Ank_5)	0	OTHER	Y	Y
HEP_00125200	conserved protein, unknown function	1	4026	59.75	7.63217	0	NA	PBANKA_1412400.1	PocGH01_14022100.1	NA	0	OTHER	Y	Y
HEP_00125300	conserved protein, unknown function	1	2523	31	10.8628	0	NA	PBANKA_1412500.1	PocGH01_14022200.1	NA	1	OTHER	Y	Y
HEP_00125400	dynein heavy chain, putative	9	18880	1345.75	250.626	2	NA	PBANKA_0615700.1	PocGH01_03021900.1	Pfam:PF07728.14(AAA_5),Pfam:PF12774.7(AAA_6),Pfam:PF12775.7(AAA_7),Pfam:PF18198.1(AAA_lid_11),Pfam:PF08393.13(DHC_N2),Pfam:PF17852.1(Dynein_AAA_lid),Pfam:PF18199.1(Dynein_C),Pfam:PF03028.15(Dynein_heavy),Pfam:PF12777.7(MT)	2	OTHER	Y	Y
HEP_00125500	exported serine/threonine protein kinase, putative	1	5256	287.25	24.1299	0	NA	PBANKA_0615800.1	PocGH01_03022000.1	Pfam:PF07714.17(Pkinase_Tyr)	0	OTHER	N	Y
HEP_00125600	histone H4, putative	1	312	12893.8	1982.87	0	NA	PBANKA_0941900.1	NA	Pfam:PF15511.6(CENP-T_C)	0	OTHER	Y	Y
HEP_00125700	calcium/calmodulin-dependent protein kinase, putative	1	5187	131	7.52773	0	NA	PBANKA_0942000.1	PocGH01_09011700.1	Pfam:PF00069.25(Pkinase),Pfam:PF07714.17(Pkinase_Tyr)	0	OTHER	Y	Y
HEP_00125800	RNA polymerase subunit, putative	2	378	6.25	2.21736	1	NA	NA	NA	NA	0	OTHER	N	Y
HEP_00125900	phosphomethylpyrimidine kinase, putative	1	1050	68	21.1187	0	NA	NA	PocGH01_10021200.1	Pfam:PF08543.12(Phos_pyr_kin)	0	OTHER	Y	Y
HEP_00126000	conserved protein, unknown function	1	1131	53	7.87401	0	NA	PBANKA_1235200.1	PocGH01_10021300.1	NA	0	OTHER	Y	Y
HEP_00126100	U6 snRNA-associated Sm-like protein LSm2, putative	3	648	31.25	5.67891	0	NA	PBANKA_1235100.1	PocGH01_10021400.1	Pfam:PF01423.22(LSM)	0	OTHER	Y	Y
HEP_00126200	conserved protein, unknown function	1	2466	139	13.1149	0	NA	PBANKA_1235000.1	PocGH01_10021500.1	NA	1	OTHER	Y	Y
HEP_00126300	protein phosphatase PPM9, putative	5	1334	92.25	19.2592	0	NA	PBANKA_1234900.1	PocGH01_10021600.1	Pfam:PF00481.21(PP2C)	0	OTHER	N	Y
HEP_00126400	conserved protein, unknown function	1	4329	92.25	24.5	0	NA	PBANKA_1425800.1	PocGH01_14035900.1	NA	0	OTHER	N	Y
HEP_00126500	conserved protein, unknown function	1	1836	51	13.6382	0	NA	PBANKA_1425700.1	PocGH01_14035800.1	NA	0	OTHER	Y	Y
HEP_00126600	RNA-binding protein, putative	6	4283	346.5	53.8547	0	NA	PBANKA_1425600.1	PocGH01_14035700.1	Pfam:PF00575.23(S1)	0	SP(Sec/SPI)	Y	Y
HEP_00126700	conserved protein, unknown function	2	2004	24	3.74166	0	NA	PBANKA_1425500.1	PocGH01_14035600.1	NA	0	OTHER	Y	Y
HEP_00126800	proteasome activator complex subunit 4, putative	1	8115	465.75	66.0726	0	NA	PBANKA_1425400.1	PocGH01_14035500.1	Pfam:PF11919.8(DUF3437)	3	OTHER	Y	Y
HEP_00126900	pre-mRNA-splicing factor BUD31, putative	1	426	21.75	2.21736	0	NA	PBANKA_1237500.1	PocGH01_10018900.1	Pfam:PF01125.17(G10)	1	OTHER	Y	Y
HEP_00127000	iron-sulfur assembly protein, putative	5	1140	12.5	1.73205	0	NA	PBANKA_1237400.1	PocGH01_10019000.1	Pfam:PF01521.20(Fe-S_biosyn)	0	SP(Sec/SPI)	Y	Y
HEP_00127100	inner membrane complex protein	1	1506	63.5	17.5594	8	NA	PBANKA_1237300.1	PocGH01_10019100.1	Pfam:PF05653.14(Mg_trans_NIPA)	1	OTHER	Y	Y
HEP_00127200	50S ribosomal protein L17, apicoplast, putative	3	859	121	12.1381	0	0.409807	PBANKA_1237200.1	PocGH01_10019200.1	Pfam:PF01196.19(Ribosomal_L17)	0	SP(Sec/SPI)	Y	Y
HEP_00127300	conserved protein, unknown function	2	13251	175.75	38.4654	3	NA	PBANKA_1237100.1	PocGH01_10019300.1	NA	1	OTHER	N	Y
HEP_00127400	sporozoite asparagine-rich protein	1	6272	19.5	8.96289	0	NA	NA	NA	NA	0	OTHER	Y	N
HEP_00127500	protein YIPF6, putative	7	1873	20	3.3665	5	NA	PBANKA_0902200.1	PocGH01_09052900.1	Pfam:PF04893.17(Yip1)	0	OTHER	Y	Y
HEP_00127600	sporozoite and liver stage asparagine-rich protein, putative	2	867	0.25	0.5	0	NA	PBANKA_0902100.1	PocGH01_09053000.1	NA	0	OTHER	N	Y
HEP_00127700	conserved protein, unknown function	1	7206	127.5	37.51	0	NA	NA	PocGH01_09052800.1	NA	0	OTHER	N	Y
HEP_00127800	kinesin-like protein, putative	9	3979	138	20.0499	0	NA	PBANKA_0902400.1	PocGH01_09052700.1	Pfam:PF00225.23(Kinesin),Pfam:PF16796.5(Microtub_bd)	0	OTHER	Y	Y
HEP_00127900	LCCL domain-containing protein	1	5010	104	29.3825	0	NA	PBANKA_1300700.1	PocGH01_12078200.1	Pfam:PF00754.25(F5_F8_type_C),Pfam:PF03815.19(LCCL)	0	SP(Sec/SPI)	Y	Y
HEP_00128000	cysteine repeat modular protein 4, putative	2	4577	0.75	0.5	1	NA	NA	NA	NA	0	SP(Sec/SPI)	Y	N
HEP_00128100	conserved protein, unknown function	1	3264	86	24.1247	0	NA	PBANKA_1301000.1	PocGH01_12077900.1	Pfam:PF05403.11(Plasmodium_HRP)	0	OTHER	Y	Y
HEP_00128200	conserved protein, unknown function	1	4683	37.75	9.42956	0	NA	PBANKA_1301100.1	PocGH01_12077800.1	Pfam:PF05642.11(Sporozoite_P67)	1	OTHER	Y	Y
HEP_00128300	conserved protein, unknown function	1	2193	67.5	19.1398	0	NA	PBANKA_1141100.1	PocGH01_11015300.1	NA	1	OTHER	Y	Y
HEP_00128400	conserved protein, unknown function	1	156	8.5	2.51661	1	NA	PBANKA_1141000.1	PocGH01_11015400.1	NA	0	OTHER	Y	Y
HEP_00128500	mitochondrial ribosomal protein S17 precursor, putative	3	1090	65	8.04156	0	NA	PBANKA_1140900.1	PocGH01_11015500.1	Pfam:PF00366.20(Ribosomal_S17)	0	OTHER	Y	Y
HEP_00128600	conserved protein, unknown function	1	960	31.75	9.63933	0	NA	PBANKA_1140800.1	NA	Pfam:PF09745.9(DUF2040)	0	OTHER	Y	Y
HEP_00128700	ferrochelatase, putative	4	1834	18.25	2.21736	0	NA	PBANKA_1140700.1	PocGH01_11015700.1	Pfam:PF00762.19(Ferrochelatase)	0	OTHER	Y	Y
HEP_00128800	DNA-directed RNA polymerases I, II, and III subunit RPABC1, putative	7	1719	170.25	29.3868	0	NA	PBANKA_1140600.1	PocGH01_11015800.1	Pfam:PF01191.19(RNA_pol_Rpb5_C),Pfam:PF03871.14(RNA_pol_Rpb5_N)	1	OTHER	Y	Y
HEP_00128900	aldehyde reductase, putative	1	2619	78	31.6544	0	NA	PBANKA_1140500.1	PocGH01_11016000.1	Pfam:PF00248.21(Aldo_ket_red)	0	SP(Sec/SPI)	Y	Y
HEP_00129000	conserved protein, unknown function	3	2097	0.75	1.5	0	NA	NA	NA	NA	0	OTHER	Y	Y
HEP_00129100	eukaryotic translation initiation factor 5, putative	1	1542	419	66.7533	0	NA	PBANKA_0605300.1	PocGH01_13016600.1	Pfam:PF01873.17(eIF-5_eIF-2B),Pfam:PF02020.18(W2)	0	OTHER	Y	Y
HEP_00129200	DNA-directed RNA polymerase III subunit RPC2, putative	1	4947	141.25	24.1022	0	NA	PBANKA_0605200.1	PocGH01_13016500.1	Pfam:PF04563.15(RNA_pol_Rpb2_1),Pfam:PF04561.14(RNA_pol_Rpb2_2),Pfam:PF04565.16(RNA_pol_Rpb2_3),Pfam:PF04566.13(RNA_pol_Rpb2_4),Pfam:PF04567.17(RNA_pol_Rpb2_5),Pfam:PF00562.28(RNA_pol_Rpb2_6),Pfam:PF04560.20(RNA_pol_Rpb2_7)	0	OTHER	Y	Y
HEP_00129300	cyclin, putative	1	4635	514.25	81.7613	0	NA	PBANKA_1442200.1	PocGH01_14053200.1	NA	0	OTHER	Y	Y
HEP_00129400	Tat binding protein 1(TBP-1)-interacting protein, putative	1	1185	35.75	6.99405	0	NA	PBANKA_0605100.1	PocGH01_13016400.1	Pfam:PF07106.13(TBPIP)	0	OTHER	N	Y
HEP_00129500	tRNA m(1)G methyltransferase, putative	1	978	49.75	5.90903	0	NA	PBANKA_0929000.1	PocGH01_09025300.1	Pfam:PF01746.21(tRNA_m1G_MT)	0	OTHER	Y	Y
HEP_00129600	conserved protein, unknown function	2	547	20	8.67948	0	NA	PBANKA_0928900.1	PocGH01_09025400.1	Pfam:PF08576.10(DUF1764)	0	OTHER	Y	Y
HEP_00129700	splicing factor U2AF small subunit, putative	1	960	154	16.7929	0	NA	PBANKA_0928800.1	PocGH01_09025500.1	Pfam:PF00076.22(RRM_1),Pfam:PF00642.24(zf-CCCH)	0	OTHER	Y	Y
HEP_00129800	ubiquitin-protein ligase, putative	2	8475	91.75	11.0265	4	NA	PBANKA_0928700.1	PocGH01_09025600.1	Pfam:PF00632.25(HECT)	1	OTHER	Y	Y
HEP_00129900	AP-4 complex subunit mu, putative	3	1748	28.75	2.5	0	NA	PBANKA_0928600.1	PocGH01_09025700.1	Pfam:PF00928.21(Adap_comp_sub),Pfam:PF01217.20(Clat_adaptor_s)	0	OTHER	Y	Y
HEP_00130000	ATP-dependent zinc metalloprotease FTSH, putative	1	3444	153.75	23.1283	2	NA	PBANKA_0928500.1	PocGH01_09025800.1	Pfam:PF00004.29(AAA),Pfam:PF17862.1(AAA_lid_3),Pfam:PF06480.15(FtsH_ext),Pfam:PF01434.18(Peptidase_M41)	1	OTHER	Y	Y
HEP_00130100	aspartate carbamoyltransferase	3	1683	48.5	9.25563	1	NA	PBANKA_1357700.1	PocGH01_12018300.1	Pfam:PF00185.24(OTCace),Pfam:PF02729.21(OTCace_N)	1	OTHER	Y	Y
HEP_00130200	hypothetical protein	1	4662	295.75	55.3075	0	NA	PBANKA_1357800.1	PocGH01_12018200.1	NA	0	OTHER	Y	Y
HEP_00130300	conserved protein, unknown function	11	2987	48.25	10.9354	0	NA	PBANKA_1357900.1	PocGH01_12018100.1	NA	0	OTHER	Y	Y
HEP_00130400	thioredoxin 2	4	1157	68.5	8.34666	1	NA	PBANKA_1358000.1	PocGH01_12018000.1	Pfam:PF00578.21(AhpC-TSA),Pfam:PF00085.20(Thioredoxin),Pfam:PF13098.6(Thioredoxin_2),Pfam:PF13905.6(Thioredoxin_8),Pfam:PF13728.6(TraF)	0	SP(Sec/SPI)	Y	Y
HEP_00130500	rhomboid protease ROM6, putative	1	1638	45.25	11.0265	6	NA	PBANKA_1358100.1	PocGH01_12017900.1	Pfam:PF01694.22(Rhomboid)	0	OTHER	Y	Y
HEP_00130600	conserved protein, unknown function	3	670	69.75	7.80491	1	NA	PBANKA_1358200.1	PocGH01_12017800.1	NA	0	OTHER	Y	Y
HEP_00130700	conserved protein, unknown function	4	2071	359	70.6871	0	NA	NA	PocGH01_12017700.1	NA	0	OTHER	N	Y
HEP_00130800	conserved protein, unknown function	1	1740	3243.5	488.928	0	NA	PBANKA_1120400.1	PocGH01_11035900.1	Pfam:PF12314.8(IMCp)	0	OTHER	Y	Y
HEP_00130900	ribonuclease P/MRP protein subunit RPP1, putative	1	1131	23.5	4.43471	0	NA	PBANKA_1120500.1	PocGH01_11035800.1	Pfam:PF01876.16(RNase_P_p30)	0	OTHER	Y	Y
HEP_00131100	conserved protein, unknown function	4	6255	268.5	46.0181	0	NA	PBANKA_1120600.1	PocGH01_11035600.1	Pfam:PF06743.15(FAST_1)	2	OTHER	Y	Y
HEP_00131200	nascent polypeptide-associated complex subunit alpha, putative	3	992	667.5	88.0322	0	NA	PBANKA_1120700.1	PocGH01_11035500.1	Pfam:PF01849.18(NAC)	0	OTHER	Y	Y
HEP_00131300	signal recognition particle subunit SRP68, putative	1	2565	129.75	25.3427	0	NA	PBANKA_1120800.1	PocGH01_11035400.1	Pfam:PF16969.5(SRP68)	0	OTHER	Y	Y
HEP_00131400	conserved protein, unknown function	3	1109	8.25	3.30404	2	NA	PBANKA_1120900.1	PocGH01_11035300.1	NA	0	SP(Sec/SPI)	Y	Y
HEP_00131500	hypothetical protein	1	1788	404.5	71.5844	0	NA	NA	NA	NA	0	OTHER	N	Y
HEP_00131600	conserved protein, unknown function	4	15257	1067.5	180.101	2	NA	PBANKA_0606600.1	PocGH01_13018000.1	NA	1	OTHER	Y	Y
HEP_00131700	LIMP protein, putative	6	1427	122.25	34.8939	1	NA	PBANKA_0605800.1	PocGH01_13017200.1	NA	0	SP(Sec/SPI)	Y	Y
HEP_00131800	conserved protein, unknown function	2	1868	47.5	8.73689	0	NA	PBANKA_0605900.1	PocGH01_13017300.1	NA	0	OTHER	Y	N
HEP_00131900	V-type proton ATPase subunit D, putative	4	1337	283.75	32.139	0	NA	PBANKA_1355000.1	PocGH01_12021200.1	Pfam:PF01813.17(ATP-synt_D)	0	OTHER	Y	Y
HEP_00132000	inner membrane complex protein 1k, putative	1	1380	2442.75	393.9	0	NA	PBANKA_1354900.1	PocGH01_12021300.1	Pfam:PF12314.8(IMCp)	0	OTHER	Y	Y
HEP_00132100	conserved protein, unknown function	3	693	8.25	2.87228	1	NA	PBANKA_1354800.1	PocGH01_12021400.1	NA	1	OTHER	Y	Y
HEP_00132200	inner membrane complex suture component, putative	1	1488	28.5	6.245	0	NA	PBANKA_1354600.1	PocGH01_12021600.1	NA	0	OTHER	Y	Y
HEP_00132300	60S ribosomal protein L18-2, putative	3	1203	770	109.785	0	NA	PBANKA_1354500.1	PocGH01_12021800.1	Pfam:PF17135.4(Ribosomal_L18)	0	OTHER	Y	Y
HEP_00132400	60S ribosomal protein L18, putative	2	1152	710.75	127.272	0	NA	PBANKA_1354400.1	PocGH01_12021900.1	Pfam:PF01775.17(Ribosomal_L18A)	0	OTHER	Y	Y
HEP_00132700	sodium-dependent phosphate transporter	2	2210	257	42.903	9	NA	PBANKA_1354300.1	PocGH01_12022200.1	Pfam:PF01384.20(PHO4)	0	OTHER	Y	Y
HEP_00132800	conserved protein, unknown function	1	7230	1901.25	343.737	0	NA	PBANKA_0804100.1	PocGH01_01014300.1	NA	0	OTHER	Y	Y
HEP_00132900	conserved protein, unknown function	1	564	2	1.41421	0	NA	NA	NA	NA	0	OTHER	N	N
HEP_00133000	conserved protein, unknown function	2	709	2.25	1.70783	0	NA	NA	NA	NA	0	OTHER	Y	Y
HEP_00133100	conserved protein, unknown function	1	1878	11.25	1.5	3	NA	PBANKA_0804200.1	PocGH01_01014400.1	NA	0	OTHER	Y	Y
HEP_00133200	DNA mismatch repair protein MSH2, putative	1	2517	150.5	12.4499	0	NA	NA	NA	Pfam:PF05188.17(MutS_II),Pfam:PF05192.18(MutS_III),Pfam:PF00488.21(MutS_V)	0	OTHER	Y	Y
HEP_00133700	conserved membrane protein, unknown function	5	1470	251	59.3914	6	NA	PBANKA_1430700.1	PocGH01_14041000.1	NA	1	OTHER	Y	Y
HEP_00133800	thioredoxin peroxidase 2, putative	1	648	92.25	13.8654	0	NA	PBANKA_1430800.1	PocGH01_14041100.1	Pfam:PF10417.9(1-cysPrx_C),Pfam:PF00578.21(AhpC-TSA),Pfam:PF08534.10(Redoxin)	0	OTHER	Y	Y
HEP_00133900	SUN domain-containing protein, putative	2	3187	99	16.5126	1	NA	PBANKA_1430900.1	PocGH01_14041200.1	Pfam:PF07738.13(Sad1_UNC)	0	OTHER	Y	Y
HEP_00134000	peptidyl-prolyl cis-trans isomerase, putative	1	837	22.25	3.77492	0	NA	PBANKA_1431000.1	PocGH01_14041300.1	Pfam:PF00160.21(Pro_isomerase)	0	OTHER	Y	Y
HEP_00134100	10 kDa chaperonin, putative	3	775	204.75	35.1414	0	NA	PBANKA_1431050.1	PocGH01_14041400.1	Pfam:PF00166.21(Cpn10)	0	OTHER	Y	Y
HEP_00134200	conserved protein, unknown function	2	1982	178	13.7356	2	NA	PBANKA_1431100.1	PocGH01_14041500.1	NA	0	OTHER	Y	Y
HEP_00134300	conserved protein, unknown function	3	904	0.75	1.5	0	NA	PBANKA_1431200.1	PocGH01_14041600.1	Pfam:PF02197.17(RIIa)	0	OTHER	Y	Y
HEP_00134400	conserved protein, unknown function	1	555	8.25	4.5	0	NA	PBANKA_1431300.1	PocGH01_14041700.1	NA	0	OTHER	Y	Y
HEP_00134500	hypothetical protein	1	3300	212.75	67.0143	0	NA	PBANKA_1431400.1	NA	NA	0	OTHER	Y	Y
HEP_00134600	small subunit rRNA processing factor, putative	1	2676	163	24.7521	0	NA	PBANKA_0605700.1	PocGH01_13017000.1	Pfam:PF08159.12(NUC153)	0	OTHER	Y	Y
HEP_00134700	conserved protein, unknown function	3	8965	934.5	190.638	0	NA	PBANKA_0605600.1	PocGH01_13016900.1	NA	1	OTHER	Y	Y
HEP_00134800	conserved protein, unknown function	4	2361	130.25	32.0455	0	NA	PBANKA_0605500.1	PocGH01_13016800.1	Pfam:PF07382.11(HC2)	0	OTHER	Y	Y
HEP_00134900	conserved protein, unknown function	1	2541	130.25	21.093	0	NA	NA	NA	NA	0	OTHER	Y	Y
HEP_00135000	dynein heavy chain, putative	1	11149	498.5	83.3966	0	NA	NA	NA	Pfam:PF00004.29(AAA),Pfam:PF13401.6(AAA_22),Pfam:PF07728.14(AAA_5),Pfam:PF12774.7(AAA_6),Pfam:PF12775.7(AAA_7),Pfam:PF17857.1(AAA_lid_1),Pfam:PF08385.12(DHC_N1),Pfam:PF08393.13(DHC_N2),Pfam:PF17852.1(Dynein_AAA_lid)	1	OTHER	Y	N
HEP_00135100	conserved protein, unknown function	4	2452	119	32.3213	0	NA	PBANKA_0507800.1	PocGH01_06016700.1	Pfam:PF13863.6(DUF4200)	0	OTHER	N	Y
HEP_00135200	conserved protein, unknown function	1	294	1.5	1	2	NA	PBANKA_0507700.1	PocGH01_06016600.1	NA	0	OTHER	Y	Y
HEP_00135300	HORMA domain protein, putative	7	1803	22.5	2.64575	0	NA	PBANKA_0507600.1	PocGH01_06016500.1	NA	0	OTHER	Y	Y
HEP_00135400	conserved protein, unknown function	4	1085	21.25	8.26136	1	NA	PBANKA_0507500.1	PocGH01_06016400.1	NA	0	OTHER	Y	Y
HEP_00135500	orotidine 5'-phosphate decarboxylase, putative	1	960	95	17.224	0	NA	PBANKA_0507400.1	PocGH01_06016300.1	Pfam:PF00215.24(OMPdecase)	0	OTHER	Y	Y
HEP_00135600	conserved protein, unknown function	1	1620	172.5	32.0884	0	NA	PBANKA_0508900.1	PocGH01_06017800.1	NA	0	OTHER	N	Y
HEP_00135700	conserved protein, unknown function	1	1080	15.5	2.08167	1	NA	PBANKA_1241200.1	PocGH01_10015200.1	NA	0	OTHER	Y	Y
HEP_00135800	nucleolar Jumonji domain interacting protein, putative	1	975	40.5	5.06623	0	NA	PBANKA_1241100.1	PocGH01_10015300.1	Pfam:PF12894.7(ANAPC4_WD40),Pfam:PF00400.32(WD40),Pfam:PF17005.5(WD40_like)	0	OTHER	Y	Y
HEP_00135900	ADP-ribosylation factor GTPase-activating protein, putative	6	2565	158	51.7494	0	NA	PBANKA_1241000.1	PocGH01_10015400.1	Pfam:PF01412.18(ArfGap)	0	OTHER	Y	Y
HEP_00136000	conserved membrane protein, unknown function	2	1297	101	12.7541	0	NA	PBANKA_1240900.1	PocGH01_10015500.1	NA	0	OTHER	Y	Y
HEP_00136100	RAP protein, putative	1	2394	49	12.8323	2	NA	PBANKA_1240800.1	PocGH01_10015600.1	Pfam:PF08373.10(RAP)	0	OTHER	Y	Y
HEP_00136200	NIMA related kinase 2, putative	8	2038	29	4.24264	0	NA	PBANKA_1240700.1	PocGH01_10015700.1	Pfam:PF14531.6(Kinase-like),Pfam:PF00069.25(Pkinase),Pfam:PF17667.1(Pkinase_fungal),Pfam:PF07714.17(Pkinase_Tyr)	1	OTHER	Y	Y
HEP_00136300	inner membrane complex protein 1g, putative	1	957	5	2.16025	0	NA	PBANKA_1240600.1	PocGH01_10015800.1	Pfam:PF12314.8(IMCp)	0	OTHER	Y	Y
HEP_00136400	conserved protein, unknown function	2	1246	70.75	11.8708	0	NA	PBANKA_1240500.1	PocGH01_10015900.1	NA	0	OTHER	Y	Y
HEP_00136500	RNA methyltransferase, putative	3	1650	48.25	10.9049	0	NA	PBANKA_1240400.1	PocGH01_10016000.1	Pfam:PF00588.19(SpoU_methylase)	0	OTHER	Y	Y
HEP_00136600	YTH domain-containing protein, putative	1	2115	39.25	13.7204	0	NA	PBANKA_1023300.1	PocGH01_13039900.1	Pfam:PF04146.15(YTH)	0	OTHER	Y	Y
HEP_00136700	glutathione reductase, putative	3	2149	115	27.5802	0	NA	PBANKA_1023400.1	PocGH01_13040000.1	Pfam:PF01266.24(DAO),Pfam:PF00890.24(FAD_binding_2),Pfam:PF12831.7(FAD_oxidored),Pfam:PF01134.22(GIDA),Pfam:PF03486.14(HI0933_like),Pfam:PF13434.6(K_oxygenase),Pfam:PF13450.6(NAD_binding_8),Pfam:PF00070.27(Pyr_redox),Pfam:PF07992.14(Pyr_redox_2),Pfam:PF13738.6(Pyr_redox_3),Pfam:PF02852.22(Pyr_redox_dim),Pfam:PF01946.17(Thi4)	1	SP(Sec/SPI)	Y	Y
HEP_00136800	conserved protein, unknown function	1	1518	180.5	20.108	0	NA	PBANKA_1023500.1	PocGH01_13040100.1	NA	1	OTHER	Y	Y
HEP_00136900	glycine--tRNA ligase, putative	1	2937	416	86.1665	0	NA	PBANKA_1022800.1	PocGH01_13039400.1	Pfam:PF03129.20(HGTP_anticodon),Pfam:PF00587.25(tRNA-synt_2b)	2	SP(Sec/SPI)	Y	Y
HEP_00137000	zinc finger protein, putative	1	804	114.25	22.1867	0	NA	PBANKA_1022900.1	PocGH01_13039500.1	Pfam:PF05180.12(zf-DNL)	0	OTHER	Y	Y
HEP_00137100	pantothenate kinase, putative	3	2276	39.5	4.12311	0	NA	PBANKA_1022600.1	PocGH01_13039200.1	Pfam:PF03630.14(Fumble)	0	OTHER	Y	Y
HEP_00137200	conserved membrane protein, unknown function	1	3483	138	19.4936	9	NA	PBANKA_1022700.1	PocGH01_13039300.1	Pfam:PF12430.8(ABA_GPCR),Pfam:PF12537.8(GPHR_N)	0	OTHER	Y	Y
HEP_00137300	translation initiation factor eIF-2B subunit alpha, putative	4	1916	78.75	14.0801	0	NA	PBANKA_0702200.1	PocGH01_05012400.1	Pfam:PF01008.17(IF-2B)	0	OTHER	Y	Y
HEP_00137400	conserved protein, unknown function	1	3357	224.5	30.26	0	NA	PBANKA_0702000.1	PocGH01_05012200.1	NA	0	OTHER	Y	Y
HEP_00137500	GPI-anchored micronemal antigen, putative	1	1998	506.5	83.7476	0	NA	PBANKA_0701900.1	PocGH01_05012100.1	NA	0	SP(Sec/SPI)	Y	Y
HEP_00137600	hypothetical protein	1	8217	45	7.16473	0	NA	NA	NA	NA	0	OTHER	Y	Y
HEP_00137700	prolyl 4-hydroxylase subunit alpha, putative	1	1398	276.25	84.4724	0	NA	NA	NA	Pfam:PF13640.6(2OG-FeII_Oxy_3)	0	OTHER	Y	Y
HEP_00137800	glideosome associated protein with multiple membrane spans 3	3	1372	346	49.5648	6	NA	PBANKA_1035400.1	PocGH01_13052800.1	Pfam:PF11677.8(DUF3273)	0	OTHER	Y	Y
HEP_00137900	vacuolar protein sorting-associated protein 29, putative	1	573	89.25	18.3553	0	NA	PBANKA_1035500.1	PocGH01_13052900.1	Pfam:PF12850.7(Metallophos_2)	0	OTHER	Y	Y
HEP_00138000	ATP-dependent Clp protease, putative	1	4662	249	48.5661	0	NA	PBANKA_1035600.1	PocGH01_13053000.1	Pfam:PF00004.29(AAA),Pfam:PF13191.6(AAA_16),Pfam:PF07724.14(AAA_2),Pfam:PF13401.6(AAA_22),Pfam:PF07728.14(AAA_5),Pfam:PF12775.7(AAA_7),Pfam:PF17871.1(AAA_lid_9),Pfam:PF10431.9(ClpB_D2-small),Pfam:PF00158.26(Sigma54_activat),Pfam:PF05621.11(TniB)	1	SP(Sec/SPI)	Y	Y
HEP_00138100	WD repeat-containing protein 65, putative	3	5825	371.5	66.5257	0	NA	PBANKA_1035700.1	PocGH01_13053100.1	NA	0	OTHER	Y	Y
HEP_00138200	PPR repeat protein	1	1770	23.75	7.58837	0	NA	PBANKA_1035800.1	PocGH01_13053200.1	Pfam:PF01535.20(PPR),Pfam:PF12854.7(PPR_1),Pfam:PF13041.6(PPR_2),Pfam:PF13812.6(PPR_3),Pfam:PF17177.4(PPR_long)	0	OTHER	Y	Y
HEP_00138300	glycerophosphodiester phosphodiesterase	1	1350	32	2.16025	1	NA	NA	NA	Pfam:PF03009.17(GDPD)	0	OTHER	Y	Y
HEP_00138400	Cg2 protein	1	8127	352.25	59.1798	0	NA	PBANKA_1219800.1	PocGH01_01017200.1	NA	0	OTHER	N	Y
HEP_00138500	glutaredoxin-like protein	1	984	170.5	27.453	0	NA	PBANKA_1219700.1	PocGH01_01017100.1	Pfam:PF00462.24(Glutaredoxin)	0	OTHER	Y	Y
HEP_00138600	Cg1 protein	1	3852	193.25	38.6383	0	NA	PBANKA_1219600.1	PocGH01_01017000.1	Pfam:PF03153.13(TFIIA),Pfam:PF08755.11(YccV-like)	0	OTHER	Y	Y
HEP_00138700	chloroquine resistance transporter	14	3702	101.25	25.0782	10	NA	PBANKA_1219500.1	PocGH01_01016900.1	Pfam:PF08627.10(CRT-like)	0	OTHER	Y	Y
HEP_00138800	Cg3 protein	1	954	78.25	17.1148	1	NA	NA	NA	Pfam:PF02630.14(SCO1-SenC)	0	OTHER	Y	Y
HEP_00138900	hypothetical protein	1	744	0	0	0	NA	NA	NA	NA	0	SP(Sec/SPI)	Y	Y
HEP_00139000	pseudogene (note: exported protein, unknown function, pseudogene)	2	1042	9.5	3.87298	NA	NA	NA	NA	NA	0	NA	Y	Y
HEP_00139100	hypothetical protein	1	765	15.75	2.75379	1	8.69449	NA	NA	NA	0	OTHER	Y	Y
HEP_00139200	PIR protein	2	1227	0.25	0.5	1	NA	NA	NA	Pfam:PF05795.11(Plasmodium_Vir)	1	OTHER	Y	Y
HEP_00139300	pseudogene (note: exported protein, unknown function, pseudogene)	2	687	0.5	0.57735	NA	NA	NA	NA	NA	0	NA	Y	N
HEP_00139400	conserved protein, unknown function	3	601	17.75	4.11299	1	NA	NA	NA	NA	0	OTHER	Y	Y
HEP_00139500	conserved membrane protein, unknown function	1	9999	101.5	13.2791	2	NA	PBANKA_0801700.1	PocGH01_01011800.1	NA	1	OTHER	Y	Y
HEP_00139600	conserved membrane protein, unknown function	1	11065	280.5	48.8433	4	NA	PBANKA_0801600.1	PocGH01_01011700.1	NA	0	OTHER	Y	N
HEP_00139700	conserved protein, unknown function	1	569	1.5	1	0	NA	NA	NA	NA	0	OTHER	N	N
HEP_00139800	conserved protein, unknown function	1	1083	1	0.816497	0	NA	PBANKA_1037400.1	PocGH01_13054900.1	NA	0	SP(Sec/SPI)	Y	Y
HEP_00139900	adenylyl cyclase alpha, putative	9	3042	15.75	3.77492	4	NA	NA	NA	NA	0	OTHER	Y	N
HEP_00140000	conserved membrane protein, unknown function	1	3311	37.25	13.9851	12	NA	PBANKA_1027200.1	PocGH01_13044300.1	NA	0	OTHER	Y	N
HEP_00140100	adenylyl cyclase alpha, putative	12	4129	68.75	19.6023	1	NA	PBANKA_1037500.1	PocGH01_13055000.1	Pfam:PF00211.20(Guanylate_cyc)	0	OTHER	N	Y
HEP_00140200	rRNA biogenesis protein RRP5, putative	1	1521	244.5	41.6373	0	NA	PBANKA_1037600.1	PocGH01_13055100.1	NA	0	OTHER	Y	Y
HEP_00140300	conserved protein, unknown function	1	1391	399	90.1443	1	NA	NA	NA	NA	0	SP(Sec/SPI)	Y	N
HEP_00140400	conserved protein, unknown function	1	3033	13.25	6.75154	0	NA	PBANKA_0111900.1	PocGH01_11043300.1	Pfam:PF01456.17(Mucin)	0	OTHER	Y	Y
HEP_00140500	AP-3 complex subunit beta, putative	1	2682	52.75	19.5171	0	NA	PBANKA_0111800.1	PocGH01_11043400.1	Pfam:PF01602.20(Adaptin_N),Pfam:PF12717.7(Cnd1)	1	OTHER	Y	N
HEP_00140600	myosin E, putative	1	4231	11.75	3.59398	0	NA	PBANKA_0112200.1	PocGH01_11043000.1	Pfam:PF00063.21(Myosin_head)	1	OTHER	Y	N
HEP_00140700	cytosolic Fe-S cluster assembly factor NAR1, putative	1	438	5.25	2.62996	0	NA	NA	NA	NA	1	OTHER	Y	Y
HEP_00140800	conserved protein, unknown function	1	3066	78.5	16.2173	0	NA	PBANKA_0112300.1	PocGH01_11042800.1	Pfam:PF00630.19(Filamin)	0	OTHER	Y	Y
HEP_00140900	thiamin-phosphate pyrophosphorylase, putative	1	1539	32.25	7.27438	0	NA	NA	PocGH01_11042900.1	Pfam:PF02581.17(TMP-TENI)	0	OTHER	Y	Y
HEP_00141000	DNA repair protein RAD5, putative	3	5060	720.75	121.717	0	NA	PBANKA_1356400.1	PocGH01_12019700.1	Pfam:PF00271.31(Helicase_C),Pfam:PF00176.23(SNF2_N),Pfam:PF00097.25(zf-C3HC4),Pfam:PF13920.6(zf-C3HC4_3),Pfam:PF13445.6(zf-RING_UBOX)	0	OTHER	Y	Y
HEP_00141100	conserved protein, unknown function	1	999	57	15.384	0	NA	PBANKA_1356100.1	PocGH01_12020000.1	NA	0	OTHER	Y	Y
HEP_00141200	tRNA guanosine-2'-O-methyltransferase, putative	1	1533	115.25	29.239	0	NA	PBANKA_1356200.1	PocGH01_12019900.1	Pfam:PF01170.18(UPF0020)	0	OTHER	Y	Y
HEP_00141300	conserved protein, unknown function	1	2784	269.75	62.4893	0	NA	PBANKA_1356300.1	PocGH01_12019800.1	Pfam:PF08839.11(CDT1)	0	OTHER	Y	Y
HEP_00141400	conserved protein, unknown function	1	3714	153.25	33.2503	2	NA	PBANKA_1215900.1	PocGH01_08025900.1	Pfam:PF00350.23(Dynamin_N)	0	OTHER	N	Y
HEP_00141500	choline/ethanolaminephosphotransferase, putative	3	795	12.25	3.20156	2	NA	PBANKA_1127000.1	PocGH01_11029000.1	Pfam:PF01066.21(CDP-OH_P_transf)	0	OTHER	Y	N
HEP_00141600	protease, putative	8	2541	9	2.94392	8	NA	PBANKA_1127100.1	PocGH01_11028900.1	Pfam:PF13367.6(PrsW-protease)	0	OTHER	Y	Y
HEP_00141700	conserved protein, unknown function	1	978	17.5	9.32738	0	NA	PBANKA_1127200.1	PocGH01_11028800.1	NA	0	OTHER	Y	Y
HEP_00141800	conserved protein, unknown function	5	1976	41.5	16.7829	0	NA	PBANKA_1127300.1	PocGH01_11028700.1	Pfam:PF16282.5(SANT_DAMP1_like)	0	OTHER	Y	Y
HEP_00141900	conserved protein, unknown function	1	1869	25.25	7.932	0	NA	PBANKA_1127400.1	PocGH01_11028600.1	NA	0	SP(Sec/SPI)	Y	Y
HEP_00142000	glutamyl-tRNA(Gln) amidotransferase subunit B	1	2139	32.25	6.60177	2	NA	PBANKA_1127500.1	PocGH01_11028500.1	Pfam:PF02934.15(GatB_N),Pfam:PF02637.18(GatB_Yqey)	0	SP(Sec/SPI)	Y	Y
HEP_00142100	RAP protein, putative	1	1244	6.25	2.62996	0	NA	NA	NA	NA	0	OTHER	Y	N
HEP_00142200	serine/threonine protein kinase, putative	1	4494	103	23.3666	0	NA	PBANKA_0901100.1	PocGH01_09054000.1	Pfam:PF00069.25(Pkinase),Pfam:PF07714.17(Pkinase_Tyr)	0	OTHER	Y	Y
HEP_00142300	conserved protein, unknown function	1	657	18	3.91578	1	NA	PBANKA_0901200.1	PocGH01_09053900.1	NA	0	OTHER	Y	Y
HEP_00142400	merozoite adhesive erythrocytic binding protein	2	2529	1.5	1.73205	0	NA	NA	PocGH01_09053800.1	Pfam:PF02430.15(AMA-1)	0	SP(Sec/SPI)	Y	Y
HEP_00142500	mitochondrial ATP synthase delta subunit, putative	3	985	196.25	27.8613	0	NA	PBANKA_0901400.1	PocGH01_09053700.1	Pfam:PF02823.16(ATP-synt_DE_N)	0	OTHER	Y	Y
HEP_00142600	farnesyltransferase beta subunit, putative	1	2934	35.5	14.3411	0	NA	PBANKA_0901600.1	PocGH01_09053500.1	Pfam:PF00432.21(Prenyltrans)	0	OTHER	Y	Y
HEP_00142700	conserved protein, unknown function	2	544	61.75	10.3401	1	NA	PBANKA_0901700.1	PocGH01_09053400.1	NA	0	OTHER	Y	Y
HEP_00142800	conserved protein, unknown function	1	3240	102.75	21.6391	0	NA	PBANKA_0901800.1	PocGH01_09053300.1	NA	1	OTHER	N	Y
HEP_00142900	phospholipid or glycerol acyltransferase, putative	2	675	4.5	3.69685	3	NA	NA	NA	NA	0	OTHER	Y	N
HEP_00143000	peripheral plastid protein 1, putative	1	1728	46.75	7.27438	0	5.38398	PBANKA_0610600.1	PocGH01_13022100.1	NA	1	OTHER	Y	Y
HEP_00143100	eukaryotic translation initiation factor eIF2A, putative	1	2172	155	24.4949	0	NA	PBANKA_0610800.1	PocGH01_13022300.1	Pfam:PF08662.11(eIF2A)	0	OTHER	Y	Y
HEP_00143200	phospholipid or glycerol acyltransferase, putative	2	1008	72.75	10.8743	0	NA	PBANKA_0815200.1	PocGH01_07021600.1	Pfam:PF01553.21(Acyltransferase)	0	OTHER	N	Y
HEP_00143300	hypothetical protein	1	2100	265.25	44.3274	0	NA	PBANKA_0815100.1	PocGH01_07021500.1	NA	0	OTHER	Y	N
HEP_00143400	proliferation-associated protein 2g4, putative	2	1552	248.75	92.11	0	NA	PBANKA_1016300.1	PocGH01_13031800.1	Pfam:PF00557.24(Peptidase_M24)	0	OTHER	Y	Y
HEP_00143500	metabolite/drug transporter, putative	1	2763	167.5	30.2269	12	NA	PBANKA_1016400.1	PocGH01_13031900.1	Pfam:PF07690.16(MFS_1)	0	OTHER	Y	Y
HEP_00143600	GPI-anchor transamidase, putative	1	1425	25.25	6.99405	2	NA	PBANKA_0919500.1	PocGH01_09035100.1	Pfam:PF01650.18(Peptidase_C13)	0	SP(Sec/SPI)	Y	Y
HEP_00143700	CCR4-NOT transcription complex subunit 2, putative	1	2601	131	26.4953	0	NA	PBANKA_0919600.1	PocGH01_09035000.1	Pfam:PF04153.18(NOT2_3_5)	0	OTHER	Y	Y
HEP_00143800	conserved protein, unknown function	1	2391	54.25	17.6328	0	NA	PBANKA_0919700.1	PocGH01_09034900.1	Pfam:PF13614.6(AAA_31),Pfam:PF01656.23(CbiA),Pfam:PF06155.12(DUF971),Pfam:PF01883.19(FeS_assembly_P),Pfam:PF10609.9(ParA)	0	OTHER	Y	Y
HEP_00143900	geranylgeranyl pyrophosphate synthase, putative	11	3127	43.5	11.3578	1	NA	PBANKA_0919800.1	PocGH01_09034800.1	Pfam:PF00348.17(polyprenyl_synt)	0	OTHER	Y	Y
HEP_00144000	6-phosphofructokinase, putative	4	5053	214.75	47.5421	0	NA	PBANKA_0919900.1	PocGH01_09034700.1	Pfam:PF00365.20(PFK)	0	OTHER	Y	N
HEP_00144100	conserved protein, unknown function	6	3350	128.75	22.6035	0	NA	PBANKA_0411300.1	PocGH01_08035000.1	NA	0	OTHER	Y	N
HEP_00144200	conserved protein, unknown function	17	4809	70	8.60233	0	NA	PBANKA_0411400.1	PocGH01_08034900.1	NA	0	SP(Sec/SPI)	Y	Y
HEP_00144300	conserved protein, unknown function	5	2836	24.5	5.19615	0	NA	PBANKA_0411500.1	PocGH01_08034800.1	NA	0	SP(Sec/SPI)	Y	Y
HEP_00144400	zinc finger protein, putative	1	3621	118.5	25.0932	2	NA	PBANKA_0411600.1	PocGH01_08034700.1	NA	1	OTHER	Y	Y
HEP_00144500	co-chaperone p23, putative	7	2202	194.5	29.0803	0	NA	PBANKA_0411700.1	PocGH01_08034600.1	NA	0	SP(Sec/SPI)	Y	Y
HEP_00144600	vesicle transport v-SNARE protein, putative	8	1804	94	26.6458	1	NA	PBANKA_0411800.1	PocGH01_08034500.1	Pfam:PF12352.8(V-SNARE_C)	0	OTHER	Y	Y
HEP_00144700	3-oxoacyl-[acyl-carrier-protein] reductase	5	2316	21.25	3.20156	0	NA	PBANKA_0823800.1	PocGH01_07030300.1	Pfam:PF00106.25(adh_short),Pfam:PF13561.6(adh_short_C2),Pfam:PF08659.10(KR)	0	SP(Sec/SPI)	Y	Y
HEP_00144800	conserved protein, unknown function	3	14754	1607.5	273.743	4	NA	PBANKA_0823700.1	PocGH01_07030200.1	NA	0	OTHER	Y	Y
HEP_00144900	pre-mRNA-splicing factor 18, putative	5	1895	268.25	34.7215	0	NA	PBANKA_0823600.1	PocGH01_07030100.1	Pfam:PF02840.15(Prp18),Pfam:PF08799.11(PRP4)	1	OTHER	Y	Y
HEP_00145000	conserved protein, unknown function	3	552	82.75	21.6699	1	NA	PBANKA_1312600.1	PocGH01_12066000.1	NA	0	OTHER	Y	Y
HEP_00145100	Appr-1-p processing domain protein, putative	2	1021	101	27.0678	0	NA	PBANKA_1312500.1	PocGH01_12066100.1	Pfam:PF01661.21(Macro)	0	OTHER	Y	Y
HEP_00145200	conserved protein, unknown function	1	1113	31.25	5.90903	0	NA	PBANKA_1312400.1	PocGH01_12066200.1	NA	0	OTHER	Y	Y
HEP_00145300	SNARE protein, putative	1	663	128	25.2323	1	NA	PBANKA_1312300.1	PocGH01_12066300.1	NA	0	OTHER	Y	Y
HEP_00145400	ubiquitin-protein ligase, putative	2	2768	62.25	9.21502	0	NA	PBANKA_1312200.1	PocGH01_12066400.1	Pfam:PF08238.12(Sel1)	0	SP(Sec/SPI)	Y	Y
HEP_00145500	conserved protein, unknown function	1	5307	327.5	67.4413	0	NA	NA	NA	Pfam:PF08729.10(HUN)	0	OTHER	Y	Y
HEP_00145600	condensin-2 complex subunit G2, putative	8	2148	47.5	9.46925	0	NA	NA	NA	Pfam:PF12422.8(Condensin2nSMC)	0	SP(Sec/SPI)	Y	N
HEP_00145700	conserved protein, unknown function	1	1536	128.5	33.8871	0	NA	PBANKA_1455400.1	PocGH01_14066600.1	Pfam:PF04777.13(Evr1_Alr)	0	SP(Sec/SPI)	Y	Y
HEP_00145800	tetratricopeptide repeat protein, putative	1	1551	173	32.9747	0	NA	PBANKA_1455300.1	PocGH01_14066500.1	Pfam:PF00515.28(TPR_1),Pfam:PF07719.17(TPR_2),Pfam:PF13181.6(TPR_8)	0	OTHER	Y	Y
HEP_00145900	conserved protein, unknown function	1	204	13.25	5.56028	0	NA	PBANKA_1455500.1	PocGH01_14066700.1	Pfam:PF01920.20(Prefoldin_2)	0	OTHER	Y	Y
HEP_00146000	queuine tRNA-ribosyltransferase, putative	1	2043	105.75	27.6089	0	NA	PBANKA_1455600.1	PocGH01_14066800.1	Pfam:PF01702.18(TGT)	1	SP(Sec/SPI)	Y	Y
HEP_00146100	conserved membrane protein, unknown function	7	1615	282.75	41.137	3	NA	PBANKA_1455700.1	PocGH01_14066900.1	NA	0	OTHER	Y	Y
HEP_00146200	GAS8-like protein, putative	4	2128	122.75	24.0191	0	NA	PBANKA_1455800.1	PocGH01_14067000.1	Pfam:PF13851.6(GAS)	0	OTHER	Y	Y
HEP_00146300	conserved protein, unknown function	1	255	1.75	1.70783	2	NA	PBANKA_1456600.1	PocGH01_14067800.1	Pfam:PF05251.12(Ost5)	0	OTHER	Y	Y
HEP_00146400	zinc finger protein, putative	1	726	90.5	27.2825	0	NA	PBANKA_1456500.1	PocGH01_14067700.1	Pfam:PF12171.8(zf-C2H2_jaz),Pfam:PF12874.7(zf-met)	1	OTHER	Y	Y
HEP_00146500	syntaxin, Qa-SNARE family	1	906	68.75	14.8633	1	NA	PBANKA_1456400.1	PocGH01_14067600.1	Pfam:PF05739.19(SNARE)	0	OTHER	Y	Y
HEP_00146600	leucine carboxyl methyltransferase, putative	6	2118	56.25	3.86221	0	NA	PBANKA_1303600.1	PocGH01_12075100.1	Pfam:PF04072.14(LCM)	0	OTHER	Y	Y
HEP_00146700	conserved protein, unknown function	1	528	115.75	20.6458	1	NA	PBANKA_1303500.1	PocGH01_12075200.1	NA	0	OTHER	Y	Y
HEP_00146800	CCAAT-binding transcription factor, putative	1	4614	91.75	19.1898	0	NA	PBANKA_1303400.1	PocGH01_12075300.1	Pfam:PF00808.23(CBFD_NFYB_HMF),Pfam:PF00125.24(Histone)	1	OTHER	Y	Y
HEP_00146900	conserved protein, unknown function	5	3881	215.25	33.3304	0	NA	PBANKA_1303900.1	PocGH01_12074800.1	NA	0	OTHER	N	Y
HEP_00147000	triosephosphate isomerase	2	1083	1496.25	264.569	0	NA	PBANKA_1303800.1	PocGH01_12074900.1	Pfam:PF00121.18(TIM)	1	OTHER	Y	Y
HEP_00147100	conserved protein, unknown function	1	1461	56.25	7.63217	1	NA	PBANKA_0617300.1	PocGH01_03023600.1	NA	1	OTHER	Y	Y
HEP_00147200	conserved membrane protein, unknown function	2	10468	329.75	45.7775	2	NA	PBANKA_0617400.1	PocGH01_03023700.1	NA	0	OTHER	Y	Y
HEP_00147300	exosome complex component CSL4, putative	2	723	47.75	0.5	0	NA	PBANKA_0617500.1	PocGH01_03023800.1	Pfam:PF14382.6(ECR1_N),Pfam:PF10447.9(EXOSC1)	0	OTHER	Y	Y
HEP_00147400	small subunit rRNA processing protein, putative	1	906	63.25	7.58837	0	NA	PBANKA_0617600.1	PocGH01_03023900.1	Pfam:PF00076.22(RRM_1)	0	OTHER	Y	Y
HEP_00147500	conserved protein, unknown function	2	559	44.5	14.2478	0	NA	PBANKA_0617700.1	PocGH01_03024000.1	NA	0	OTHER	Y	Y
HEP_00147600	conserved protein, unknown function	2	593	72	7.95822	0	NA	PBANKA_0617800.1	PocGH01_03024100.1	NA	0	OTHER	Y	Y
HEP_00147700	autophagy-related protein 7, putative	2	3301	30.5	4.72582	0	NA	PBANKA_0922200.1	PocGH01_09032400.1	Pfam:PF00899.21(ThiF)	1	OTHER	N	Y
HEP_00147800	threonine--tRNA ligase	1	2757	366.5	61.071	0	NA	PBANKA_0922300.1	PocGH01_09032300.1	Pfam:PF03129.20(HGTP_anticodon),Pfam:PF00587.25(tRNA-synt_2b),Pfam:PF07973.14(tRNA_SAD)	0	SP(Sec/SPI)	Y	Y
HEP_00147900	conserved protein, unknown function	1	288	95.5	28.7112	0	NA	PBANKA_0922400.1	PocGH01_09032200.1	Pfam:PF11952.8(XTBD)	0	OTHER	Y	Y
HEP_00148000	kelch protein, putative	4	2720	19.75	3.59398	0	NA	PBANKA_0922500.1	PocGH01_09032100.1	Pfam:PF01344.25(Kelch_1),Pfam:PF07646.15(Kelch_2),Pfam:PF13415.6(Kelch_3),Pfam:PF13418.6(Kelch_4),Pfam:PF13854.6(Kelch_5),Pfam:PF13964.6(Kelch_6)	0	OTHER	Y	Y
HEP_00148100	kelch domain-containing protein, putative	6	2987	129.25	15.987	0	NA	PBANKA_0922600.1	PocGH01_09032000.1	Pfam:PF01344.25(Kelch_1),Pfam:PF07646.15(Kelch_2),Pfam:PF13415.6(Kelch_3),Pfam:PF13418.6(Kelch_4),Pfam:PF13854.6(Kelch_5),Pfam:PF13964.6(Kelch_6)	1	OTHER	Y	Y
HEP_00148200	conserved protein, unknown function	2	565	100	14.0712	0	NA	PBANKA_0922700.1	PocGH01_09031900.1	NA	0	OTHER	Y	Y
HEP_00148300	small nuclear ribonucleoprotein Sm D1, putative	1	372	53.75	6.34429	0	NA	PBANKA_0922800.1	PocGH01_09031800.1	Pfam:PF01423.22(LSM)	0	OTHER	Y	Y
HEP_00148400	DnaJ protein, putative	5	2092	22.75	6.07591	1	NA	PBANKA_0911800.1	PocGH01_09043300.1	Pfam:PF00226.31(DnaJ)	0	OTHER	Y	Y
HEP_00148500	conserved protein, unknown function	7	2318	7	0.816497	0	NA	PBANKA_0911900.1	PocGH01_09043200.1	NA	0	OTHER	Y	Y
HEP_00148600	conserved protein, unknown function	1	3756	114.25	15.8824	0	NA	PBANKA_0912000.1	PocGH01_09043100.1	NA	0	OTHER	Y	Y
HEP_00148700	casein kinase 1, putative	8	2242	727.75	101.589	0	NA	PBANKA_0912100.1	PocGH01_09043000.1	Pfam:PF00069.25(Pkinase),Pfam:PF17667.1(Pkinase_fungal),Pfam:PF07714.17(Pkinase_Tyr)	1	OTHER	Y	Y
HEP_00148800	potassium channel, putative	1	4380	88	11.1056	8	NA	PBANKA_1328900.1	PocGH01_12049300.1	Pfam:PF03493.18(BK_channel_a),Pfam:PF07885.16(Ion_trans_2)	0	OTHER	Y	Y
HEP_00148900	conserved protein, unknown function	10	3123	142.75	17.2699	2	NA	PBANKA_1329000.1	PocGH01_12049200.1	NA	0	OTHER	Y	Y
HEP_00149000	plasmepsin VIII, putative	13	2977	97	8.28654	0	NA	PBANKA_1329100.1	PocGH01_12049100.1	Pfam:PF00026.23(Asp),Pfam:PF14543.6(TAXi_N)	0	OTHER	Y	Y
HEP_00149100	dynein beta chain, putative	4	5745	81	22.3159	0	NA	NA	NA	Pfam:PF08385.12(DHC_N1)	1	OTHER	Y	N
HEP_00149200	ATP-dependent RNA helicase DHX36, putative	3	3292	45.5	4.65475	0	NA	NA	NA	Pfam:PF00270.29(DEAD),Pfam:PF04408.23(HA2),Pfam:PF00271.31(Helicase_C),Pfam:PF07717.16(OB_NTP_bind)	0	OTHER	Y	Y
HEP_00149300	phosphatidylglycerophosphate synthase	1	2343	212.5	46.1483	0	NA	PBANKA_0710600.1	PocGH01_05020600.1	Pfam:PF13091.6(PLDc_2)	0	OTHER	Y	Y
HEP_00149400	RNA-binding protein, putative	4	1699	169.75	33.2603	0	NA	PBANKA_0710700.1	PocGH01_05020700.1	NA	0	SP(Sec/SPI)	Y	Y
HEP_00149500	U6 snRNA-associated Sm-like protein LSm3, putative	4	926	7.75	3.30404	0	NA	PBANKA_0710900.1	PocGH01_05020900.1	Pfam:PF01423.22(LSM)	0	OTHER	Y	Y
HEP_00149600	Snf2-related CBP activator, putative	6	7921	261	30.0777	0	NA	PBANKA_0710800.1	PocGH01_05020800.1	Pfam:PF00271.31(Helicase_C),Pfam:PF07529.13(HSA),Pfam:PF00176.23(SNF2_N)	2	OTHER	Y	Y
HEP_00149700	protein phosphatase PPM5, putative	4	3645	762.5	104.516	0	NA	PBANKA_1427200.1	PocGH01_14037300.1	Pfam:PF00481.21(PP2C)	1	OTHER	Y	Y
HEP_00149800	aquaporin, putative	1	1518	300.25	53.3752	5	NA	PBANKA_1427100.1	PocGH01_14037200.1	Pfam:PF00230.20(MIP)	0	OTHER	Y	Y
HEP_00149900	protein phosphatase PPM7, putative	9	2386	71	16.6333	0	NA	PBANKA_1427000.1	PocGH01_14037100.1	Pfam:PF00481.21(PP2C)	0	OTHER	Y	Y
HEP_00150000	conserved protein, unknown function	4	768	28	3.16228	0	NA	PBANKA_1426800.1	PocGH01_14036900.1	NA	0	OTHER	Y	N
HEP_00150100	hydroxymethyldihydropterin pyrophosphokinase-dihydropteroate synthase	3	2676	136.25	23.9635	1	NA	PBANKA_1426700.1	PocGH01_14036800.1	Pfam:PF01288.20(HPPK),Pfam:PF00809.22(Pterin_bind)	0	OTHER	Y	Y
HEP_00150200	conserved protein, unknown function	2	1582	71.25	7.13559	0	NA	PBANKA_1426600.1	PocGH01_14036700.1	NA	0	OTHER	Y	Y
HEP_00150300	CCR4-NOT transcription complex subunit 1, putative	1	8456	428	78.4857	0	NA	PBANKA_0943100.1	PocGH01_09010600.1	Pfam:PF16415.5(CNOT1_CAF1_bind),Pfam:PF16417.5(CNOT1_TTP_bind),Pfam:PF12842.7(DUF3819)	1	OTHER	Y	N
HEP_00150400	casein kinase II beta chain	1	747	106.75	21.1719	0	NA	PBANKA_0943200.1	PocGH01_09010500.1	Pfam:PF01214.18(CK_II_beta)	0	OTHER	Y	Y
HEP_00150500	FeS cluster assembly protein SufD, putative	1	2031	115.5	20.2073	0	NA	PBANKA_0943500.1	PocGH01_09010200.1	Pfam:PF01458.17(UPF0051)	0	OTHER	N	Y
HEP_00150600	CPW-WPC family protein, putative	13	3750	1233	196.884	0	NA	PBANKA_0943400.1	PocGH01_09010300.1	Pfam:PF09717.10(CPW_WPC)	0	SP(Sec/SPI)	Y	Y
HEP_00150700	conserved protein, unknown function	1	826	1	1.1547	0	NA	NA	NA	NA	1	OTHER	Y	N
HEP_00150800	conserved protein, unknown function	1	270	0.75	0.957427	1	NA	NA	NA	NA	0	OTHER	Y	Y
HEP_00150900	conserved protein, unknown function	5	1607	1.25	0.957427	0	NA	NA	NA	Pfam:PF00076.22(RRM_1)	0	OTHER	Y	Y
HEP_00151000	AP2 domain transcription factor, putative	1	4842	22.75	2.36291	0	NA	NA	NA	Pfam:PF00847.20(AP2)	0	OTHER	N	Y
HEP_00151100	conserved protein, unknown function	1	826	0.25	0.5	0	NA	NA	NA	NA	1	OTHER	Y	N
HEP_00151200	conserved protein, unknown function	1	270	0.25	0.5	1	NA	NA	NA	NA	0	OTHER	Y	Y
HEP_00151300	conserved protein, unknown function	5	1610	18	15.5349	0	NA	NA	NA	Pfam:PF00076.22(RRM_1)	0	OTHER	Y	Y
HEP_00151400	AP2 domain transcription factor, putative	1	5322	0.25	0.5	0	NA	NA	NA	Pfam:PF00847.20(AP2)	0	OTHER	N	Y
HEP_00151500	conserved protein, unknown function	1	2471	7.5	3.10913	2	NA	PBANKA_0935500.1	PocGH01_09018400.1	NA	0	OTHER	Y	N
HEP_00151600	conserved protein, unknown function	4	1000	141.5	19.8242	2	NA	PBANKA_0935600.1	PocGH01_09018300.1	NA	0	OTHER	Y	Y
HEP_00151700	conserved protein, unknown function	3	1462	16.25	7.88987	0	NA	PBANKA_0935700.1	PocGH01_09018200.1	Pfam:PF02099.17(Josephin)	0	OTHER	Y	Y
HEP_00151800	peptidyl-prolyl cis-trans isomerase, putative	1	729	17	7.70281	2	NA	NA	NA	Pfam:PF00515.28(TPR_1),Pfam:PF07719.17(TPR_2),Pfam:PF13181.6(TPR_8)	0	OTHER	N	Y
HEP_00151900	ubiquinone biosynthesis protein COQ4, putative	1	1068	2.5	1.91485	0	NA	PBANKA_0935400.1	PocGH01_09018500.1	Pfam:PF05019.13(Coq4)	0	OTHER	Y	Y
HEP_00152000	conserved protein, unknown function	1	2454	34.25	7.45542	0	NA	PBANKA_0935300.1	PocGH01_09018600.1	NA	0	OTHER	Y	Y
HEP_00152100	conserved protein, unknown function	1	588	41.25	7.41058	0	NA	PBANKA_0935200.1	PocGH01_09018700.1	Pfam:PF10451.9(Stn1)	0	OTHER	Y	Y
HEP_00152200	conserved protein, unknown function	1	906	60.25	14.8408	0	NA	PBANKA_0935100.1	PocGH01_09018800.1	Pfam:PF10036.9(RLL)	0	OTHER	Y	Y
HEP_00152300	DNA helicase, putative	1	2139	89.5	17.6918	0	NA	PBANKA_0935000.1	PocGH01_09018900.1	Pfam:PF00004.29(AAA),Pfam:PF16193.5(AAA_assoc_2),Pfam:PF12002.8(MgsA_C)	0	OTHER	Y	Y
HEP_00152400	peptidyl-prolyl cis-trans isomerase, putative	1	542	10	2.94392	0	NA	PBANKA_0935800.1	PocGH01_09018100.1	NA	1	OTHER	Y	N
HEP_00152500	conserved protein, unknown function	1	1500	313.5	36.5011	0	NA	PBANKA_1410100.1	PocGH01_14019700.1	NA	0	OTHER	Y	Y
HEP_00152600	cytochrome c2 precursor, putative	1	456	42.75	14.2449	0	NA	PBANKA_1410200.1	PocGH01_14019800.1	Pfam:PF00034.21(Cytochrom_C)	1	OTHER	Y	Y
HEP_00152700	M1-family alanyl aminopeptidase	1	3219	1432.75	283.955	0	5.44893	PBANKA_1410300.1	PocGH01_14019900.1	Pfam:PF11940.8(DUF3458),Pfam:PF17432.2(DUF3458_C),Pfam:PF01433.20(Peptidase_M1),Pfam:PF17900.1(Peptidase_M1_N)	0	OTHER	Y	Y
HEP_00152800	V-type proton ATPase catalytic subunit A	1	1836	688	100.721	0	NA	PBANKA_1410400.1	PocGH01_14020000.1	Pfam:PF00006.25(ATP-synt_ab),Pfam:PF02874.23(ATP-synt_ab_N),Pfam:PF16886.5(ATP-synt_ab_Xtn)	2	OTHER	Y	Y
HEP_00152900	malonyl CoA-acyl carrier protein transacylase	1	1233	9.25	3.94757	0	NA	PBANKA_1410500.1	PocGH01_14020100.1	Pfam:PF00698.21(Acyl_transf_1)	0	SP(Sec/SPI)	Y	Y
HEP_00153000	conserved protein, unknown function	1	1440	25.75	2.98608	0	NA	NA	NA	NA	0	OTHER	Y	Y
HEP_00153100	inner membrane complex protein 1f, putative	3	4433	976.75	150.147	0	NA	PBANKA_1364400.1	PocGH01_12011500.1	Pfam:PF12314.8(IMCp)	0	OTHER	Y	Y
HEP_00153200	Glutaredoxin, putative	1	942	101	14.5831	0	2.98607	PBANKA_1364500.1	PocGH01_12011400.1	Pfam:PF00462.24(Glutaredoxin)	0	SP(Sec/SPI)	Y	Y
HEP_00153300	conserved protein, unknown function	1	1515	82.75	11.7296	0	NA	PBANKA_1364600.1	PocGH01_12011300.1	Pfam:PF10253.9(PRCC)	0	OTHER	Y	Y
HEP_00153400	GTP-binding protein, putative	1	6345	147	28.554	2	NA	PBANKA_1364700.1	PocGH01_12011200.1	Pfam:PF01926.23(MMR_HSR1)	1	SP(Sec/SPI)	Y	Y
HEP_00153500	ABC transporter B family member 6, putative	1	3411	22.5	5	4	NA	PBANKA_1364800.1	PocGH01_12011100.1	Pfam:PF00664.23(ABC_membrane),Pfam:PF00005.27(ABC_tran)	0	OTHER	Y	Y
HEP_00153600	conserved protein, unknown function	5	2136	212.5	42.7746	0	NA	PBANKA_0721000.1	PocGH01_05030100.1	NA	0	OTHER	Y	Y
HEP_00153700	conserved protein, unknown function	9	2395	388.75	53.3378	2	NA	PBANKA_0720900.1	PocGH01_05030000.1	Pfam:PF17175.4(MOLO1)	0	SP(Sec/SPI)	Y	Y
HEP_00153800	RNA-binding protein NOB1, putative	1	1749	70.25	9.53502	0	NA	PBANKA_0720800.1	PocGH01_05029900.1	Pfam:PF01391.18(Collagen),Pfam:PF08772.11(NOB1_Zn_bind),Pfam:PF17146.4(PIN_6)	0	OTHER	Y	Y
HEP_00153900	regulator of chromosome condensation, putative	2	5459	24.25	3.30404	0	NA	PBANKA_0720700.1	PocGH01_05029800.1	Pfam:PF00415.18(RCC1),Pfam:PF13540.6(RCC1_2)	0	OTHER	Y	Y
HEP_00154000	trafficking protein particle complex subunit 3, putative	6	1499	112.5	13.772	0	NA	PBANKA_0720600.1	PocGH01_05029700.1	Pfam:PF04051.16(TRAPP)	0	OTHER	Y	Y
HEP_00154100	conserved protein, unknown function	3	776	34	10.2956	0	NA	PBANKA_0720500.1	PocGH01_05029600.1	NA	0	OTHER	Y	Y
HEP_00154200	ribonucleoside-diphosphate reductase, large subunit, putative	1	2325	1472.5	205.474	0	NA	PBANKA_0611600.1	PocGH01_13023100.1	Pfam:PF03477.16(ATP-cone),Pfam:PF02867.15(Ribonuc_red_lgC),Pfam:PF00317.21(Ribonuc_red_lgN)	2	OTHER	Y	Y
HEP_00154300	conserved protein, unknown function	4	1295	6	4.24264	0	NA	PBANKA_0611500.1	PocGH01_13023000.1	NA	0	OTHER	Y	Y
HEP_00154400	pantothenate kinase, putative	1	2676	199.25	52.6711	0	NA	PBANKA_0611400.1	PocGH01_13022900.1	Pfam:PF03630.14(Fumble),Pfam:PF10500.9(SR-25)	0	OTHER	Y	Y
HEP_00154500	conserved membrane protein, unknown function	1	807	57.5	10.2144	6	NA	PBANKA_0611300.1	PocGH01_13022800.1	Pfam:PF14145.6(YrhK)	0	OTHER	Y	Y
HEP_00154600	conserved protein, unknown function	1	1875	37.25	10.4043	0	NA	PBANKA_0611200.1	PocGH01_13022700.1	NA	0	OTHER	Y	Y
HEP_00154700	trafficking protein particle complex subunit 5, putative	1	555	65.75	6.18466	0	NA	PBANKA_0611000.1	PocGH01_13022500.1	Pfam:PF04051.16(TRAPP)	0	OTHER	Y	Y
HEP_00154800	conserved protein, unknown function	8	14449	12.75	12.339	1	NA	PBANKA_0934600.1	PocGH01_09019300.1	NA	0	OTHER	Y	N
HEP_00154900	conserved protein, unknown function	8	2821	52.25	7.04154	0	NA	PBANKA_0934700.1	PocGH01_09019200.1	Pfam:PF13863.6(DUF4200)	0	OTHER	Y	Y
HEP_00155000	conserved protein, unknown function	1	1395	4.25	1.5	0	NA	PBANKA_0934800.1	PocGH01_09019100.1	Pfam:PF08014.11(DUF1704)	0	OTHER	Y	Y
HEP_00155100	conserved protein, unknown function	2	1407	32.75	1.89297	0	NA	PBANKA_0934900.1	NA	NA	0	OTHER	N	Y
HEP_00155200	conserved protein, unknown function	1	1179	58	8.20569	0	NA	PBANKA_1302500.1	PocGH01_12076200.1	Pfam:PF04190.13(DUF410)	1	OTHER	Y	Y
HEP_00155300	DNA primase small subunit	16	3995	119.5	21.4864	0	NA	PBANKA_1302600.1	PocGH01_12076100.1	Pfam:PF01896.19(DNA_primase_S)	0	OTHER	Y	Y
HEP_00155400	thioredoxin peroxidase 1	1	588	1374.25	210.975	0	NA	PBANKA_1302800.1	PocGH01_12075900.1	Pfam:PF10417.9(1-cysPrx_C),Pfam:PF00578.21(AhpC-TSA),Pfam:PF08534.10(Redoxin)	0	OTHER	Y	Y
HEP_00155500	metacaspase-2, putative	5	3452	0.5	1	0	NA	PBANKA_1302300.1	PocGH01_12076400.1	Pfam:PF00656.22(Peptidase_C14)	0	OTHER	N	Y
HEP_00155600	cleavage and polyadenylation specificity factor, putative	1	2802	188.75	50.2684	0	NA	PBANKA_1302400.1	PocGH01_12076300.1	Pfam:PF10996.8(Beta-Casp),Pfam:PF11718.8(CPSF73-100_C),Pfam:PF00753.27(Lactamase_B),Pfam:PF16661.5(Lactamase_B_6),Pfam:PF07521.12(RMMBL)	0	OTHER	Y	Y
HEP_00155700	copper transporter	2	979	18	4.69042	4	NA	PBANKA_1302900.1	PocGH01_12075800.1	Pfam:PF04145.15(Ctr)	0	SP(Sec/SPI)	Y	Y
HEP_00155800	cysteine protease ATG4, putative	3	3356	41.75	10.9354	0	NA	PBANKA_1025400.1	PocGH01_13042500.1	Pfam:PF03416.19(Peptidase_C54)	0	OTHER	Y	Y
HEP_00155900	rap guanine nucleotide exchange factor, putative	3	12413	207.5	52.4245	0	NA	PBANKA_1025300.1	PocGH01_13042400.1	Pfam:PF00027.29(cNMP_binding)	1	OTHER	N	Y
HEP_00156000	H/ACA ribonucleoprotein complex subunit 4, putative	1	1467	133.25	27.3542	0	NA	PBANKA_1025200.1	PocGH01_13042300.1	Pfam:PF08068.12(DKCLD),Pfam:PF01472.20(PUA),Pfam:PF16198.5(TruB_C_2),Pfam:PF01509.18(TruB_N)	2	OTHER	Y	Y
HEP_00156100	conserved protein, unknown function	1	2988	30	13.4412	0	NA	PBANKA_1119500.1	PocGH01_11037000.1	NA	0	OTHER	Y	Y
HEP_00156200	conserved protein, unknown function	1	729	0.75	1.5	0	NA	PBANKA_1119400.1	PocGH01_11037100.1	NA	0	SP(Sec/SPI)	Y	Y
HEP_00156300	conserved protein, unknown function	2	561	17.75	2.36291	0	NA	PBANKA_1119300.1	PocGH01_11037200.1	NA	0	OTHER	Y	Y
HEP_00156600	DnaJ protein, putative	1	1101	49.25	17.8955	0	NA	PBANKA_1119900.1	PocGH01_11036600.1	Pfam:PF00226.31(DnaJ),Pfam:PF11875.8(DUF3395)	0	OTHER	Y	Y
HEP_00156700	conserved protein, unknown function	1	900	51.75	13.099	0	NA	NA	PocGH01_11036700.1	NA	0	OTHER	Y	Y
HEP_00156800	cleavage stimulation factor subunit 1, putative	1	1686	48.75	9.06918	0	NA	PBANKA_1119700.1	PocGH01_11036800.1	Pfam:PF12894.7(ANAPC4_WD40),Pfam:PF00400.32(WD40)	0	OTHER	Y	Y
HEP_00156900	merozoite surface protein 10	1	1617	16	5.71548	1	NA	PBANKA_1119600.1	PocGH01_11036900.1	Pfam:PF12947.7(EGF_3),Pfam:PF12946.7(EGF_MSP1_1)	0	SP(Sec/SPI)	Y	Y
HEP_00157000	peptidyl-prolyl cis-trans isomerase	1	2148	305	50.5371	0	NA	PBANKA_1227200.1	PocGH01_01024900.1	Pfam:PF00160.21(Pro_isomerase),Pfam:PF08231.12(SYF2)	0	OTHER	Y	Y
HEP_00157100	U3 small nucleolar RNA-associated protein 14, putative	1	2838	128.5	20.8567	0	NA	PBANKA_1227100.1	PocGH01_01024800.1	Pfam:PF04615.13(Utp14)	0	OTHER	Y	Y
HEP_00157200	filament assembling protein, putative	2	2588	73.5	21.1108	0	NA	PBANKA_1227000.1	PocGH01_01024700.1	Pfam:PF06705.11(SF-assemblin)	0	OTHER	Y	Y
HEP_00157300	mitogen-activated protein kinase organizer 1, putative	7	2309	76.25	14.523	0	NA	PBANKA_1226900.1	PocGH01_01024600.1	Pfam:PF12894.7(ANAPC4_WD40),Pfam:PF00400.32(WD40)	0	OTHER	Y	Y
HEP_00157400	DNA repair and recombination protein RAD54, putative	1	3573	59	11.1654	0	NA	PBANKA_1226800.1	PocGH01_01024500.1	Pfam:PF00271.31(Helicase_C),Pfam:PF00176.23(SNF2_N)	1	OTHER	Y	Y
HEP_00157500	conserved protein, unknown function	1	10407	713.75	140.614	1	NA	PBANKA_1362300.1	PocGH01_12013700.1	NA	0	OTHER	Y	Y
HEP_00157600	cytidine and deoxycytidylate deaminase, putative	5	1742	32.25	6.44851	0	NA	PBANKA_1362200.1	PocGH01_12013800.1	Pfam:PF00383.23(dCMP_cyt_deam_1)	0	OTHER	Y	Y
HEP_00157700	tyrosine kinase-like protein	1	5007	294.5	40.9593	0	NA	PBANKA_1362100.1	PocGH01_12013900.1	Pfam:PF00069.25(Pkinase),Pfam:PF07714.17(Pkinase_Tyr),Pfam:PF00536.30(SAM_1),Pfam:PF07647.17(SAM_2)	2	OTHER	Y	Y
HEP_00157800	conserved membrane protein, unknown function	2	4285	113.5	18.412	13	NA	PBANKA_0413500.1	PocGH01_08032800.1	NA	0	OTHER	Y	Y
HEP_00157900	conserved protein, unknown function	3	2136	240	36.5148	0	NA	PBANKA_0413400.1	PocGH01_08032900.1	NA	0	OTHER	Y	Y
HEP_00158000	mitochondrial ribosomal protein L29/L47 precursor, putative	1	693	24	8.04156	0	NA	PBANKA_0413300.1	PocGH01_08033000.1	Pfam:PF06984.13(MRP-L47)	0	OTHER	Y	Y
HEP_00158100	conserved protein, unknown function	1	876	15.25	4.42531	0	NA	PBANKA_0413200.1	PocGH01_08033100.1	NA	0	SP(Sec/SPI)	Y	Y
HEP_00158200	conserved protein, unknown function	14	8295	128	25.0998	2	NA	NA	NA	NA	2	OTHER	Y	Y
HEP_00158300	conserved protein, unknown function	7	1844	360.5	71.0891	0	NA	PBANKA_1437700.1	PocGH01_14048500.1	NA	0	OTHER	Y	Y
HEP_00158400	conserved protein, unknown function	2	2188	61.5	15.843	0	NA	NA	NA	NA	0	OTHER	Y	Y
HEP_00158500	conserved protein, unknown function	4	1054	8.5	2.64575	1	NA	PBANKA_1437900.1	PocGH01_14048700.1	NA	0	OTHER	Y	Y
HEP_00158600	cAMP-dependent protein kinase regulatory subunit	2	1473	432.25	49.4663	0	NA	PBANKA_1438000.1	PocGH01_14048800.1	Pfam:PF00027.29(cNMP_binding)	1	OTHER	Y	Y
HEP_00158700	DNA gyrase C-terminal domain, beta-propeller, putative	1	1749	103.25	9.97914	0	NA	NA	NA	Pfam:PF03989.13(DNA_gyraseA_C)	5	OTHER	N	Y
HEP_00158800	nucleus export protein BRR6, putative	1	1428	78.75	14.1038	3	NA	PBANKA_1438100.1	PocGH01_14048900.1	Pfam:PF10104.9(Brr6_like_C_C)	0	OTHER	Y	Y
HEP_00158900	DNA gyrase subunit A, putative	1	2481	123	18.5113	1	NA	PBANKA_1438200.1	PocGH01_14049000.1	Pfam:PF00521.20(DNA_topoisoIV)	6	SP(Sec/SPI)	Y	Y
HEP_00159000	conserved protein, unknown function	1	2685	18.75	7.18215	0	NA	PBANKA_0814100.1	PocGH01_07020500.1	NA	0	OTHER	Y	Y
HEP_00159100	conserved protein, unknown function	1	147	0.25	0.5	1	NA	NA	NA	NA	0	OTHER	Y	Y
HEP_00159200	elongation factor 1-beta, putative	1	798	290	70.9977	0	NA	PBANKA_0814200.1	PocGH01_07020600.1	Pfam:PF00736.19(EF1_GNE)	0	OTHER	Y	Y
HEP_00159300	conserved protein, unknown function	2	2033	181.75	31.3196	0	NA	PBANKA_0814300.1	PocGH01_07020700.1	NA	0	OTHER	Y	Y
HEP_00159400	pseudouridylate synthase, putative	1	2826	102	24.3995	0	NA	PBANKA_0815000.1	PocGH01_07021400.1	Pfam:PF00849.22(PseudoU_synth_2)	1	SP(Sec/SPI)	Y	Y
HEP_00159500	arginine--tRNA ligase, putative	2	3181	23.75	7.22842	0	NA	PBANKA_0814900.1	PocGH01_07021300.1	Pfam:PF00750.19(tRNA-synt_1d)	0	OTHER	Y	Y
HEP_00159600	hypothetical protein	2	588	2476.75	318.865	0	NA	NA	NA	NA	0	OTHER	Y	Y
HEP_00159700	conserved protein, unknown function	1	1866	77	32.0624	0	4.90161	PBANKA_0814700.1	PocGH01_07021100.1	NA	0	SP(Sec/SPI)	Y	Y
HEP_00159800	conserved protein, unknown function	1	7914	813.5	132.927	0	NA	PBANKA_0213200.1	PocGH01_02022000.1	Pfam:PF03561.15(Allantoicase)	1	OTHER	Y	Y
HEP_00159900	signal recognition particle subunit SRP9	5	1155	25.75	4.99166	0	NA	PBANKA_0213100.1	PocGH01_02021900.1	NA	0	OTHER	Y	Y
HEP_00160000	RNA-binding protein, putative	7	3071	154	40.0832	0	NA	PBANKA_0213000.1	PocGH01_02021800.1	Pfam:PF14237.6(GYF_2),Pfam:PF00076.22(RRM_1)	0	OTHER	Y	Y
HEP_00160100	conserved protein, unknown function	1	1281	80.25	13.8173	0	NA	PBANKA_0212900.1	PocGH01_02021700.1	NA	0	OTHER	Y	Y
HEP_00160200	alpha/beta hydrolase, putative	4	2022	101	22.0454	0	NA	PBANKA_0212800.1	PocGH01_02021600.1	Pfam:PF12146.8(Hydrolase_4)	0	OTHER	Y	Y
HEP_00160300	zinc finger, C3HC4 type, putative	4	1422	25.75	7.08872	0	NA	NA	PocGH01_02021500.1	Pfam:PF00097.25(zf-C3HC4),Pfam:PF13639.6(zf-RING_2),Pfam:PF14634.6(zf-RING_5),Pfam:PF13445.6(zf-RING_UBOX)	0	OTHER	N	Y
HEP_00160400	RNA-binding protein, putative	1	3582	6.5	2.38048	0	NA	PBANKA_0909800.1	PocGH01_09045400.1	Pfam:PF00076.22(RRM_1)	0	OTHER	Y	Y
HEP_00160500	VPS9 domain-containing protein, putative	2	1295	40	15.1217	0	NA	PBANKA_0909700.1	PocGH01_09045500.1	Pfam:PF02204.18(VPS9)	0	OTHER	Y	Y
HEP_00160600	AP2 domain transcription factor, putative	3	10144	1086	185.334	0	NA	PBANKA_0909600.1	PocGH01_09045600.1	Pfam:PF14733.6(ACDC),Pfam:PF00847.20(AP2)	0	OTHER	Y	Y
HEP_00160700	replication factor C subunit 2, putative	1	993	391.5	75.5359	0	NA	PBANKA_0314700.1	PocGH01_04012200.1	Pfam:PF00004.29(AAA),Pfam:PF13401.6(AAA_22),Pfam:PF13604.6(AAA_30),Pfam:PF13177.6(DNA_pol3_delta2),Pfam:PF03215.15(Rad17),Pfam:PF08542.11(Rep_fac_C),Pfam:PF05496.12(RuvB_N)	0	OTHER	Y	Y
HEP_00160800	conserved protein, unknown function	1	2121	33.25	17.8209	0	NA	PBANKA_0314600.1	PocGH01_04012300.1	NA	0	OTHER	Y	Y
HEP_00160900	40S ribosomal protein S26	1	324	244	55.3414	0	NA	PBANKA_0314500.1	PocGH01_04012400.1	Pfam:PF01283.19(Ribosomal_S26e)	0	OTHER	Y	Y
HEP_00161000	calcium-dependent protein kinase 1	5	2393	433	79.2759	0	NA	PBANKA_0314200.1	PocGH01_04012700.1	Pfam:PF00036.32(EF-hand_1),Pfam:PF13202.6(EF-hand_5),Pfam:PF13405.6(EF-hand_6),Pfam:PF13499.6(EF-hand_7),Pfam:PF13833.6(EF-hand_8),Pfam:PF14531.6(Kinase-like),Pfam:PF00069.25(Pkinase),Pfam:PF17667.1(Pkinase_fungal),Pfam:PF07714.17(Pkinase_Tyr),Pfam:PF10591.9(SPARC_Ca_bdg)	1	OTHER	Y	Y
HEP_00161100	E2F-associated phosphoprotein, putative	4	1260	176.5	30.8167	0	NA	PBANKA_0314400.1	PocGH01_04012500.1	Pfam:PF10238.9(Eapp_C)	0	OTHER	Y	Y
HEP_00161200	conserved protein, unknown function	6	6738	239.5	27.1846	3	NA	PBANKA_0314300.1	PocGH01_04012600.1	NA	0	OTHER	Y	Y
HEP_00161300	conserved protein, unknown function	1	2742	15.75	5.12348	0	NA	PBANKA_0211800.1	PocGH01_02020600.1	Pfam:PF12879.7(SICA_C)	0	OTHER	N	Y
HEP_00161400	conserved protein, unknown function	3	3630	240.25	46.7716	0	NA	PBANKA_0211700.1	PocGH01_02020500.1	NA	1	OTHER	Y	Y
HEP_00161500	conserved protein, unknown function	1	2040	20.25	3.77492	1	NA	PBANKA_0211600.1	PocGH01_02020400.1	Pfam:PF02536.14(mTERF)	0	SP(Sec/SPI)	Y	Y
HEP_00161600	proteasome subunit alpha type-5, putative	3	1210	342.5	51	0	NA	PBANKA_0211500.1	PocGH01_02020300.1	Pfam:PF00227.26(Proteasome),Pfam:PF10584.9(Proteasome_A_N)	1	OTHER	Y	Y
HEP_00161700	conserved protein, unknown function	1	595	1	0.816497	0	NA	NA	NA	NA	0	OTHER	Y	N
HEP_00161800	cation transporting ATPase, putative	1	5934	325	57.8446	9	NA	PBANKA_0211900.1	PocGH01_02020700.1	Pfam:PF00122.20(E1-E2_ATPase),Pfam:PF00702.26(Hydrolase)	0	OTHER	Y	Y
HEP_00161900	Ubiquitin-specific protease C-terminal, putative	4	2313	296.75	52.0857	0	NA	PBANKA_0210600.1	NA	Pfam:PF14533.6(USP7_C2)	0	OTHER	N	Y
HEP_00162000	conserved membrane protein, unknown function	4	16220	643.25	101.749	6	NA	PBANKA_0210500.1	PocGH01_02019300.1	NA	0	OTHER	Y	Y
HEP_00162100	DNA mismatch repair protein PMS1, putative	2	1805	44.25	8.99537	0	NA	PBANKA_0210400.1	PocGH01_02019200.1	Pfam:PF08676.11(MutL_C)	0	OTHER	N	Y
HEP_00162200	conserved protein, unknown function	1	648	2.25	2.06155	0	NA	PBANKA_0940700.1	NA	NA	0	OTHER	N	Y
HEP_00162300	sugar transporter, putative	1	1842	1.75	0.957427	12	NA	PBANKA_0820400.1	PocGH01_07026900.1	Pfam:PF07690.16(MFS_1),Pfam:PF00083.24(Sugar_tr)	0	SP(Sec/SPI)	Y	Y
HEP_00162400	protein disulfide isomerase	3	2145	73.75	16.3172	0	NA	PBANKA_0820300.1	PocGH01_07026800.1	Pfam:PF04756.13(OST3_OST6),Pfam:PF00085.20(Thioredoxin)	0	SP(Sec/SPI)	Y	Y
HEP_00162500	thioredoxin-like protein 1, putative	1	627	0	0	0	NA	PBANKA_0820200.1	PocGH01_07026700.1	Pfam:PF13905.6(Thioredoxin_8)	1	OTHER	Y	Y
HEP_00162600	apicoplast ribosomal protein S15, putative	4	1457	41.75	8.65544	0	NA	PBANKA_0940800.1	PocGH01_09012800.1	Pfam:PF00312.22(Ribosomal_S15)	0	SP(Sec/SPI)	Y	Y
HEP_00162700	conserved protein, unknown function	3	2352	14.5	4.12311	1	NA	NA	NA	NA	0	OTHER	Y	Y
HEP_00162800	conserved protein, unknown function	2	1465	3	1.63299	0	NA	NA	NA	NA	0	OTHER	N	Y
HEP_00162900	conserved protein, unknown function	1	381	20.5	2.38048	0	NA	PBANKA_0940500.1	PocGH01_09013100.1	NA	0	OTHER	Y	Y
HEP_00163000	exonuclease, putative	6	3110	89.25	14.6828	0	NA	PBANKA_0940600.1	PocGH01_09013000.1	Pfam:PF17846.1(XRN_M),Pfam:PF03159.18(XRN_N)	0	SP(Sec/SPI)	Y	N
HEP_00163100	coatomer subunit beta, putative	1	3165	85.5	13.7961	0	NA	PBANKA_0415500.1	PocGH01_07013300.1	Pfam:PF04053.14(Coatomer_WDAD),Pfam:PF00400.32(WD40)	0	OTHER	Y	Y
HEP_00163200	conserved protein, unknown function	2	1631	37	11.3431	0	NA	PBANKA_0415100.1	PocGH01_07013700.1	NA	0	SP(Sec/SPI)	Y	Y
HEP_00163300	vacuolar protein sorting-associated protein 46, putative	7	2008	134	32.7719	0	NA	PBANKA_0415200.1	PocGH01_07013600.1	Pfam:PF03357.21(Snf7)	0	OTHER	Y	Y
HEP_00163400	Maf-like protein, putative	2	1344	32.75	6.39661	0	NA	PBANKA_0415000.1	PocGH01_07013800.1	Pfam:PF02545.14(Maf)	0	OTHER	Y	Y
HEP_00163500	dynein light intermediate chain 2, cytosolic, putative	1	1656	83.75	25.6174	0	NA	PBANKA_0414900.1	PocGH01_07013900.1	Pfam:PF05783.11(DLIC)	2	OTHER	N	Y
HEP_00163600	hypothetical protein	1	978	30.75	6.84957	0	NA	NA	NA	NA	0	OTHER	Y	N
HEP_00163700	arginase	1	1176	410	71.9444	0	NA	PBANKA_0414800.1	PocGH01_07014000.1	Pfam:PF00491.21(Arginase)	0	OTHER	Y	Y
HEP_00163800	thrombospondin-related anonymous protein	1	1470	0.75	0.957427	2	NA	NA	NA	Pfam:PF00092.28(VWA),Pfam:PF13519.6(VWA_2)	0	SP(Sec/SPI)	Y	Y
HEP_00163900	exported protein, unknown function	2	1147	13.75	4.11299	2	7.36383	NA	NA	NA	1	SP(Sec/SPI)	Y	Y
HEP_00164000	exported protein, unknown function	2	257	4.25	2.98608	1	NA	NA	NA	NA	0	OTHER	Y	N
HEP_00164100	duffy binding protein, putative	1	1896	0	0	0	NA	NA	PocGH01_00238600.1	Pfam:PF05424.11(Duffy_binding)	0	SP(Sec/SPI)	Y	Y
HEP_00164200	hypothetical protein	1	435	0	0	2	5.27903	NA	NA	NA	0	OTHER	Y	Y
HEP_00164300	exported protein (PHISTc), unknown function	2	1158	29.75	6.29153	0	7.10828	NA	NA	Pfam:PF09687.10(PRESAN)	1	OTHER	Y	Y
HEP_00164400	conserved protein, unknown function	1	4095	82.25	25.9406	0	NA	PBANKA_1038700.1	PocGH01_13056300.1	NA	0	OTHER	Y	Y
HEP_00164500	selenoprotein, putative	3	691	110	23.8188	1	NA	PBANKA_1038400.1	PocGH01_13056000.1	NA	0	OTHER	Y	Y
HEP_00164600	translocation associated membrane protein, putative	3	1699	72.25	13.4753	7	NA	PBANKA_1038300.1	PocGH01_13055900.1	Pfam:PF03798.16(TRAM_LAG1_CLN8)	0	OTHER	Y	Y
HEP_00164700	nuclear formin-like protein MISFIT, putative	2	5609	218.5	43.4703	2	NA	PBANKA_1038200.1	PocGH01_13055800.1	NA	1	OTHER	Y	Y
HEP_00164800	DNA-directed RNA polymerase II subunit RPB4, putative	2	766	12.25	5.058	0	NA	PBANKA_1038100.1	PocGH01_13055600.1	Pfam:PF03874.16(RNA_pol_Rpb4)	0	OTHER	Y	Y
HEP_00164900	cytochrome c, putative	2	508	572	55.6776	0	NA	PBANKA_1038000.1	PocGH01_13055500.1	Pfam:PF13442.6(Cytochrome_CBB3),Pfam:PF00034.21(Cytochrom_C)	0	OTHER	Y	Y
HEP_00165000	pseudogene (note: exported protein, unknown function)	6	735	0	0	NA	NA	NA	NA	NA	0	NA	N	Y
HEP_00165100	exported protein, unknown function	2	1133	5.5	3.51188	1	11.0768	NA	NA	NA	1	SP(Sec/SPI)	Y	Y
HEP_00165200	pseudogene (note: exported protein, unknown function)	3	785	17.25	7.45542	NA	NA	NA	NA	NA	0	NA	N	Y
HEP_00165300	serine repeat antigen, putative	4	3403	54	8.28654	1	NA	NA	NA	Pfam:PF00112.23(Peptidase_C1)	0	OTHER	Y	Y
HEP_00165400	exported protein, unknown function	2	1147	7.5	3	1	NA	NA	NA	NA	0	OTHER	Y	Y
HEP_00165500	exported protein, unknown function	2	1331	97	21.6179	2	8.30529	NA	NA	NA	2	SP(Sec/SPI)	Y	Y
HEP_00165600	conserved protein, unknown function	1	1017	0.25	0.5	0	NA	NA	NA	NA	0	OTHER	Y	N
HEP_00165700	double C2-like domain-containing protein, putative	4	4461	176.5	48.8569	0	NA	PBANKA_1457200.1	PocGH01_14068600.1	Pfam:PF00168.30(C2)	0	OTHER	Y	N
HEP_00165800	hypothetical protein	1	273	3.5	1.73205	0	NA	NA	NA	NA	0	OTHER	N	Y
HEP_00165900	WD repeat-containing protein 82, putative	4	1960	44.5	19.5533	0	NA	PBANKA_1457100.1	PocGH01_14068500.1	Pfam:PF12894.7(ANAPC4_WD40),Pfam:PF00400.32(WD40)	0	OTHER	Y	Y
HEP_00166000	ubiquitin-conjugating enzyme E2, putative	1	1182	105.75	17.8769	0	NA	PBANKA_1457000.1	PocGH01_14068400.1	Pfam:PF00179.26(UQ_con)	0	OTHER	Y	Y
HEP_00166100	vacuolar-sorting protein SNF7, putative	8	2209	145.75	33.0794	0	NA	PBANKA_1456800.1	PocGH01_14068200.1	Pfam:PF03357.21(Snf7)	0	OTHER	Y	Y
HEP_00166200	nucleic acid binding protein, putative	3	4350	544	84.5656	0	NA	PBANKA_0300700.1	PocGH01_04027200.1	Pfam:PF12059.8(DUF3540)	0	OTHER	Y	Y
HEP_00166300	octaprenyl pyrophosphate synthase, putative	1	1629	24.5	5	0	NA	PBANKA_0300800.1	PocGH01_04027100.1	Pfam:PF00348.17(polyprenyl_synt)	0	OTHER	Y	Y
HEP_00166400	conserved protein, unknown function	4	1012	14.5	6.85565	0	NA	PBANKA_0300900.1	PocGH01_04027000.1	NA	0	OTHER	Y	Y
HEP_00166500	palmitoyltransferase, putative	10	2307	2.25	1.70783	4	1.99389	NA	PocGH01_04026900.1	Pfam:PF01529.20(DHHC)	0	OTHER	Y	Y
HEP_00166600	repetitive organellar protein, putative	1	6543	726.75	140.827	0	NA	PBANKA_0301000.1	PocGH01_04026800.1	NA	0	OTHER	Y	Y
HEP_00166700	protein SEY1, putative	1	2823	170.75	25.4869	2	NA	PBANKA_1026600.1	PocGH01_13043700.1	Pfam:PF05879.12(RHD3)	0	OTHER	Y	Y
HEP_00166800	metacaspase-like protein	1	7197	185.5	37.9605	0	NA	PBANKA_1026500.1	PocGH01_13043600.1	Pfam:PF00656.22(Peptidase_C14)	0	OTHER	Y	Y
HEP_00166900	conserved protein, unknown function	2	1403	33.5	11.7898	0	NA	PBANKA_1026400.1	PocGH01_13043500.1	Pfam:PF12706.7(Lactamase_B_2),Pfam:PF13483.6(Lactamase_B_3)	0	OTHER	Y	Y
HEP_00167000	conserved protein, unknown function	13	4442	123.25	7.13559	0	NA	PBANKA_1026300.1	PocGH01_13043400.1	NA	1	OTHER	Y	Y
HEP_00167100	conserved protein, unknown function	5	1934	16.5	1.29099	0	NA	PBANKA_1144200.1	PocGH01_11012300.1	NA	0	OTHER	Y	Y
HEP_00167200	conserved protein, unknown function	6	2090	194.75	16.9975	1	NA	PBANKA_1144300.1	PocGH01_11012200.1	Pfam:PF00687.21(Ribosomal_L1)	0	OTHER	Y	Y
HEP_00167300	conserved protein, unknown function	1	2685	58	19.2354	0	NA	PBANKA_1144400.1	PocGH01_11012100.1	NA	0	OTHER	Y	Y
HEP_00167400	mitochondrial import inner membrane translocase subunit TIM9, putative	1	279	2.5	1.29099	0	NA	NA	NA	Pfam:PF02953.15(zf-Tim10_DDP)	0	OTHER	Y	Y
HEP_00167500	mitochondrial carrier protein, putative	1	1530	1	0.816497	3	NA	NA	NA	Pfam:PF00153.27(Mito_carr)	0	OTHER	Y	Y
HEP_00167600	DNA repair endonuclease, putative	1	5145	245.5	47.5009	0	NA	PBANKA_1144700.1	PocGH01_11011800.1	Pfam:PF02732.15(ERCC4)	0	OTHER	Y	Y
HEP_00167700	threonylcarbamoyl-AMP synthase, putative	1	1704	54.5	8.02081	0	NA	PBANKA_0602500.1	PocGH01_13013700.1	Pfam:PF03481.13(SUA5),Pfam:PF01300.18(Sua5_yciO_yrdC)	0	OTHER	Y	Y
HEP_00167800	conserved protein, unknown function	1	3348	85.25	20.5811	0	NA	PBANKA_0602300.1	PocGH01_13013500.1	Pfam:PF07986.12(TBCC)	0	OTHER	Y	Y
HEP_00167900	signal recognition particle subunit SRP14	2	462	81.5	14.9332	0	NA	PBANKA_0602200.1	PocGH01_13013400.1	Pfam:PF02290.15(SRP14)	0	OTHER	Y	Y
HEP_00168000	conserved protein, unknown function	2	747	26.25	13.351	0	NA	PBANKA_0602100.1	PocGH01_13013300.1	NA	0	OTHER	Y	Y
HEP_00168100	origin recognition complex subunit 1	1	3564	394.25	50.2419	0	NA	PBANKA_0602000.1	PocGH01_13013200.1	Pfam:PF00004.29(AAA),Pfam:PF13191.6(AAA_16),Pfam:PF13401.6(AAA_22),Pfam:PF17872.1(AAA_lid_10)	1	OTHER	Y	Y
HEP_00168200	high mobility group protein B1	1	312	169.25	26.1582	0	NA	PBANKA_0601900.1	PocGH01_13013100.1	Pfam:PF00505.19(HMG_box),Pfam:PF09011.10(HMG_box_2)	0	OTHER	Y	Y
HEP_00168300	conserved protein, unknown function	3	526	12	2.58199	0	NA	PBANKA_0601800.1	PocGH01_13013000.1	Pfam:PF01918.21(Alba)	0	OTHER	Y	Y
HEP_00168400	chromosome segregation protein, putative	2	4063	271.5	53.5195	0	NA	PBANKA_1416900.1	PocGH01_14026500.1	Pfam:PF13175.6(AAA_15),Pfam:PF13476.6(AAA_23),Pfam:PF06470.13(SMC_hinge),Pfam:PF02463.19(SMC_N)	1	OTHER	Y	Y
HEP_00168500	glycerol-3-phosphate 1-O-acyltransferase, putative	1	1260	24.5	4.93288	1	NA	PBANKA_1416700.1	PocGH01_14026300.1	Pfam:PF01553.21(Acyltransferase)	0	SP(Sec/SPI)	Y	Y
HEP_00168600	ferredoxin, putative	1	597	47	9.20145	0	NA	PBANKA_1416600.1	PocGH01_14026200.1	Pfam:PF00111.27(Fer2)	0	SP(Sec/SPI)	Y	Y
HEP_00168700	conserved membrane protein, unknown function	1	573	9	3.55903	4	NA	PBANKA_1416500.1	PocGH01_14026100.1	NA	0	OTHER	Y	Y
HEP_00168800	small ribosomal subunit nuclear export protein, putative	1	3180	313.5	50.9215	0	NA	PBANKA_1416400.1	PocGH01_14026000.1	NA	0	OTHER	Y	Y
HEP_00168900	40S ribosomal protein S19, putative	2	894	688.75	134.22	0	NA	PBANKA_1416300.1	PocGH01_14025900.1	Pfam:PF00203.21(Ribosomal_S19)	0	OTHER	Y	Y
HEP_00169000	conserved protein, unknown function	1	492	30	6.27163	0	NA	PBANKA_1416200.1	PocGH01_14025800.1	NA	0	OTHER	Y	Y
HEP_00169100	hypothetical protein	3	460	2.75	1.5	0	NA	NA	NA	NA	0	OTHER	N	Y
HEP_00169200	26S protease regulatory subunit 6A, putative	1	1332	103.75	15.1959	0	NA	PBANKA_0917900.1	PocGH01_09036800.1	Pfam:PF00004.29(AAA),Pfam:PF07728.14(AAA_5),Pfam:PF17862.1(AAA_lid_3),Pfam:PF16450.5(Prot_ATP_ID_OB)	0	OTHER	Y	Y
HEP_00169300	conserved oligomeric Golgi complex subunit 2, putative	9	4390	80.75	14.5459	2	NA	PBANKA_0917800.1	PocGH01_09036900.1	Pfam:PF06148.11(COG2),Pfam:PF12022.8(DUF3510)	0	OTHER	Y	Y
HEP_00169400	conserved protein, unknown function	1	2204	17.75	4.272	1	NA	PBANKA_0917700.1	NA	NA	0	OTHER	Y	N
HEP_00169500	phosphoacetylglucosamine mutase, putative	1	2904	45	11.1654	0	NA	PBANKA_0918200.1	PocGH01_09036300.1	Pfam:PF02878.16(PGM_PMM_I),Pfam:PF00408.20(PGM_PMM_IV)	0	OTHER	Y	Y
HEP_00169600	60S ribosomal protein L38	1	264	157.75	36.9448	0	NA	PBANKA_0918100.1	PocGH01_09036400.1	Pfam:PF01781.18(Ribosomal_L38e)	0	OTHER	Y	Y
HEP_00169700	60S ribosomal protein P0	1	951	445	58.155	0	NA	PBANKA_0918000.1	PocGH01_09036500.1	Pfam:PF00428.19(Ribosomal_60s),Pfam:PF00466.20(Ribosomal_L10),Pfam:PF17777.1(RL10P_insert)	0	OTHER	Y	Y
HEP_00169800	hypothetical protein	1	2616	192.5	39.111	0	NA	NA	PocGH01_14027100.1	NA	1	OTHER	Y	Y
HEP_00169900	conserved protein, unknown function	1	2247	663.5	111.769	0	NA	PBANKA_1417400.1	PocGH01_14027000.1	NA	0	OTHER	Y	Y
HEP_00170000	conserved protein, unknown function	1	2361	350	54.363	0	NA	PBANKA_1417600.1	PocGH01_14027200.1	Pfam:PF04424.13(MINDY_DUB)	0	OTHER	Y	Y
HEP_00170100	conserved protein, unknown function	1	2199	128	14.7874	0	NA	PBANKA_1417700.1	PocGH01_14027300.1	NA	0	OTHER	Y	Y
HEP_00170200	N2,N2-dimethylguanosine tRNA methyltransferase, putative	1	2790	198.75	25.9021	0	NA	PBANKA_1417800.1	PocGH01_14027400.1	Pfam:PF02005.16(TRM)	3	OTHER	Y	Y
HEP_00170300	beta-catenin-like protein 1, putative	3	2187	18.5	6.245	0	NA	PBANKA_0910100.1	PocGH01_09045100.1	Pfam:PF08216.11(CTNNBL)	0	OTHER	Y	Y
HEP_00170400	conserved protein, unknown function	4	6635	1372	236.622	0	NA	PBANKA_0910000.1	PocGH01_09045200.1	Pfam:PF13599.6(Pentapeptide_4)	0	OTHER	Y	Y
HEP_00170500	WD repeat-containing protein, putative	7	6175	169.5	53.0252	0	NA	PBANKA_0909900.1	PocGH01_09045300.1	Pfam:PF12894.7(ANAPC4_WD40),Pfam:PF00400.32(WD40)	0	OTHER	Y	Y
HEP_00170600	negative elongation factor A, putative	2	1151	16	8.28654	0	NA	PBANKA_1420400.1	PocGH01_14030100.1	NA	0	OTHER	Y	Y
HEP_00170700	conserved protein, unknown function	9	1970	118.5	28.2666	2	NA	PBANKA_1420300.1	PocGH01_14030000.1	NA	0	SP(Sec/SPI)	Y	Y
HEP_00170800	mitochondrial ribosomal protein S5 precursor, putative	2	3055	124.75	36.9718	1	NA	PBANKA_1420200.1	PocGH01_14029900.1	Pfam:PF00333.20(Ribosomal_S5),Pfam:PF03719.15(Ribosomal_S5_C)	2	OTHER	Y	Y
HEP_00170900	conserved protein, unknown function	1	2697	159.25	28.0164	0	NA	PBANKA_1420100.1	PocGH01_14029800.1	NA	1	OTHER	Y	Y
HEP_00171000	serpentine receptor, putative	2	1456	128.5	26.7893	8	NA	PBANKA_1420000.1	PocGH01_14029700.1	NA	0	OTHER	Y	Y
HEP_00171100	phosphodiesterase gamma, putative	9	3926	21.25	3.40343	6	NA	PBANKA_1419900.1	PocGH01_14029600.1	Pfam:PF00233.19(PDEase_I)	0	OTHER	Y	Y
HEP_00171200	conserved protein, unknown function	2	1328	208.5	42.1466	0	NA	PBANKA_1033000.1	PocGH01_13050400.1	Pfam:PF06103.11(DUF948)	0	OTHER	Y	N
HEP_00171300	conserved membrane protein, unknown function	4	1923	236.75	46.9494	4	NA	PBANKA_1033100.1	PocGH01_13050500.1	Pfam:PF08507.10(COPI_assoc)	0	OTHER	Y	Y
HEP_00171400	60S ribosomal protein L28, putative	3	822	280	50.8527	0	NA	PBANKA_0906500.1	PocGH01_09048700.1	Pfam:PF01778.17(Ribosomal_L28e)	0	OTHER	Y	Y
HEP_00171500	60S ribosomal protein L35ae, putative	3	1079	697.75	98.4255	0	NA	PBANKA_0906400.1	PocGH01_09048800.1	Pfam:PF01247.18(Ribosomal_L35Ae)	0	OTHER	Y	Y
HEP_00171600	methyltransferase, putative	1	1941	74.75	16.3376	0	NA	PBANKA_0906300.1	PocGH01_09048900.1	Pfam:PF12796.7(Ank_2),Pfam:PF13606.6(Ank_3),Pfam:PF13637.6(Ank_4),Pfam:PF10294.9(Methyltransf_16)	0	OTHER	Y	Y
HEP_00171700	ATP synthase-associated protein, putative	1	840	43.25	8.53913	0	NA	PBANKA_0906200.1	PocGH01_09049000.1	NA	0	OTHER	Y	Y
HEP_00171800	conserved protein, unknown function	1	1615	4.25	1.70783	1	NA	PBANKA_0906100.1	PocGH01_09049100.1	NA	0	OTHER	Y	N
HEP_00171900	mago-binding protein, putative	3	993	35.5	8.58293	0	NA	PBANKA_0607500.1	PocGH01_13018900.1	Pfam:PF09282.10(Mago-bind)	0	OTHER	Y	Y
HEP_00172000	zinc finger protein, putative	1	3660	931.75	161.213	6	NA	PBANKA_0607300.1	PocGH01_13018700.1	Pfam:PF13920.6(zf-C3HC4_3)	1	OTHER	Y	Y
HEP_00172100	conserved protein, unknown function	3	1618	43.5	6.60808	0	NA	PBANKA_0607200.1	PocGH01_13018600.1	Pfam:PF14687.6(DUF4460)	0	OTHER	Y	Y
HEP_00172200	mitochondrial import inner membrane translocase subunit TIM10, putative	1	228	159.25	29.159	0	NA	PBANKA_0607100.1	PocGH01_13018500.1	Pfam:PF02953.15(zf-Tim10_DDP)	0	OTHER	Y	Y
HEP_00172300	conserved protein, unknown function	1	6417	31.75	5.18813	2	NA	PBANKA_0607000.1	PocGH01_13018400.1	NA	0	OTHER	Y	Y
HEP_00172400	U3 small nucleolar ribonucleoprotein protein MPP10, putative	1	2244	97.75	12.5	0	NA	PBANKA_0511200.1	PocGH01_06020100.1	Pfam:PF04006.12(Mpp10)	0	OTHER	Y	Y
HEP_00172500	conserved protein, unknown function	1	1020	3.75	1.89297	0	NA	NA	NA	NA	0	OTHER	Y	N
HEP_00172600	biotin protein ligase, putative	1	858	3	1.41421	0	NA	PBANKA_0511000.1	PocGH01_06019900.1	Pfam:PF03099.19(BPL_LplA_LipB)	0	OTHER	Y	Y
HEP_00172700	40S ribosomal protein S2	2	1419	1004.75	146.882	0	NA	PBANKA_0510900.1	PocGH01_06019800.1	Pfam:PF00318.20(Ribosomal_S2)	0	OTHER	Y	Y
HEP_00172800	conserved protein, unknown function	1	166	4.75	2.98608	0	NA	PBANKA_0511600.1	PocGH01_06020500.1	NA	0	OTHER	Y	N
HEP_00172900	DNA-directed RNA polymerase II subunit RPB7, putative	2	894	79	17.5309	0	NA	PBANKA_0511500.1	PocGH01_06020400.1	Pfam:PF00575.23(S1),Pfam:PF03876.17(SHS2_Rpb7-N)	0	OTHER	Y	Y
HEP_00173000	replication factor C subunit 3, putative	1	990	511.75	97.6674	0	NA	PBANKA_1326800.1	PocGH01_12051600.1	Pfam:PF00004.29(AAA),Pfam:PF13086.6(AAA_11),Pfam:PF13173.6(AAA_14),Pfam:PF13401.6(AAA_22),Pfam:PF13604.6(AAA_30),Pfam:PF13177.6(DNA_pol3_delta2),Pfam:PF03215.15(Rad17),Pfam:PF08542.11(Rep_fac_C),Pfam:PF04851.15(ResIII)	0	OTHER	N	Y
HEP_00173100	DNA polymerase alpha subunit B, putative	1	1635	51.5	20.7284	0	NA	PBANKA_1326900.1	PocGH01_12051500.1	Pfam:PF04042.16(DNA_pol_E_B)	0	OTHER	Y	Y
HEP_00173200	DNA-directed RNA polymerase III subunit RPC4, putative	1	1011	20.75	3.86221	0	NA	PBANKA_1327000.1	PocGH01_12051400.1	Pfam:PF05132.14(RNA_pol_Rpc4)	0	OTHER	Y	Y
HEP_00173300	fam-a protein	6	2144	81	24.1523	0	NA	NA	PocGH01_12051300.1	Pfam:PF01852.19(START)	0	OTHER	Y	Y
HEP_00173400	conserved protein, unknown function	2	657	14.5	5.8023	1	NA	PBANKA_1327080.1	PocGH01_12051200.1	NA	0	OTHER	Y	Y
HEP_00173500	cyclin homologue	1	954	2.25	1.25831	0	NA	PBANKA_1327061.1	PocGH01_12051100.1	Pfam:PF00134.23(Cyclin_N)	0	OTHER	Y	Y
HEP_00173600	mitochondrial ribosomal protein S6-2 precursor, putative	1	345	17.75	4.99166	0	NA	PBANKA_1327200.1	PocGH01_12051000.1	Pfam:PF01250.17(Ribosomal_S6)	0	OTHER	Y	Y
HEP_00173700	conserved membrane protein, unknown function	15	5676	13.5	5.97216	6	NA	PBANKA_1327100.1	PocGH01_12050900.1	NA	2	OTHER	N	Y
HEP_00173800	conserved protein, unknown function	1	4776	318.75	58.574	4	NA	PBANKA_1114300.1	PocGH01_10026800.1	Pfam:PF02493.20(MORN)	0	OTHER	Y	Y
HEP_00173900	kinase, putative	1	3393	251	29.9666	0	NA	PBANKA_1114400.1	PocGH01_10026700.1	Pfam:PF03770.16(IPK)	0	OTHER	Y	Y
HEP_00174000	conserved protein, unknown function	1	1080	12.5	3.78594	0	NA	PBANKA_1114500.1	PocGH01_10026600.1	Pfam:PF10500.9(SR-25)	0	OTHER	Y	Y
HEP_00174100	aspartate--tRNA ligase, putative	1	1527	55	12.0277	0	NA	PBANKA_1114000.1	PocGH01_10027200.1	Pfam:PF00152.20(tRNA-synt_2)	0	OTHER	N	Y
HEP_00174300	conserved membrane protein, unknown function	5	1569	173	23.9861	4	NA	PBANKA_1114100.1	PocGH01_10027000.1	NA	0	OTHER	Y	Y
HEP_00174400	ribose 5-phosphate epimerase, putative	4	1168	38.75	13.376	0	NA	PBANKA_1114200.1	PocGH01_10026900.1	Pfam:PF06026.14(Rib_5-P_isom_A)	0	OTHER	N	Y
HEP_00174500	conserved protein, unknown function	2	4449	389.5	72.0023	0	NA	PBANKA_0914500.1	PocGH01_09040300.1	NA	0	SP(Sec/SPI)	Y	Y
HEP_00174600	RNA (uracil-5-)methyltransferase, putative	2	2909	1513.75	206.89	0	NA	PBANKA_0914600.1	PocGH01_09040200.1	Pfam:PF13847.6(Methyltransf_31),Pfam:PF05175.14(MTS)	0	OTHER	Y	Y
HEP_00174700	conserved protein, unknown function	2	2609	134.25	21.4845	0	NA	PBANKA_0914700.1	PocGH01_09040100.1	Pfam:PF08719.11(DUF1768),Pfam:PF00498.26(FHA)	0	OTHER	Y	Y
HEP_00174800	conserved protein, unknown function	1	2127	80.25	11.9548	0	NA	PBANKA_0914800.1	PocGH01_09040000.1	NA	0	OTHER	Y	Y
HEP_00174900	conserved protein, unknown function	2	1430	8	2.94392	1	NA	PBANKA_0914900.1	PocGH01_09039900.1	NA	0	OTHER	Y	Y
HEP_00175000	conserved membrane protein, unknown function	3	3083	170.5	40.5175	4	NA	PBANKA_0505900.1	NA	NA	0	OTHER	N	Y
HEP_00175100	deoxyribose-phosphate aldolase, putative	1	792	20.5	4.43471	0	NA	NA	NA	Pfam:PF01791.9(DeoC)	0	OTHER	Y	Y
HEP_00175200	ATP-dependent RNA helicase ROK1, putative	1	2667	87.75	8.61684	0	NA	PBANKA_0505700.1	PocGH01_06014600.1	Pfam:PF00270.29(DEAD),Pfam:PF00271.31(Helicase_C)	0	OTHER	Y	Y
HEP_00175300	endomembrane protein 70, putative	7	3344	38.25	2.75379	10	NA	PBANKA_0505600.1	PocGH01_06014500.1	Pfam:PF02990.16(EMP70)	0	SP(Sec/SPI)	Y	Y
HEP_00175400	apicoplast integral membrane protein, putative	2	1519	14	4.69042	6	NA	PBANKA_0505500.1	PocGH01_06014400.1	NA	0	SP(Sec/SPI)	Y	Y
HEP_00175500	conserved protein, unknown function	3	2055	134.75	35.575	0	NA	NA	NA	NA	0	OTHER	Y	Y
HEP_00175600	MORN repeat protein, putative	1	5124	170	30.2545	0	NA	PBANKA_1405000.1	PocGH01_14014600.1	Pfam:PF02493.20(MORN)	0	OTHER	Y	Y
HEP_00175700	V-type proton ATPase subunit H, putative	3	1995	247.25	59.7069	0	NA	PBANKA_1405100.1	PocGH01_14014700.1	Pfam:PF11698.8(V-ATPase_H_C),Pfam:PF03224.14(V-ATPase_H_N)	0	OTHER	Y	Y
HEP_00175800	conserved protein, unknown function	4	1882	139.25	30.6091	0	NA	PBANKA_1405200.1	PocGH01_14014800.1	NA	0	OTHER	Y	Y
HEP_00175900	SNF2 family N-terminal domain/Helicase conserved C-terminal domain containing protein, putative	2	5569	374	56.8565	0	NA	NA	NA	Pfam:PF00271.31(Helicase_C),Pfam:PF00176.23(SNF2_N),Pfam:PF13639.6(zf-RING_2)	0	OTHER	Y	Y
HEP_00176000	protein phosphatase PP2A regulatory subunit A, putative	1	2916	223.25	46.6931	0	NA	PBANKA_1418200.1	PocGH01_14027800.1	Pfam:PF02985.22(HEAT)	1	OTHER	Y	Y
HEP_00176100	conserved protein, unknown function	1	5826	421.25	78.6824	0	NA	PBANKA_1418100.1	PocGH01_14027700.1	Pfam:PF14733.6(ACDC)	0	OTHER	Y	Y
HEP_00176200	conserved protein, unknown function	1	225	3.75	2.75379	0	NA	PBANKA_1418000.1	PocGH01_14027600.1	NA	0	OTHER	Y	Y
HEP_00176300	conserved protein, unknown function	12	5817	567.25	113.676	0	NA	PBANKA_1417900.1	PocGH01_14027500.1	NA	2	OTHER	Y	Y
HEP_00176400	conserved protein, unknown function	1	11423	527.75	88.1188	0	NA	PBANKA_1206300.1	PocGH01_08016000.1	Pfam:PF13771.6(zf-HC5HC2H),Pfam:PF13832.6(zf-HC5HC2H_2)	0	OTHER	Y	N
HEP_00176500	histone deacetylase 2, putative	1	6546	140.5	37.6431	0	NA	PBANKA_1206200.1	PocGH01_08015900.1	Pfam:PF03770.16(IPK)	1	OTHER	Y	Y
HEP_00176600	leucine-rich repeat protein	3	1210	12	5.22813	0	NA	PBANKA_1331600.1	PocGH01_12046500.1	Pfam:PF12799.7(LRR_4),Pfam:PF13855.6(LRR_8),Pfam:PF14580.6(LRR_9)	0	OTHER	Y	Y
HEP_00176700	conserved protein, unknown function	1	696	16	7.07107	0	NA	PBANKA_1331500.1	PocGH01_12046600.1	Pfam:PF07052.11(Hep_59)	0	OTHER	Y	Y
HEP_00176800	conserved protein, unknown function	1	11304	434.5	45.9964	0	NA	PBANKA_1331400.1	PocGH01_12046700.1	Pfam:PF01344.25(Kelch_1),Pfam:PF07646.15(Kelch_2),Pfam:PF13418.6(Kelch_4),Pfam:PF13854.6(Kelch_5),Pfam:PF13964.6(Kelch_6)	2	OTHER	Y	Y
HEP_00176900	hypothetical protein	1	1161	21.5	5.74456	7	NA	PBANKA_1201400.1	NA	NA	0	OTHER	N	Y
HEP_00177000	conserved protein, unknown function	4	918	65.25	12.9454	1	NA	PBANKA_1201500.1	PocGH01_08011100.1	NA	0	OTHER	Y	Y
HEP_00177100	ribosome-binding factor A, putative	2	801	18.5	6.35085	0	NA	PBANKA_1201600.1	PocGH01_08011200.1	Pfam:PF02033.18(RBFA)	0	OTHER	Y	Y
HEP_00177200	N-terminal acetyltransferase A complex catalytic subunit ARD1, putative	1	459	118	23.6784	0	NA	PBANKA_1201700.1	PocGH01_08011300.1	Pfam:PF00583.25(Acetyltransf_1)	0	OTHER	Y	Y
HEP_00177300	conserved protein, unknown function	1	6498	68.5	15.9269	0	NA	PBANKA_1201800.1	PocGH01_08011400.1	NA	0	OTHER	Y	Y
HEP_00177400	40S ribosomal protein S20e, putative	2	864	459.75	73.4909	0	NA	PBANKA_1201900.1	PocGH01_08011500.1	Pfam:PF00338.22(Ribosomal_S10)	0	OTHER	Y	Y
HEP_00177500	conserved protein, unknown function	1	3384	69.25	23.372	0	NA	PBANKA_0908200.1	PocGH01_09047000.1	NA	0	OTHER	Y	Y
HEP_00177600	conserved protein, unknown function	6	6993	27	4.96655	4	NA	PBANKA_0908100.1	PocGH01_09047100.1	NA	1	OTHER	Y	Y
HEP_00177700	hypothetical protein	1	5914	617	141.45	0	NA	NA	PocGH01_09047200.1	NA	1	OTHER	Y	N
HEP_00177800	clathrin heavy chain, putative	1	6072	501.5	101.497	0	NA	PBANKA_1434700.1	PocGH01_14045300.1	Pfam:PF00637.20(Clathrin),Pfam:PF13838.6(Clathrin_H_link),Pfam:PF01394.20(Clathrin_propel)	1	OTHER	Y	Y
HEP_00177900	formin 2, putative	1	10224	195	33.0555	0	NA	PBANKA_1434600.1	PocGH01_14045200.1	NA	1	OTHER	Y	Y
HEP_00178000	26S proteasome regulatory subunit RPN7, putative	3	1278	341.5	69.2941	0	NA	PBANKA_0919000.1	PocGH01_09035500.1	Pfam:PF01399.27(PCI),Pfam:PF10602.9(RPN7)	0	OTHER	N	Y
HEP_00178100	conserved protein, unknown function	1	5763	2.25	1.5	0	NA	PBANKA_0918900.1	PocGH01_09035600.1	NA	0	OTHER	Y	Y
HEP_00178200	RNA methyltransferase, putative	1	2241	86.75	15.3704	0	NA	PBANKA_0918800.1	PocGH01_09035700.1	Pfam:PF01728.19(FtsJ),Pfam:PF01189.17(Methyltr_RsmB-F)	1	OTHER	Y	Y
HEP_00178300	A/G-specific adenine glycosylase, putative	5	2616	25.75	5.5	0	NA	PBANKA_0918700.1	PocGH01_09035800.1	Pfam:PF00730.25(HhH-GPD)	0	OTHER	Y	Y
HEP_00178400	phosphatidylinositol-4-phosphate 5-kinase, putative	1	3645	60.75	11.3541	0	NA	PBANKA_0918600.1	PocGH01_09035900.1	Pfam:PF02493.20(MORN)	1	OTHER	Y	Y
HEP_00178500	palmitoyltransferase, putative	7	1497	173.25	33.8366	2	NA	NA	NA	Pfam:PF01529.20(DHHC)	0	OTHER	Y	Y
HEP_00178600	60S acidic ribosomal protein P1, putative	2	764	791.75	132.786	0	NA	PBANKA_0943600.1	PocGH01_00102600.1	Pfam:PF00428.19(Ribosomal_60s)	0	OTHER	Y	Y
HEP_00178900	FeS cluster assembly protein SufD	1	2237	91	24.1247	0	NA	NA	NA	NA	0	SP(Sec/SPI)	Y	N
HEP_00179000	palmitoyltransferase, putative	4	1239	119.75	12.5797	3	NA	PBANKA_0932100.1	PocGH01_09022100.1	Pfam:PF01529.20(DHHC)	0	OTHER	Y	N
HEP_00179100	hypothetical protein	1	537	393	85.3503	0	NA	NA	NA	NA	0	OTHER	Y	Y
HEP_00179200	mitogen-activated protein kinase 2	1	1362	157.75	26.1836	0	NA	PBANKA_0933700.1	PocGH01_09020200.1	Pfam:PF00069.25(Pkinase),Pfam:PF07714.17(Pkinase_Tyr)	1	OTHER	Y	Y
HEP_00179300	DnaJ protein, putative	1	1137	394.25	94.3447	0	NA	PBANKA_1127800.1	PocGH01_11028100.1	Pfam:PF00226.31(DnaJ),Pfam:PF01556.18(DnaJ_C)	0	OTHER	Y	Y
HEP_00179400	nicotinate phosphoribosyltransferase, putative	1	2079	185.5	34.6651	0	NA	PBANKA_1127700.1	PocGH01_11028200.1	Pfam:PF17956.1(NAPRTase_C),Pfam:PF17767.1(NAPRTase_N)	0	OTHER	Y	Y
HEP_00179500	N-acetyltransferase, putative	1	867	9.25	2.75379	0	NA	PBANKA_1127600.1	PocGH01_11028300.1	NA	0	OTHER	Y	Y
HEP_00179600	RAP protein, putative	3	3957	57.5	9.25563	0	NA	PBANKA_1127900.1	PocGH01_11028400.1	Pfam:PF08373.10(RAP)	1	OTHER	N	Y
HEP_00179700	protein kinase PK4, putative	2	6761	599.25	101.385	1	NA	PBANKA_1126900.1	PocGH01_11029100.1	Pfam:PF00069.25(Pkinase)	0	OTHER	N	Y
HEP_00180000	pseudogene (note: hypothetical protein, pseudogene)	2	1603	7.75	2.98608	NA	NA	NA	NA	NA	0	NA	Y	Y
HEP_00180100	exported protein, unknown function	2	994	4637.25	759.308	1	17.4693	NA	NA	Pfam:PF09687.10(PRESAN)	1	OTHER	Y	Y
HEP_00180200	hypothetical protein	2	1152	16.75	2.5	1	7.40448	PBANKA_1101100.1	NA	NA	1	OTHER	Y	Y
HEP_00180300	DnaJ domain/DnaJ C terminal domain containing protein, putative	4	1797	102	26.1661	1	10.3375	NA	NA	Pfam:PF00226.31(DnaJ),Pfam:PF01556.18(DnaJ_C)	1	OTHER	Y	Y
HEP_00180400	exported protein (hyp11), unknown function	2	968	44.5	10.0167	1	NA	NA	NA	Pfam:PF09688.10(Wx5_PLAF3D7)	1	OTHER	Y	Y
HEP_00180500	hypothetical protein	2	475	340.25	48.9379	2	NA	NA	NA	NA	0	OTHER	Y	Y
HEP_00180600	hypothetical protein	2	589	7	3.74166	1	NA	NA	NA	NA	0	OTHER	Y	Y
HEP_00180700	tubulin epsilon chain, putative	1	1515	236.75	49.196	0	NA	PBANKA_1300500.1	PocGH01_12078400.1	Pfam:PF00091.25(Tubulin),Pfam:PF03953.17(Tubulin_C)	0	OTHER	Y	Y
HEP_00180800	GTP-binding protein, putative	1	1272	14.5	3.69685	0	NA	PBANKA_1008300.1	PocGH01_13023800.1	Pfam:PF01926.23(MMR_HSR1),Pfam:PF03193.16(RsgA_GTPase)	0	OTHER	Y	Y
HEP_00180900	cGMP-dependent protein kinase	5	3499	101.75	19.7547	0	NA	PBANKA_1008200.1	PocGH01_13023700.1	Pfam:PF00027.29(cNMP_binding),Pfam:PF14531.6(Kinase-like),Pfam:PF00069.25(Pkinase),Pfam:PF07714.17(Pkinase_Tyr)	1	OTHER	Y	Y
HEP_00181000	conserved protein, unknown function	2	3197	62	9.4163	0	NA	PBANKA_0612100.1	PocGH01_13023600.1	NA	1	OTHER	Y	Y
HEP_00181100	ATP-dependent Clp protease proteolytic subunit	1	732	8	1.63299	1	NA	PBANKA_0612000.1	PocGH01_13023500.1	Pfam:PF00574.23(CLP_protease)	0	SP(Sec/SPI)	Y	Y
HEP_00181200	histidine triad protein, putative	2	819	6.75	4.34933	0	NA	PBANKA_0611900.1	PocGH01_13023400.1	Pfam:PF01230.23(HIT)	1	OTHER	Y	Y
HEP_00181300	N-acetyltransferase, putative	2	2466	154.25	19.7041	2	NA	PBANKA_0611800.1	PocGH01_13023300.1	Pfam:PF00583.25(Acetyltransf_1),Pfam:PF13673.7(Acetyltransf_10),Pfam:PF13508.7(Acetyltransf_7)	2	OTHER	Y	Y
HEP_00181400	peptide chain release factor 2, putative	4	1261	131.25	13.8414	1	NA	PBANKA_1007300.1	PocGH01_03017100.1	Pfam:PF00472.20(RF-1)	0	OTHER	Y	Y
HEP_00181500	zinc finger protein, putative	1	1671	186.25	30.1924	0	NA	PBANKA_1007400.1	PocGH01_03017200.1	Pfam:PF12756.7(zf-C2H2_2)	0	OTHER	Y	Y
HEP_00181600	actin-like protein, putative	7	2577	92	17.3781	0	NA	PBANKA_1007500.1	PocGH01_03017300.1	Pfam:PF00022.19(Actin)	0	OTHER	Y	Y
HEP_00181900	conserved protein, unknown function	1	3954	32.75	5.85235	1	NA	NA	NA	NA	2	SP(Sec/SPI)	Y	N
HEP_00182000	protein phosphatase PPM1, putative	1	1701	279.25	63.142	0	NA	PBANKA_1007700.1	PocGH01_03017700.1	Pfam:PF00481.21(PP2C)	0	OTHER	N	Y
HEP_00182100	40S ribosomal protein S10, putative	3	1316	521	71.4656	0	NA	PBANKA_0617200.1	PocGH01_03023500.1	Pfam:PF03501.15(S10_plectin)	0	OTHER	Y	Y
HEP_00182200	60S ribosomal protein L11a, putative	2	850	1045.5	135.952	0	NA	PBANKA_0617100.1	PocGH01_03023400.1	Pfam:PF00281.19(Ribosomal_L5),Pfam:PF00673.21(Ribosomal_L5_C)	1	OTHER	Y	Y
HEP_00182300	LEM3/CDC50 family protein, putative	2	2188	86.25	9.91211	2	NA	PBANKA_0617000.1	PocGH01_03023300.1	Pfam:PF03381.15(CDC50)	0	OTHER	Y	Y
HEP_00182400	conserved protein, unknown function	1	4896	691	146.007	0	NA	PBANKA_0616900.1	PocGH01_03023200.1	NA	0	SP(Sec/SPI)	Y	Y
HEP_00182500	actin-related protein, putative	1	3027	431.25	55.8532	0	NA	PBANKA_0616800.1	PocGH01_03023100.1	Pfam:PF00022.19(Actin)	0	OTHER	Y	Y
HEP_00182600	conserved protein, unknown function	1	984	106.75	22.6477	0	NA	PBANKA_1362400.1	PocGH01_12013600.1	NA	0	OTHER	Y	Y
HEP_00182700	peptidase, putative	2	933	48.75	13.7204	5	NA	PBANKA_1362500.1	PocGH01_12013500.1	Pfam:PF13398.6(Peptidase_M50B)	0	OTHER	Y	Y
HEP_00182800	nucleolar preribosomal associated cytoplasmic ATPase, putative	1	1401	59	12.1929	0	NA	PBANKA_1362600.1	PocGH01_12013400.1	Pfam:PF03029.17(ATP_bind_1)	0	OTHER	Y	Y
HEP_00182900	conserved protein, unknown function	1	543	20	5.88784	1	NA	PBANKA_1362700.1	PocGH01_12013300.1	NA	0	SP(Sec/SPI)	Y	Y
HEP_00183000	conserved protein, unknown function	8	2236	127.75	12.2848	0	NA	PBANKA_1362800.1	PocGH01_12013200.1	NA	0	OTHER	Y	Y
HEP_00183100	lysine--tRNA ligase, putative	2	2120	285.25	56.2398	0	NA	PBANKA_1362900.1	PocGH01_12013100.1	Pfam:PF00152.20(tRNA-synt_2),Pfam:PF01409.20(tRNA-synt_2d),Pfam:PF01336.25(tRNA_anti-codon)	0	OTHER	Y	Y
HEP_00183200	small nuclear ribonucleoprotein E, putative	4	972	14.5	7.76745	0	NA	PBANKA_1363000.1	PocGH01_12013000.1	Pfam:PF01423.22(LSM)	0	OTHER	Y	Y
HEP_00183300	conserved protein, unknown function	1	909	36	5.47723	0	NA	PBANKA_1363100.1	PocGH01_12012900.1	NA	0	OTHER	Y	Y
HEP_00183400	ubiquitin-activating enzyme E1, putative	1	698	6	2.16025	0	NA	PBANKA_1363200.1	PocGH01_12012800.1	Pfam:PF00899.21(ThiF)	0	OTHER	Y	N
HEP_00183500	conserved protein, unknown function	5	1511	7	3.3665	2	NA	NA	NA	NA	1	OTHER	Y	Y
HEP_00183600	conserved membrane protein, unknown function	1	1569	5.5	3.78594	5	NA	PBANKA_0616300.1	PocGH01_03022500.1	NA	0	OTHER	Y	Y
HEP_00183700	conserved protein, unknown function	7	4605	10.5	5.91608	0	NA	PBANKA_0616200.1	PocGH01_03022400.1	NA	1	OTHER	Y	Y
HEP_00183800	prefoldin subunit 3, putative	6	1620	121.75	22.6035	0	NA	PBANKA_0616100.1	PocGH01_03022300.1	Pfam:PF02996.17(Prefoldin)	0	OTHER	Y	Y
HEP_00183900	mitochondrial ribosomal protein S8 precursor, putative	2	763	61.75	9.28709	0	NA	PBANKA_0616000.1	PocGH01_03022200.1	Pfam:PF00410.19(Ribosomal_S8)	0	OTHER	Y	Y
HEP_00184000	hypothetical protein	5	2354	0.5	1	0	NA	NA	NA	NA	0	SP(Sec/SPI)	Y	Y
HEP_00184100	FAD synthetase, putative	1	1131	25.25	5.37742	1	NA	PBANKA_1213400.1	PocGH01_08023400.1	Pfam:PF01507.19(PAPS_reduct)	0	OTHER	Y	Y
HEP_00184200	conserved protein, unknown function	1	1083	104.25	23.6837	0	NA	PBANKA_1213500.1	PocGH01_08023500.1	Pfam:PF04502.13(DUF572)	0	OTHER	Y	Y
HEP_00184300	cysteine--tRNA ligase, putative	3	2561	126.5	6.40312	1	NA	PBANKA_1213600.1	PocGH01_08023600.1	Pfam:PF01406.19(tRNA-synt_1e),Pfam:PF09334.11(tRNA-synt_1g)	0	OTHER	Y	Y
HEP_00184400	methionine aminopeptidase 1b, putative	1	1770	181.5	22.0076	0	NA	PBANKA_1213700.1	PocGH01_08023700.1	Pfam:PF00557.24(Peptidase_M24),Pfam:PF15801.5(zf-C6H2)	0	OTHER	Y	Y
HEP_00184500	conserved protein, unknown function	1	2364	98	23.9305	0	NA	PBANKA_1213800.1	PocGH01_08023800.1	Pfam:PF08585.12(RMI1_N)	1	OTHER	Y	Y
HEP_00184600	conserved protein, unknown function	1	1884	56.25	10.3401	0	NA	PBANKA_1213900.1	PocGH01_08023900.1	NA	0	OTHER	Y	Y
HEP_00184700	conserved protein, unknown function	1	780	404.75	58.1743	0	NA	PBANKA_0104500.1	PocGH01_11050900.1	NA	0	OTHER	Y	Y
HEP_00184800	DNA repair protein RAD50, putative	1	3639	23.25	5.12348	0	NA	PBANKA_0104600.1	PocGH01_11050800.1	NA	0	OTHER	Y	Y
HEP_00184900	serine/threonine protein kinase	4	1640	8	6	0	NA	PBANKA_0104100.1	PocGH01_11051300.1	Pfam:PF14531.6(Kinase-like),Pfam:PF00069.25(Pkinase),Pfam:PF07714.17(Pkinase_Tyr)	0	OTHER	Y	Y
HEP_00185000	calcium-binding protein, putative	1	480	18.25	7.80491	0	NA	PBANKA_0104200.1	PocGH01_11051200.1	Pfam:PF00036.32(EF-hand_1),Pfam:PF13405.6(EF-hand_6),Pfam:PF13499.6(EF-hand_7)	0	OTHER	Y	Y
HEP_00185100	cyclin dependent kinase binding protein, putative	3	2225	26.75	14.7281	0	NA	PBANKA_0104300.1	PocGH01_11051100.1	Pfam:PF00134.23(Cyclin_N)	0	OTHER	Y	Y
HEP_00185200	nucleoside diphosphate kinase, putative	2	5611	271.5	51.7204	0	NA	PBANKA_0104400.1	PocGH01_11051000.1	Pfam:PF00334.19(NDK)	2	OTHER	N	Y
HEP_00185300	DNA2/NAM7 helicase, putative	1	4968	187.25	23.0994	0	NA	PBANKA_1208600.1	PocGH01_08018500.1	Pfam:PF13086.6(AAA_11),Pfam:PF13087.6(AAA_12),Pfam:PF13245.6(AAA_19),Pfam:PF13604.6(AAA_30)	1	OTHER	N	Y
HEP_00185400	conserved protein, unknown function	1	927	52	7.78888	0	NA	PBANKA_1208500.1	PocGH01_08018400.1	Pfam:PF11566.8(PI31_Prot_N)	0	OTHER	Y	Y
HEP_00185500	ribosomal protein L43, mitochondrial, putative	2	867	40.5	9.14695	0	NA	PBANKA_1208400.1	PocGH01_08018300.1	Pfam:PF05047.16(L51_S25_CI-B8)	0	OTHER	Y	Y
HEP_00185600	conserved protein, unknown function	2	2598	19.25	5.90903	0	NA	PBANKA_1208300.1	PocGH01_08018200.1	NA	1	OTHER	Y	Y
HEP_00185700	Kinesin motor domain containing protein, putative	1	7030	351	41.6093	0	NA	PBANKA_1208200.1	PocGH01_08018100.1	Pfam:PF00225.23(Kinesin)	3	OTHER	Y	N
HEP_00185800	structural maintenance of chromosomes protein 1, putative	1	5406	592	95.5161	0	NA	PBANKA_0917500.1	PocGH01_09037100.1	Pfam:PF13304.6(AAA_21),Pfam:PF13476.6(AAA_23),Pfam:PF13555.6(AAA_29),Pfam:PF06470.13(SMC_hinge),Pfam:PF02463.19(SMC_N)	0	OTHER	Y	Y
HEP_00185900	armadillo repeat protein PF16, putative	2	1860	118	44.9741	0	NA	PBANKA_0917400.1	PocGH01_09037200.1	Pfam:PF01602.20(Adaptin_N),Pfam:PF00514.23(Arm),Pfam:PF12717.7(Cnd1),Pfam:PF08713.11(DNA_alkylation),Pfam:PF02985.22(HEAT),Pfam:PF13646.6(HEAT_2),Pfam:PF13513.6(HEAT_EZ)	0	OTHER	Y	Y
HEP_00186000	conserved protein, unknown function	1	3128	36.75	13.0224	0	NA	PBANKA_0917300.1	NA	NA	0	OTHER	Y	N
HEP_00186100	serpentine receptor, putative	1	2130	228.25	35.1414	7	NA	PBANKA_0917100.1	PocGH01_09037500.1	NA	0	OTHER	Y	Y
HEP_00186200	RNA-binding protein s1, putative	1	573	34.75	10.2429	0	NA	PBANKA_0917200.1	PocGH01_09037400.1	Pfam:PF00076.22(RRM_1)	0	OTHER	Y	Y
HEP_00186300	conserved protein, unknown function	2	1305	3	1.63299	1	NA	NA	PocGH01_09037300.1	NA	0	OTHER	N	Y
HEP_00186400	conserved protein, unknown function	1	849	21	4.24264	2	NA	PBANKA_0834200.1	PocGH01_07041100.1	NA	0	OTHER	Y	Y
HEP_00186500	gamma-tubulin complex component, putative	1	4599	528.75	86.0286	0	NA	PBANKA_0834300.1	PocGH01_07041200.1	Pfam:PF04130.13(GCP_C_terminal),Pfam:PF17681.1(GCP_N_terminal)	0	OTHER	Y	Y
HEP_00186600	AP2 domain transcription factor, putative	1	360	50.5	16.2173	0	NA	PBANKA_0835200.1	PocGH01_07042100.1	NA	0	OTHER	Y	N
HEP_00186700	conserved protein, unknown function	1	435	75.5	17.7106	1	NA	PBANKA_0835100.1	PocGH01_07042000.1	NA	0	OTHER	Y	Y
HEP_00186800	conserved protein, unknown function	1	441	35.75	3.20156	0	NA	PBANKA_0835000.1	PocGH01_07041900.1	NA	0	OTHER	Y	Y
HEP_00186900	TFIIH basal transcription factor complex helicase XPD subunit	1	3681	97	24.3721	0	NA	PBANKA_0834900.1	PocGH01_07041800.1	Pfam:PF01391.18(Collagen),Pfam:PF00270.29(DEAD),Pfam:PF06733.15(DEAD_2),Pfam:PF06777.11(HBB),Pfam:PF13307.6(Helicase_C_2),Pfam:PF04851.15(ResIII)	2	OTHER	Y	Y
HEP_00187000	histidine--tRNA ligase, putative	1	1737	18.5	2.38048	1	NA	PBANKA_0834800.1	PocGH01_07041700.1	Pfam:PF13393.6(tRNA-synt_His)	0	OTHER	Y	Y
HEP_00187100	thrombospondin-related anonymous protein	1	2532	2.25	2.62996	0	NA	NA	NA	Pfam:PF00092.28(VWA),Pfam:PF13519.6(VWA_2),Pfam:PF13768.6(VWA_3)	1	SP(Sec/SPI)	Y	Y
HEP_00187200	conserved protein, unknown function	3	2170	81.75	11.1467	0	NA	PBANKA_1349900.1	PocGH01_12027100.1	NA	0	OTHER	Y	Y
HEP_00187300	conserved protein, unknown function	3	914	31.5	4.20317	0	NA	PBANKA_1350000.1	PocGH01_12027000.1	NA	1	OTHER	Y	Y
HEP_00187400	conserved protein, unknown function	5	1800	35.75	6.39661	0	NA	PBANKA_1350100.1	PocGH01_12026900.1	NA	0	OTHER	Y	Y
HEP_00187500	conserved membrane protein, unknown function	1	1038	36.25	7.32006	5	NA	NA	PocGH01_12026800.1	NA	0	OTHER	Y	Y
HEP_00187600	RanBPM and CLTH-like protein, putative	9	2465	104.5	14.2712	0	NA	PBANKA_1350300.1	PocGH01_12026700.1	Pfam:PF10607.9(CLTH)	1	OTHER	Y	Y
HEP_00187700	conserved protein, unknown function	4	1036	43.75	8.01561	0	NA	PBANKA_1350400.1	PocGH01_12026400.1	Pfam:PF00444.18(Ribosomal_L36)	0	OTHER	Y	Y
HEP_00187800	autophagy-related protein 18, putative	1	327	8.75	3.40343	0	NA	NA	NA	NA	0	OTHER	N	Y
HEP_00187900	conserved protein, unknown function	1	2133	14.5	5.56776	1	NA	PBANKA_1211200.1	PocGH01_08021200.1	NA	2	OTHER	Y	Y
HEP_00188000	NLI interacting factor-like phosphatase, putative	5	6201	140.75	27.5605	1	NA	PBANKA_1211100.1	PocGH01_08021100.1	Pfam:PF03031.18(NIF)	1	OTHER	Y	Y
HEP_00188100	conserved protein, unknown function	2	899	6.25	2.75379	1	NA	PBANKA_1210600.1	PocGH01_08020600.1	NA	0	SP(Sec/SPI)	Y	Y
HEP_00188200	cytochrome b-c1 complex subunit 7, putative	2	949	244.5	38.0745	0	NA	PBANKA_1210700.1	PocGH01_08020700.1	Pfam:PF02271.16(UCR_14kD)	0	OTHER	Y	Y
HEP_00188300	hypoxanthine-guanine phosphoribosyltransferase	3	1379	206.5	44.1852	0	NA	PBANKA_1210800.1	PocGH01_08020800.1	Pfam:PF00156.27(Pribosyltran)	0	OTHER	Y	Y
HEP_00188400	vacuolar protein sorting-associated protein 11, putative	3	4460	131.25	14.3382	0	NA	PBANKA_1101800.1	PocGH01_10040500.1	Pfam:PF12451.8(VPS11_C)	1	OTHER	Y	Y
HEP_00188500	conserved protein, unknown function	2	1443	44	10.4881	1	NA	PBANKA_1101700.1	PocGH01_10040600.1	Pfam:PF06159.13(DUF974)	0	OTHER	Y	Y
HEP_00188600	conserved protein, unknown function	5	2844	168	46.8259	0	NA	PBANKA_1102300.1	PocGH01_10039900.1	NA	0	OTHER	Y	Y
HEP_00188700	merozoite surface protein 8	1	1419	208.25	42.8281	1	NA	PBANKA_1102200.1	PocGH01_10040100.1	Pfam:PF12947.7(EGF_3)	0	SP(Sec/SPI)	Y	Y
HEP_00188800	conserved protein, unknown function	1	2604	191.5	28.0654	0	NA	PBANKA_1102900.1	PocGH01_10039300.1	Pfam:PF00004.29(AAA),Pfam:PF13191.6(AAA_16),Pfam:PF13401.6(AAA_22)	0	OTHER	Y	Y
HEP_00188900	mitochondrial import inner membrane translocase subunit TIM44, putative	2	1722	138.5	35.8748	0	NA	PBANKA_0922900.1	PocGH01_09031700.1	Pfam:PF04280.15(Tim44)	0	OTHER	Y	Y
HEP_00189000	DNA-directed RNA polymerase, putative	1	2352	101	19.0438	0	NA	PBANKA_0923000.1	PocGH01_09031600.1	Pfam:PF00940.19(RNA_pol),Pfam:PF14700.6(RPOL_N)	0	OTHER	Y	Y
HEP_00189100	GrpE protein homolog, mitochondrial, putative	2	1120	94.5	22.7523	0	NA	PBANKA_0923600.1	PocGH01_09030900.1	Pfam:PF01025.19(GrpE)	0	OTHER	Y	Y
HEP_00189200	nuclear preribosomal assembly protein, putative	3	1507	112.5	19.0526	0	NA	PBANKA_0923500.1	PocGH01_09031000.1	Pfam:PF04939.12(RRS1)	0	OTHER	Y	Y
HEP_00189300	DNA-directed RNA polymerase N-terminal, putative	1	2469	262.25	49.7887	0	NA	NA	NA	Pfam:PF14700.6(RPOL_N)	0	OTHER	Y	N
HEP_00189400	conserved protein, unknown function	4	1492	67.75	13.8894	3	NA	PBANKA_0923100.1	PocGH01_09031500.1	NA	0	OTHER	Y	Y
HEP_00189500	hypothetical protein	1	498	3.75	2.5	0	NA	NA	NA	NA	0	OTHER	Y	Y
HEP_00189600	cullin-1, putative	2	3017	60	11.7473	0	NA	PBANKA_1426500.1	PocGH01_14036600.1	Pfam:PF00888.22(Cullin),Pfam:PF10557.9(Cullin_Nedd8)	0	OTHER	Y	Y
HEP_00189700	mitochondrial carrier protein, putative	1	2079	92	20.7686	4	NA	PBANKA_1426400.1	PocGH01_14036500.1	Pfam:PF00153.27(Mito_carr)	0	OTHER	Y	Y
HEP_00189800	ER membrane protein complex subunit 1, putative	2	3776	264.25	27.7534	1	NA	PBANKA_1426300.1	PocGH01_14036400.1	Pfam:PF07774.13(EMC1_C)	0	SP(Sec/SPI)	Y	Y
HEP_00189900	CCR4-associated factor 1	1	2946	423	81.8861	0	NA	PBANKA_1426200.1	PocGH01_14036300.1	Pfam:PF04857.20(CAF1)	0	OTHER	Y	N
HEP_00190000	SAC3 domain-containing protein, putative	2	2317	250.75	53.7238	0	NA	PBANKA_0101400.1	PocGH01_11054000.1	NA	1	OTHER	Y	N
HEP_00190100	conserved protein, unknown function	1	1347	172	26.2043	0	NA	PBANKA_0101500.1	PocGH01_11053900.1	NA	0	OTHER	Y	Y
HEP_00190200	JmjC domain containing protein	1	2244	31.75	6.34429	0	NA	PBANKA_0101600.1	PocGH01_11053800.1	Pfam:PF13621.6(Cupin_8)	0	OTHER	Y	Y
HEP_00190300	conserved protein, unknown function	2	1913	63	12.49	0	NA	PBANKA_0101700.1	PocGH01_11053700.1	NA	0	OTHER	Y	Y
HEP_00190400	conserved protein, unknown function	1	1806	62.75	11.3541	0	NA	NA	PocGH01_11053600.1	Pfam:PF13019.6(Sde2_N_Ubi)	3	OTHER	Y	Y
HEP_00190500	conserved protein, unknown function	1	1761	116.75	24.6221	0	NA	PBANKA_0101900.1	PocGH01_11053500.1	NA	0	OTHER	Y	Y
HEP_00190600	thiamine pyrophosphokinase	1	1368	22.25	5.43906	0	NA	PBANKA_0825200.1	PocGH01_07031700.1	Pfam:PF04265.14(TPK_B1_binding),Pfam:PF04263.16(TPK_catalytic)	0	OTHER	Y	Y
HEP_00190700	conserved protein, unknown function	2	2209	319.75	58.6138	0	NA	PBANKA_0825300.1	PocGH01_07031800.1	NA	0	OTHER	Y	Y
HEP_00190800	conserved membrane protein, unknown function	4	4593	51.75	9.70824	15	NA	PBANKA_0825400.1	PocGH01_07031900.1	NA	0	OTHER	Y	Y
HEP_00190900	conserved protein, unknown function	2	6027	1643.75	286.893	0	NA	PBANKA_0825500.1	PocGH01_07032000.1	Pfam:PF09811.9(Yae1_N)	1	OTHER	Y	Y
HEP_00191000	actin-depolymerizing factor 2, putative	2	591	40.25	10.9049	0	NA	PBANKA_1137500.1	PocGH01_11019200.1	Pfam:PF00241.20(Cofilin_ADF)	0	OTHER	Y	Y
HEP_00191100	PH domain-containing protein, putative	12	3011	1.5	1.29099	0	NA	NA	PocGH01_11019100.1	Pfam:PF05708.12(Peptidase_C92),Pfam:PF00169.29(PH)	0	OTHER	Y	Y
HEP_00191200	iron-sulfur assembly protein, putative	1	420	24.5	6.13732	0	NA	PBANKA_1137600.1	PocGH01_11019000.1	Pfam:PF04384.13(Fe-S_assembly)	0	OTHER	Y	Y
HEP_00191300	cytochrome c oxidase subunit 2, putative	2	1432	171.75	12.5	1	NA	PBANKA_1137700.1	PocGH01_11018900.1	NA	0	OTHER	Y	Y
HEP_00191400	glideosome-associated connector, putative	2	8154	1	1.41421	0	NA	PBANKA_1137800.1	PocGH01_11018800.1	Pfam:PF00514.23(Arm)	5	OTHER	Y	Y
HEP_00191500	conserved protein, unknown function	4	1968	76	9.4163	0	NA	PBANKA_1030200.1	PocGH01_13047400.1	Pfam:PF00118.24(Cpn60_TCP1)	0	OTHER	Y	N
HEP_00191600	actin, putative	2	1478	229	21.7102	0	NA	NA	NA	Pfam:PF00022.19(Actin)	0	OTHER	Y	Y
HEP_00191700	deoxyhypusine synthase	1	1401	77.75	18.715	0	NA	PBANKA_1030000.1	PocGH01_13047200.1	Pfam:PF01916.17(DS)	0	OTHER	Y	Y
HEP_00191800	AAA family ATPase, putative	2	3651	83.75	15.0638	0	NA	PBANKA_1029900.1	PocGH01_13047100.1	Pfam:PF00004.29(AAA),Pfam:PF13191.6(AAA_16),Pfam:PF07724.14(AAA_2),Pfam:PF13401.6(AAA_22),Pfam:PF13479.6(AAA_24),Pfam:PF07728.14(AAA_5),Pfam:PF12775.7(AAA_7),Pfam:PF01695.17(IstB_IS21),Pfam:PF00910.22(RNA_helicase),Pfam:PF05496.12(RuvB_N),Pfam:PF06068.13(TIP49)	1	OTHER	Y	Y
HEP_00191900	ubiquitin-conjugating enzyme, putative	7	2055	275.75	53.9467	0	NA	PBANKA_1029700.1	PocGH01_13046900.1	Pfam:PF09409.10(PUB),Pfam:PF00179.26(UQ_con)	1	OTHER	Y	Y
HEP_00192000	myosin A, putative	3	3034	274.5	43.147	0	NA	PBANKA_1355700.1	PocGH01_12020500.1	Pfam:PF00063.21(Myosin_head)	0	OTHER	Y	Y
HEP_00192100	DNA-directed RNA polymerases I, II, and III subunit RPABC4, putative	3	719	142	27.2764	0	NA	PBANKA_1355800.1	PocGH01_12020400.1	Pfam:PF03604.13(DNA_RNApol_7kD)	0	OTHER	Y	Y
HEP_00192200	phosphoenolpyruvate carboxykinase	1	1764	411	67.5475	0	NA	PBANKA_1355900.1	PocGH01_12020300.1	Pfam:PF01293.20(PEPCK_ATP)	1	OTHER	Y	Y
HEP_00192300	AP2 domain transcription factor, putative	1	9999	613.75	97.7493	0	NA	PBANKA_1356000.1	PocGH01_12020200.1	Pfam:PF00847.20(AP2)	0	OTHER	N	Y
HEP_00192400	40S ribosomal protein S27	2	827	448.75	99.6172	0	NA	PBANKA_1406800.1	PocGH01_14016400.1	Pfam:PF01667.17(Ribosomal_S27e)	0	OTHER	Y	Y
HEP_00192500	conserved protein, unknown function	1	6759	119.5	23.3595	2	NA	PBANKA_1406900.1	NA	NA	0	OTHER	N	Y
HEP_00192600	carbamoyl phosphate synthetase, putative	2	7731	183.75	27.5605	0	NA	PBANKA_1406700.1	PocGH01_14016300.1	Pfam:PF02222.22(ATP-grasp),Pfam:PF15632.6(ATPgrasp_Ter),Pfam:PF02786.17(CPSase_L_D2),Pfam:PF02787.19(CPSase_L_D3),Pfam:PF00988.22(CPSase_sm_chain),Pfam:PF07478.13(Dala_Dala_lig_C),Pfam:PF00117.28(GATase),Pfam:PF02142.22(MGS)	0	OTHER	Y	Y
HEP_00192700	apicoplast ribosomal protein L35 precursor, putative	1	252	16.25	4.11299	0	NA	PBANKA_0809200.1	PocGH01_07015300.1	Pfam:PF01632.19(Ribosomal_L35p)	0	OTHER	Y	Y
HEP_00192800	peptide deformylase, putative	2	965	30	14	1	NA	PBANKA_0809300.1	PocGH01_07015400.1	Pfam:PF01327.21(Pep_deformylase)	0	OTHER	Y	Y
HEP_00192900	P1 nuclease, putative	4	1772	121.5	13.9164	1	NA	PBANKA_0809400.1	PocGH01_07015500.1	Pfam:PF02265.16(S1-P1_nuclease)	0	OTHER	Y	Y
HEP_00193000	apicoplast integral membrane protein, putative	3	1984	15	3.3665	8	NA	PBANKA_0809500.1	PocGH01_07015600.1	NA	0	SP(Sec/SPI)	Y	Y
HEP_00193100	conserved protein, unknown function	2	3611	38	10.2956	0	NA	PBANKA_0809600.1	PocGH01_07015700.1	NA	0	OTHER	Y	N
HEP_00193200	transporter, putative	2	1815	112.5	28.6182	4	NA	PBANKA_0810000.1	PocGH01_07016300.1	Pfam:PF00153.27(Mito_carr)	0	OTHER	Y	Y
HEP_00193300	tRNA pseudouridine synthase, putative	3	844	10	2.82843	0	NA	PBANKA_0809900.1	PocGH01_07016200.1	NA	0	OTHER	Y	Y
HEP_00193400	conserved protein, unknown function	18	4853	128.25	48.6304	0	NA	PBANKA_1326100.1	PocGH01_12052300.1	Pfam:PF06294.11(CH_2)	0	OTHER	Y	N
HEP_00193500	conserved membrane protein, unknown function	2	1906	34.75	8.99537	8	NA	PBANKA_1326200.1	PocGH01_12052200.1	NA	0	OTHER	Y	Y
HEP_00193600	cytochrome c1 precursor, putative	2	1566	409.25	38.8962	1	NA	PBANKA_1326300.1	PocGH01_12052100.1	Pfam:PF02167.15(Cytochrom_C1)	0	OTHER	Y	Y
HEP_00193700	glyceraldehyde-3-phosphate dehydrogenase	2	1852	54181.5	8434.15	0	NA	PBANKA_1326400.1	PocGH01_12052000.1	Pfam:PF02800.20(Gp_dh_C),Pfam:PF00044.24(Gp_dh_N)	0	OTHER	Y	Y
HEP_00193800	conserved protein, unknown function	1	2253	21	5.88784	1	NA	PBANKA_1326500.1	PocGH01_12051900.1	Pfam:PF00004.29(AAA)	0	OTHER	Y	Y
HEP_00193900	exoribonuclease, putative	2	3330	271.25	42.1772	0	NA	PBANKA_1351100.1	PocGH01_12025700.1	NA	0	OTHER	Y	Y
HEP_00194000	conserved protein, unknown function	3	2382	98.75	18.2643	0	NA	PBANKA_1351200.1	PocGH01_12025600.1	Pfam:PF06221.13(zf-C2HC5)	0	OTHER	Y	Y
HEP_00194100	conserved protein, unknown function	1	8460	1484	279.121	0	NA	PBANKA_1351300.1	PocGH01_12025500.1	NA	0	OTHER	Y	Y
HEP_00194200	conserved protein, unknown function	6	9363	238	55.0697	2	NA	NA	NA	NA	1	OTHER	N	Y
HEP_00194300	phospholipid-transporting ATPase, putative	6	6413	1047.5	156.054	10	NA	PBANKA_1438300.1	PocGH01_14049100.1	Pfam:PF13246.6(Cation_ATPase),Pfam:PF00122.20(E1-E2_ATPase),Pfam:PF00702.26(Hydrolase),Pfam:PF16212.5(PhoLip_ATPase_C),Pfam:PF16209.5(PhoLip_ATPase_N)	0	OTHER	Y	Y
HEP_00194400	conserved protein, unknown function	1	2865	53.5	2.08167	1	NA	NA	NA	NA	0	OTHER	N	Y
HEP_00194500	HECT-domain (ubiquitin-transferase), putative	2	14563	937.5	153.791	1	NA	NA	NA	Pfam:PF00023.30(Ank),Pfam:PF12796.7(Ank_2),Pfam:PF13857.6(Ank_5),Pfam:PF00632.25(HECT)	0	OTHER	N	Y
HEP_00194600	6-pyruvoyltetrahydropterin synthase, putative	1	672	24.75	7.932	0	NA	PBANKA_1126700.1	PocGH01_11029300.1	Pfam:PF01242.19(PTPS)	0	OTHER	Y	Y
HEP_00194700	ribonuclease P protein subunit p29, putative	3	1542	22	6.48074	0	NA	PBANKA_1126600.1	PocGH01_11029400.1	Pfam:PF01868.16(UPF0086)	0	OTHER	Y	Y
HEP_00194800	conserved protein, unknown function	1	3513	205	36.3043	0	NA	PBANKA_0818400.1	PocGH01_07024800.1	NA	0	OTHER	N	N
HEP_00194900	heat shock protein 70	2	2793	2034.75	439.604	1	NA	NA	NA	Pfam:PF00012.20(HSP70),Pfam:PF06723.13(MreB_Mbl)	0	SP(Sec/SPI)	Y	Y
HEP_00195000	glideosome-associated protein 50, putative	1	1194	32.5	11.0303	1	NA	PBANKA_0819000.1	PocGH01_07025400.1	Pfam:PF00149.28(Metallophos)	0	SP(Sec/SPI)	Y	Y
HEP_00195100	conserved protein, unknown function	1	1308	38.25	10.4363	0	NA	NA	NA	NA	0	OTHER	N	Y
HEP_00195200	conserved protein, unknown function	1	2115	99.5	20.664	0	NA	PBANKA_0818500.1	PocGH01_07024900.1	NA	0	OTHER	Y	Y
HEP_00195300	pre-mRNA-splicing factor ATP-dependent RNA helicase PRP43, putative	1	2484	152.25	15.3704	0	NA	NA	NA	Pfam:PF13401.6(AAA_22),Pfam:PF00270.29(DEAD),Pfam:PF04408.23(HA2),Pfam:PF00271.31(Helicase_C),Pfam:PF07717.16(OB_NTP_bind)	1	OTHER	Y	Y
HEP_00195400	osmiophilic body protein	1	10476	1856.25	301.808	0	NA	PBANKA_1463000.1	PocGH01_14074600.1	NA	3	SP(Sec/SPI)	Y	Y
HEP_00195500	rRNA-processing protein, putative	1	522	140.5	24.5561	0	NA	PBANKA_1462900.1	PocGH01_14074500.1	Pfam:PF08698.11(Fcf2)	0	OTHER	Y	Y
HEP_00195600	apicoplast dimethyladenosine synthase, putative	1	1503	125.75	20.0728	0	NA	PBANKA_1462800.1	PocGH01_14074400.1	Pfam:PF00398.20(RrnaAD)	1	OTHER	Y	Y
HEP_00195700	conserved protein, unknown function	1	2016	133.75	43.5919	0	NA	PBANKA_0907000.1	PocGH01_09048200.1	NA	0	OTHER	Y	Y
HEP_00195800	conserved protein, unknown function	1	8646	1098.25	179.335	0	NA	PBANKA_0906900.1	PocGH01_09048300.1	Pfam:PF00226.31(DnaJ)	0	OTHER	N	Y
HEP_00195900	conserved protein, unknown function	4	1467	1.25	1.25831	4	NA	PBANKA_0314800.1	PocGH01_04012100.1	NA	1	OTHER	N	Y
HEP_00196000	conserved protein, unknown function	1	4326	490	95.3345	0	NA	NA	NA	Pfam:PF05403.11(Plasmodium_HRP)	1	OTHER	Y	Y
HEP_00196100	serine/threonine protein kinase, putative	9	3973	545.75	89.6303	0	NA	PBANKA_0933000.1	PocGH01_09020900.1	Pfam:PF00069.25(Pkinase),Pfam:PF07714.17(Pkinase_Tyr)	0	OTHER	Y	Y
HEP_00196200	hypothetical protein	1	948	70	10.7083	0	NA	NA	NA	NA	0	OTHER	Y	Y
HEP_00196300	conserved protein, unknown function	1	1368	49.25	13.2256	0	NA	PBANKA_0933200.1	PocGH01_09020700.1	NA	0	OTHER	Y	Y
HEP_00196400	dynein light chain type 2, putative	2	851	39.5	9.03696	0	NA	PBANKA_0933600.1	PocGH01_09020300.1	Pfam:PF03645.13(Tctex-1)	0	OTHER	Y	Y
HEP_00196500	rhomboid protease ROM1, putative	4	1378	196.5	44.4934	6	NA	PBANKA_0933500.1	PocGH01_09020400.1	Pfam:PF01694.22(Rhomboid)	0	OTHER	Y	Y
HEP_00196600	GTPase-activating protein, putative	8	2345	128.5	37.5011	0	NA	NA	PocGH01_09020500.1	Pfam:PF00566.18(RabGAP-TBC)	1	OTHER	Y	N
HEP_00196700	hypothetical protein	3	518	0	0	0	NA	NA	NA	NA	0	OTHER	Y	Y
HEP_00196800	WD repeat-containing protein, putative	2	9513	367.75	54.9629	2	NA	PBANKA_1202500.1	PocGH01_08012100.1	NA	2	OTHER	Y	Y
HEP_00196900	60S ribosomal protein L13, putative	2	997	905.25	158.146	0	NA	PBANKA_1202400.1	PocGH01_08012000.1	Pfam:PF00572.18(Ribosomal_L13)	0	OTHER	Y	Y
HEP_00197000	conserved protein, unknown function	2	1185	15.25	4.34933	0	NA	PBANKA_1202300.1	PocGH01_08011900.1	Pfam:PF15867.5(Dynein_attach_N)	0	OTHER	Y	Y
HEP_00197100	cyclase-associated protein, putative	2	691	49.75	9.53502	0	NA	PBANKA_0208000.1	PocGH01_02016700.1	Pfam:PF08603.11(CAP_C),Pfam:PF07986.12(TBCC)	0	OTHER	Y	Y
HEP_00197200	RAP protein, putative	1	1725	85	14.5831	0	NA	PBANKA_0208100.1	PocGH01_02016800.1	Pfam:PF08373.10(RAP)	0	OTHER	Y	Y
HEP_00197300	conserved protein, unknown function	1	411	62.75	11.3835	0	NA	PBANKA_0208200.1	PocGH01_02016900.1	NA	0	OTHER	Y	Y
HEP_00197400	novel putative transporter 1	1	1842	18	4.54606	12	NA	PBANKA_0208300.1	PocGH01_02017100.1	NA	0	OTHER	Y	Y
HEP_00197500	transporter, putative	1	1971	78.75	21.3131	12	NA	PBANKA_0208400.1	PocGH01_02017200.1	Pfam:PF07690.16(MFS_1)	0	OTHER	Y	Y
HEP_00197600	conserved protein, unknown function	1	3027	59	16.8721	2	NA	PBANKA_0208500.1	PocGH01_02017300.1	NA	0	OTHER	Y	Y
HEP_00197700	WD repeat-containing protein WRAP73, putative	12	3582	37.75	9.17878	0	NA	PBANKA_0941700.1	PocGH01_09011900.1	Pfam:PF12894.7(ANAPC4_WD40)	0	OTHER	Y	Y
HEP_00197800	40S ribosomal protein S4, putative	2	1183	925.25	122.413	0	NA	PBANKA_0941500.1	PocGH01_09012100.1	Pfam:PF16121.5(40S_S4_C),Pfam:PF00900.20(Ribosomal_S4e),Pfam:PF08071.12(RS4NT)	1	OTHER	Y	Y
HEP_00197900	tRNA-splicing ligase RtcB, putative	1	1521	74.75	13.4505	0	NA	PBANKA_0941200.1	PocGH01_09012400.1	Pfam:PF01139.17(RtcB)	0	OTHER	Y	Y
HEP_00198000	conserved protein, unknown function	8	2451	258.25	30.2366	1	NA	PBANKA_0941100.1	PocGH01_09012500.1	NA	0	OTHER	Y	Y
HEP_00198100	conserved membrane protein, unknown function	1	396	25	6.0553	4	NA	NA	PocGH01_09012600.1	NA	0	OTHER	Y	Y
HEP_00198200	conserved protein, unknown function	3	714	1.75	3.5	0	NA	NA	NA	NA	0	OTHER	Y	Y
HEP_00198300	conserved protein, unknown function	7	6877	1.25	0.957427	8	NA	NA	NA	NA	0	SP(Sec/SPI)	Y	Y
HEP_00198400	importin-7, putative	1	3885	30	5.88784	0	NA	NA	NA	Pfam:PF03810.19(IBN_N)	0	OTHER	Y	Y
HEP_00198500	ATP synthase subunit C, putative	4	1358	4.25	2.21736	2	NA	NA	NA	Pfam:PF00137.21(ATP-synt_C)	0	OTHER	Y	Y
HEP_00198600	importin-7, putative	1	3141	17	5.7735	0	NA	NA	NA	NA	0	OTHER	N	Y
HEP_00198700	exoribonuclease II, putative	2	6385	135.75	16.4595	0	NA	PBANKA_0415300.1	PocGH01_07013500.1	Pfam:PF01744.20(GLTT),Pfam:PF00773.19(RNB)	0	OTHER	Y	Y
HEP_00198800	hypothetical protein	1	7032	639.5	128.568	0	NA	PBANKA_0415400.1	PocGH01_07013400.1	NA	0	OTHER	Y	Y
HEP_00198900	autophagy-related protein 3, putative	12	3178	153.5	31.9844	0	NA	PBANKA_0415700.1	PocGH01_07013100.1	Pfam:PF03987.15(Autophagy_act_C),Pfam:PF10381.9(Autophagy_C),Pfam:PF03986.13(Autophagy_N)	0	OTHER	Y	Y
HEP_00199000	hypothetical protein	1	1698	64.75	24.9583	0	NA	PBANKA_1424500.1	PocGH01_14034400.1	NA	0	OTHER	Y	Y
HEP_00199100	conserved protein, unknown function	1	2136	80.5	21	0	NA	PBANKA_1424600.1	PocGH01_14034500.1	NA	0	OTHER	Y	Y
HEP_00199200	probable protein, unknown function	2	5180	11.25	4.92443	11	NA	NA	PocGH01_14034600.1	Pfam:PF00132.24(Hexapep)	0	OTHER	Y	Y
HEP_00199300	conserved protein, unknown function	1	216	14	3.74166	0	NA	PBANKA_1424700.1	PocGH01_14034700.1	Pfam:PF04419.14(4F5),Pfam:PF12907.7(zf-met2)	0	OTHER	Y	Y
HEP_00199400	RNA-binding protein (U1 snRNP-like), putative	1	621	93.75	21.945	0	NA	NA	NA	Pfam:PF06220.12(zf-U1)	0	OTHER	Y	Y
HEP_00199500	enolase, putative	1	558	1203.25	241.305	0	NA	PBANKA_1214300.1	PocGH01_08024300.1	Pfam:PF00113.22(Enolase_C),Pfam:PF07476.11(MAAL_C),Pfam:PF13378.6(MR_MLE_C)	0	OTHER	Y	N
HEP_00199600	conserved protein, unknown function	1	1659	238	51.303	0	NA	PBANKA_1214400.1	NA	NA	0	OTHER	Y	Y
HEP_00199700	hypothetical protein	1	678	12.5	4.72582	2	NA	NA	NA	NA	0	OTHER	Y	Y
HEP_00199800	conserved protein, unknown function	1	609	109	27.0555	0	NA	PBANKA_1007900.1	PocGH01_03017900.1	NA	0	OTHER	Y	Y
HEP_00199900	exosome complex component RRP4, putative	1	981	64	11.1654	0	NA	PBANKA_1007800.1	PocGH01_03017800.1	Pfam:PF15985.5(KH_6)	0	OTHER	Y	Y
HEP_00200000	MORN repeat protein, putative	4	1196	71.75	13.4505	0	NA	PBANKA_0302900.1	PocGH01_04024600.1	Pfam:PF02493.20(MORN)	0	OTHER	Y	Y
HEP_00200100	conserved protein, unknown function	6	3126	168.75	29.2845	0	NA	PBANKA_0303000.1	PocGH01_04024500.1	NA	0	OTHER	Y	Y
HEP_00200200	protein kinase, putative	5	6883	287.5	46.5797	0	NA	PBANKA_0622100.1	PocGH01_03028100.1	NA	0	OTHER	Y	Y
HEP_00200300	conserved protein, unknown function	4	1367	38	16.2481	0	NA	PBANKA_0622000.1	PocGH01_03028000.1	NA	0	OTHER	Y	Y
HEP_00200400	mitochondrial import inner membrane translocase subunit TIM14, putative	2	269	1.25	1.25831	0	NA	NA	NA	NA	0	OTHER	Y	Y
HEP_00200500	conserved protein, unknown function	2	2784	39.75	9.74252	0	NA	PBANKA_0622800.1	PocGH01_03028800.1	NA	0	OTHER	Y	Y
HEP_00200600	mago nashi protein homologue, putative	4	990	168.75	36.5365	0	NA	PBANKA_0622700.1	PocGH01_03028700.1	Pfam:PF02792.14(Mago_nashi)	0	OTHER	Y	Y
HEP_00200700	replication factor C subunit 5, putative	1	1050	52.5	7.93725	0	NA	PBANKA_0936500.1	PocGH01_09017400.1	Pfam:PF13177.6(DNA_pol3_delta2)	1	OTHER	Y	Y
HEP_00200800	tRNA m5C-methyltransferase, putative	1	2346	95	9.30949	0	NA	PBANKA_0936600.1	PocGH01_09017300.1	Pfam:PF01189.17(Methyltr_RsmB-F)	0	OTHER	Y	Y
HEP_00200900	ES2 protein, putative	1	1668	137.5	22.2785	0	NA	PBANKA_0936700.1	PocGH01_09017200.1	Pfam:PF09751.9(Es2)	0	OTHER	Y	Y
HEP_00200950	conserved protein, unknown function	7	1666	41.5	10.7238	0	NA	PBANKA_0936800.1	PocGH01_09017100.1	Pfam:PF00612.27(IQ)	0	OTHER	Y	Y
HEP_00201000	actin-like protein, putative	4	1693	54	3.16228	0	NA	PBANKA_0936900.1	PocGH01_09017000.1	Pfam:PF00022.19(Actin)	0	OTHER	Y	Y
HEP_00201100	mitochondrial ribosomal protein L11 precursor, putative	3	893	73.5	8.34666	0	NA	PBANKA_0937000.1	PocGH01_09016900.1	Pfam:PF00298.19(Ribosomal_L11),Pfam:PF03946.14(Ribosomal_L11_N)	0	OTHER	Y	Y
HEP_00201200	vacuolar protein sorting-associated protein 35, putative	2	3437	85.75	19.9228	0	NA	PBANKA_0937100.1	PocGH01_09016800.1	Pfam:PF03635.17(Vps35)	1	OTHER	Y	Y
HEP_00201300	conserved protein, unknown function	1	2711	89	15.2534	0	NA	PBANKA_1406200.1	PocGH01_14015800.1	NA	1	OTHER	Y	N
HEP_00201400	DNA-directed RNA polymerase subunit alpha, putative	2	2048	226	28.7286	0	NA	PBANKA_1406100.1	PocGH01_14015700.1	Pfam:PF01000.26(RNA_pol_A_bac)	0	SP(Sec/SPI)	Y	Y
HEP_00201500	conserved protein, unknown function	1	285	3.75	2.5	0	NA	PBANKA_1406000.1	PocGH01_14015600.1	NA	0	OTHER	Y	Y
HEP_00201600	conserved protein, unknown function	2	1249	268	50.5503	0	NA	PBANKA_1405900.1	PocGH01_14015500.1	NA	0	OTHER	Y	Y
HEP_00201700	DEAD box helicase, putative	1	2067	35.75	16.7207	0	NA	PBANKA_1405800.1	PocGH01_14015400.1	Pfam:PF00270.29(DEAD),Pfam:PF00271.31(Helicase_C),Pfam:PF04851.15(ResIII)	1	OTHER	Y	Y
HEP_00201800	DnaJ protein, putative	1	1149	69	14.4914	0	NA	PBANKA_1405700.1	PocGH01_14015300.1	Pfam:PF00226.31(DnaJ)	1	OTHER	Y	Y
HEP_00201900	U3 small nucleolar RNA-associated protein 6, putative	2	2485	10	6	0	NA	NA	NA	NA	0	OTHER	Y	Y
HEP_00202000	protein phosphatase PPM8, putative	1	1673	101.5	17.6918	1	NA	PBANKA_0913400.1	PocGH01_09041500.1	Pfam:PF00481.21(PP2C)	0	OTHER	Y	N
HEP_00202100	Regulator of chromosome condensation (RCC1) repeat, putative	2	4012	114.5	38.4578	0	NA	PBANKA_0913300.1	PocGH01_09041600.1	Pfam:PF00415.18(RCC1),Pfam:PF13540.6(RCC1_2)	0	OTHER	Y	Y
HEP_00202200	conserved membrane protein, unknown function	1	1326	84.75	12.5266	8	NA	PBANKA_0913200.1	PocGH01_09041700.1	NA	1	OTHER	Y	Y
HEP_00202300	conserved protein, unknown function	1	708	35.25	15.5644	0	NA	NA	NA	NA	0	SP(Sec/SPI)	Y	Y
HEP_00202400	conserved protein, unknown function	5	2284	71.25	20.8387	0	NA	PBANKA_0913100.1	PocGH01_09042000.1	NA	0	OTHER	Y	Y
HEP_00202500	conserved protein, unknown function	4	2338	74	13.9762	0	NA	NA	NA	NA	1	OTHER	Y	N
HEP_00202600	hypothetical protein	1	1548	9.5	4.04145	0	NA	NA	NA	NA	0	OTHER	Y	N
HEP_00202700	conserved protein, unknown function	1	405	14.5	6.75771	0	NA	NA	PocGH01_12037300.1	NA	0	OTHER	Y	Y
[truncated: 3,373 more rows]
