# Supplementary material for: Genomic and transcriptomic evidence for descent from Plasmodium and loss of blood schizogony in Hepatocystis parasites from naturally infected red colobus monkeys
Source: PLoS Pathog. 2020 Aug 3;16(8):e1008717. doi: 10.1371/journal.ppat.1008717 (PMC7425995; doi:10.1371/journal.ppat.1008717)
Supplement: S2 Table — (XLSX) [file ppat.1008717.s014.xlsx]

## Sheet: Hepatocystis RNA-Seq counts
id	SRR6182871	SRR6182872	SRR6182873	SRR6182874	SRR6182875	SRR6182876	SRR6182877	SRR6182878	SRR6182879	SRR6182880	SRR6182881	SRR6182882	SRR6182883	SRR6182884	SRR6182885	SRR6182886	SRR6182887	SRR6182888	SRR6182889	SRR6182890	SRR6182891	SRR6182892	SRR6182893	SRR6182894	SRR6182895	SRR6182896	SRR6182897	SRR6182898	SRR6182899	SRR6182900	SRR6182901	SRR6182902	SRR6182903	SRR6182904	SRR6182905	SRR6182906	SRR6182907	SRR6182908	SRR6182909	SRR6182910	SRR6182911	SRR6182912	SRR6182913	SRR6182914	SRR6182915	SRR6182916	SRR6182917	SRR6182918	SRR6182919
HEP_00000100	179	12	255	41	99	0	133	27	29	161	36	191	297	546	141	0	174	35	10	55	186	29	13	88	299	637	52	23	118	51	10	424	203	1	102	190	3	163	212	30	273	283	166	480	221	0	9	300	226
HEP_00000200	46	0	66	6	13	0	28	8	3	61	12	62	96	152	53	0	39	12	0	17	36	0	1	19	95	131	8	7	46	12	0	122	83	0	45	55	0	64	68	11	77	149	27	61	43	0	2	69	54
HEP_00000300	45	2	57	17	11	0	24	8	6	58	4	63	66	201	16	0	43	5	0	14	48	5	0	12	117	221	14	4	36	9	1	147	47	0	17	41	1	30	58	5	70	97	32	157	76	0	8	55	80
HEP_00000400	12	0	10	2	0	0	2	6	1	11	1	20	11	20	1	0	7	3	0	2	8	2	0	7	9	30	1	3	1	6	0	21	10	0	3	3	0	3	16	4	16	18	10	33	15	0	0	13	22
HEP_00000500	1	0	3	0	1	0	1	2	0	1	0	4	2	3	0	0	0	0	0	0	1	0	0	0	3	6	0	0	0	0	0	2	0	0	0	1	0	1	1	2	1	6	1	3	4	0	0	1	0
HEP_00000600	13	0	4	0	0	0	1	1	2	11	1	7	11	34	1	0	2	0	0	0	4	1	0	0	6	46	2	1	2	2	0	36	8	0	0	6	0	5	6	2	11	24	5	18	10	0	0	14	10
HEP_00000700	17	1	24	3	19	0	13	5	2	15	2	7	31	24	7	0	6	3	1	4	13	2	2	5	18	31	4	0	2	3	0	22	10	0	7	7	0	9	10	0	14	16	8	34	13	2	1	16	20
HEP_00000800	14	1	14	2	4	0	11	4	10	8	3	16	17	32	7	0	9	0	0	6	3	1	0	0	19	35	3	1	9	5	0	26	12	0	4	17	0	2	17	1	16	13	2	45	5	0	1	19	11
HEP_00000900	46	5	130	6	45	0	46	2	11	61	9	79	117	181	58	0	66	6	0	17	89	11	1	24	145	151	11	4	59	16	1	115	109	0	43	88	0	69	128	14	126	154	52	66	43	0	3	95	92
HEP_00001000	36	2	70	9	22	0	36	6	7	53	13	86	120	141	43	0	51	10	0	17	55	4	0	20	99	158	4	4	28	14	0	133	69	0	42	69	0	62	97	15	84	139	35	90	54	0	3	87	111
HEP_00001100	17	1	40	1	18	0	8	1	1	9	3	17	15	33	22	0	17	3	0	10	21	0	0	4	28	45	10	1	11	7	0	28	13	0	9	15	1	30	26	0	28	25	6	33	20	0	0	31	16
HEP_00001200	34	1	25	8	11	0	18	3	6	24	14	38	35	85	11	0	8	9	0	3	15	14	0	4	29	98	7	5	10	6	0	72	40	0	8	14	0	10	20	2	33	39	25	83	41	0	0	54	50
HEP_00001300	8	0	9	3	2	0	9	5	6	10	4	16	24	42	4	0	9	1	0	4	10	2	0	13	16	39	0	2	7	4	1	17	10	0	2	9	0	6	23	0	12	22	6	37	20	0	1	10	24
HEP_00001400	1	0	1	0	0	0	3	0	0	4	1	1	2	3	2	0	0	0	0	3	3	0	0	0	6	11	0	0	2	0	0	2	3	0	2	3	0	1	8	1	6	2	1	0	0	0	0	6	2
HEP_00001500	0	0	0	0	0	0	0	1	0	0	0	0	0	1	0	0	1	0	0	0	0	0	0	0	0	0	0	0	0	0	0	0	0	0	0	0	0	0	0	0	1	0	0	0	0	0	0	0	0
HEP_00001600	0	0	1	0	0	0	0	0	0	0	0	0	0	0	0	0	0	0	0	0	1	0	0	0	0	0	0	0	0	0	0	0	0	0	0	0	0	0	0	0	0	0	0	0	0	0	0	0	0
HEP_00001700	0	0	0	0	0	0	0	0	0	0	0	0	0	0	0	0	0	0	0	0	0	0	0	0	0	0	0	0	0	0	0	0	0	0	0	0	0	0	0	0	0	0	1	1	0	0	0	0	0
HEP_00001800	1	0	2	0	0	0	5	0	1	0	0	0	4	2	2	0	0	0	0	0	1	0	0	0	7	4	1	0	0	1	0	5	1	0	1	3	0	1	2	0	4	7	0	0	0	0	2	1	0
HEP_00001900	2	0	4	1	0	0	7	1	0	1	0	9	7	9	0	0	2	0	0	0	6	0	0	0	5	15	0	0	1	0	0	4	3	0	3	3	0	0	12	2	4	6	0	14	6	0	0	11	3
HEP_00002000	2	0	2	0	0	0	1	0	0	0	0	1	0	1	0	0	3	0	0	0	1	0	0	0	0	4	0	0	0	0	0	0	2	0	0	0	0	0	1	0	0	6	0	3	1	0	0	0	2
HEP_00002100	0	0	0	0	0	0	0	0	0	0	0	0	0	0	0	0	0	0	0	0	0	0	0	0	0	0	0	0	0	0	0	0	0	0	0	0	0	0	0	0	0	0	0	0	0	0	0	0	0
HEP_00002200	0	0	0	0	0	0	0	0	0	1	0	1	0	0	0	0	0	0	0	0	0	0	0	0	0	1	0	0	0	0	0	0	0	0	0	0	0	0	0	0	0	0	0	0	1	0	0	0	0
HEP_00002300	73	2	168	39	34	0	80	17	19	167	19	193	105	178	45	1	75	22	0	37	68	20	2	46	117	190	30	12	60	34	0	165	91	0	45	111	0	55	125	15	162	218	79	228	59	0	2	106	195
HEP_00002400	0	0	0	0	0	0	0	0	0	0	0	0	0	0	0	0	0	0	0	0	0	0	0	0	0	0	0	0	0	0	0	0	0	0	0	0	0	0	0	0	0	0	0	0	0	0	0	0	0
HEP_00002500	20	1	32	3	12	0	13	3	2	23	3	24	44	63	19	0	23	0	0	11	31	1	0	7	58	65	3	1	15	5	0	35	41	0	15	31	0	33	30	9	53	56	15	26	28	0	3	29	33
HEP_00002600	21	1	19	3	9	0	12	8	8	19	2	23	28	30	13	0	23	6	0	6	18	4	0	5	37	41	3	3	12	1	0	34	25	0	6	22	0	25	24	5	36	29	8	39	12	0	1	22	30
HEP_00002700	21	0	29	6	9	0	13	4	3	27	4	25	27	78	15	0	14	9	1	10	24	10	0	12	33	102	10	2	16	3	0	65	16	0	6	41	0	10	24	3	42	22	21	87	30	0	0	35	44
HEP_00002800	34	0	83	13	35	0	31	5	4	30	13	59	123	96	45	0	91	7	0	24	100	2	0	23	148	118	14	0	60	6	0	62	89	0	39	60	0	71	90	7	105	79	66	36	42	0	3	62	57
HEP_00002900	2	0	3	0	0	0	0	0	0	4	0	1	5	10	2	0	4	0	0	2	1	1	0	1	4	6	0	0	1	0	0	9	2	0	1	1	0	3	4	0	4	3	1	2	4	0	1	4	2
HEP_00003000	51	1	86	20	37	0	44	11	9	102	6	98	97	216	76	2	83	14	5	32	97	14	2	22	154	264	11	11	57	23	1	171	92	0	73	98	1	88	116	16	120	160	57	161	80	0	3	87	108
HEP_00003100	44	2	99	16	34	0	46	15	8	97	11	81	116	185	69	0	72	9	0	28	66	6	0	22	121	161	8	4	58	14	0	130	67	0	48	67	1	81	66	17	79	117	46	159	62	1	4	89	131
HEP_00003200	48	0	20	10	9	0	10	9	10	20	3	30	35	108	9	0	8	17	0	6	12	17	0	9	31	154	4	10	4	20	0	103	28	0	6	11	1	5	17	6	9	51	22	119	47	0	2	68	23
HEP_00003300	318	6	338	123	121	0	245	94	52	414	54	448	396	672	95	2	110	108	1	121	122	118	0	137	489	689	65	84	80	103	0	484	339	3	77	160	4	96	378	60	240	614	448	1133	264	2	4	715	487
HEP_00003400	128	6	225	19	53	0	92	19	18	113	18	132	147	411	99	1	116	16	0	60	133	21	0	51	218	398	29	18	94	33	0	277	143	0	68	125	1	114	149	20	220	196	124	388	111	2	9	251	187
HEP_00003500	60	7	126	14	35	0	56	11	4	77	13	89	105	171	74	0	71	4	2	16	83	7	4	22	153	203	10	4	51	20	0	127	84	0	52	96	0	81	104	11	133	120	62	159	78	0	2	118	92
HEP_00003600	64	0	57	7	21	0	28	11	10	57	14	46	49	181	16	0	49	12	0	13	36	17	0	21	58	176	16	4	23	10	0	122	33	0	7	32	1	18	43	23	49	70	44	226	40	0	0	74	67
HEP_00003700	7	0	12	1	3	0	7	4	3	10	3	8	35	20	12	0	13	1	0	5	11	2	0	4	27	37	5	1	11	3	0	24	16	0	6	12	0	16	15	0	13	19	6	16	15	0	0	8	21
HEP_00003800	17	2	29	4	13	0	8	4	3	26	3	16	27	73	25	0	19	3	0	2	17	0	0	7	43	69	3	2	11	2	2	42	32	1	14	18	1	18	27	4	35	56	12	49	27	0	0	25	35
HEP_00003900	100	8	130	17	55	0	89	14	10	103	22	127	191	279	84	1	106	18	1	40	122	15	0	25	232	312	20	1	84	24	0	198	121	1	63	96	2	102	154	27	160	194	72	220	116	0	3	121	151
HEP_00004000	0	0	1	1	0	0	0	0	0	1	0	2	1	0	1	0	0	0	0	0	0	0	0	0	0	2	0	0	0	0	0	1	1	0	0	0	0	1	1	0	1	3	0	1	0	0	0	1	0
HEP_00004100	199	8	345	50	113	0	149	34	33	172	54	239	319	616	230	0	160	24	1	71	205	30	0	69	360	727	31	19	145	57	0	490	283	2	138	245	3	232	323	53	349	370	166	514	156	3	8	350	228
HEP_00004200	75	1	78	18	19	0	39	10	6	66	9	85	83	183	42	1	48	9	0	13	39	16	0	15	106	171	11	10	23	10	0	123	80	0	39	57	0	58	95	11	78	111	46	137	77	0	2	110	111
HEP_00004300	83	4	221	21	62	0	92	10	26	163	17	189	219	509	172	2	197	14	0	65	193	18	0	77	245	543	25	17	130	59	0	392	182	0	158	232	1	214	156	34	312	235	125	345	102	1	13	206	227
HEP_00004400	55	0	102	17	20	0	29	8	11	66	17	84	94	211	77	0	50	8	0	27	51	12	1	18	97	209	9	9	38	12	0	117	76	0	50	80	0	66	88	17	149	128	56	189	64	0	7	92	75
HEP_00004500	48	2	55	14	11	0	36	9	10	67	8	79	73	128	28	0	15	7	0	23	45	5	4	18	92	139	7	4	17	12	0	119	58	0	29	52	0	44	86	12	76	128	48	116	51	0	0	99	69
HEP_00004600	11	1	23	1	1	0	10	4	1	16	1	12	15	25	13	1	11	3	0	4	12	1	0	7	13	45	6	1	5	3	0	29	7	0	8	13	0	16	11	1	14	23	19	30	14	0	1	40	14
HEP_00004700	25	0	37	9	11	0	20	3	3	35	5	33	52	90	18	0	17	4	0	13	28	5	0	15	57	114	14	4	9	8	1	93	27	0	14	34	0	30	41	5	41	67	19	84	42	0	0	46	58
HEP_00004800	10	0	9	6	5	0	8	5	1	9	1	11	10	23	13	0	11	5	0	5	8	1	0	7	33	34	1	2	8	2	0	31	17	0	8	20	0	15	18	6	22	21	8	41	14	0	0	22	9
HEP_00004900	251	6	150	72	39	0	124	47	37	199	49	219	235	635	52	0	48	22	4	45	53	30	4	59	329	714	52	35	45	31	2	477	208	3	40	114	2	50	186	43	155	371	140	840	282	1	14	259	259
HEP_00005000	2500	78	3119	449	618	0	1527	486	377	2149	423	2479	1977	7793	961	24	1041	667	7	918	1193	729	12	1097	2273	8975	500	533	799	709	7	6145	1493	11	708	1834	20	1094	2031	462	2546	2268	2880	13425	1818	14	123	4865	2799
HEP_00005100	18	0	51	6	15	0	19	7	4	32	4	33	64	79	45	0	37	1	0	11	42	0	0	16	56	53	3	2	32	12	0	45	42	0	31	66	0	57	53	7	95	61	11	23	20	0	1	44	40
HEP_00005200	34	3	96	8	38	0	43	6	9	49	1	69	65	105	81	2	70	5	0	18	59	3	1	25	84	114	18	4	43	25	1	96	63	0	48	77	0	103	75	11	110	95	34	100	48	0	4	83	63
HEP_00005300	6	1	10	1	7	0	10	1	0	6	0	10	15	17	12	0	6	1	1	4	5	2	0	5	13	25	0	0	7	3	0	10	5	0	9	19	0	6	20	2	15	22	3	15	3	0	1	8	13
HEP_00005400	26	3	72	3	17	0	24	5	5	38	5	45	49	148	60	0	37	1	1	26	47	2	0	27	54	125	7	2	28	27	0	79	49	0	52	80	0	60	55	10	107	58	17	86	20	0	1	68	48
HEP_00005500	3	0	7	0	5	0	7	1	2	5	0	3	12	9	6	0	9	1	0	1	4	2	0	3	14	12	0	1	4	5	1	4	8	0	6	5	0	6	14	3	6	9	5	8	6	0	0	13	15
HEP_00005600	20	1	47	1	16	0	21	1	4	9	3	18	22	44	29	0	23	1	0	7	31	2	0	15	41	67	2	2	13	9	0	35	22	0	21	29	0	25	21	9	32	31	25	26	12	0	0	32	22
HEP_00005700	31	1	39	5	9	0	16	4	6	32	8	26	44	55	28	0	26	2	0	12	21	1	0	12	41	70	4	1	20	2	0	36	29	0	21	32	1	37	36	10	47	40	12	34	19	0	1	25	30
HEP_00005800	42	1	30	3	15	0	13	1	7	26	9	36	47	123	18	0	14	2	0	7	11	4	0	2	43	114	0	4	11	5	0	86	28	0	22	25	0	26	25	3	28	61	16	69	22	1	0	57	26
HEP_00005900	97	3	259	14	59	0	102	18	29	125	29	135	210	319	194	1	114	12	5	47	148	10	8	38	197	352	17	13	88	38	4	248	163	1	148	174	3	190	179	25	254	228	104	207	58	0	8	291	168
HEP_00006000	18	2	33	4	17	0	9	3	0	24	8	23	50	66	25	0	28	2	1	13	39	4	1	10	43	80	11	0	28	11	0	64	17	1	29	36	1	33	30	2	31	42	11	31	20	0	6	29	32
HEP_00006100	855	58	1974	219	525	0	766	152	138	1310	169	1504	1697	3392	1153	18	1038	237	3	342	1194	216	4	418	1978	3958	160	158	793	307	5	2730	1285	5	959	1443	17	1294	1345	288	2041	1962	976	3545	1043	8	75	1687	1736
HEP_00006200	13	0	15	1	5	0	5	3	1	16	1	11	20	29	10	0	10	0	0	2	10	1	0	3	10	30	1	1	8	0	0	16	2	1	9	14	0	10	15	3	13	24	4	22	8	0	0	18	9
HEP_00006300	10	0	19	2	15	0	13	1	2	21	2	14	15	24	19	0	13	0	4	3	26	3	0	11	31	40	2	4	4	9	2	22	24	0	19	28	0	26	23	0	45	37	16	51	4	0	5	32	14
HEP_00006400	538	31	732	203	168	0	503	161	93	704	107	797	826	1664	282	19	329	198	2	227	373	179	2	277	897	1913	109	158	257	192	5	1254	580	8	258	419	20	291	696	121	640	909	684	3120	761	7	42	868	894
HEP_00006500	81	4	65	13	33	0	17	3	15	68	15	53	85	159	42	0	41	9	0	11	45	7	2	27	90	256	8	4	34	9	0	145	85	0	44	60	0	56	71	5	103	85	42	124	47	0	0	107	65
HEP_00006600	3	1	9	0	9	0	4	0	1	4	0	8	5	15	8	0	9	0	0	1	6	0	0	0	6	9	0	1	2	0	0	6	11	0	2	10	0	9	5	2	9	12	2	6	6	0	0	7	10
HEP_00006700	51	3	90	11	41	0	37	11	11	76	8	81	75	140	55	0	37	5	1	25	54	12	2	38	84	152	10	8	34	23	0	112	70	0	25	64	2	63	89	15	90	86	51	130	61	0	7	88	81
HEP_00006800	14	0	25	3	6	0	14	2	3	21	3	28	21	29	18	0	12	4	0	6	21	2	0	8	32	43	1	4	9	1	0	27	12	0	13	25	0	17	33	6	32	33	9	23	9	0	0	27	23
HEP_00006900	5	0	18	1	5	0	9	1	0	11	0	17	12	30	5	0	17	0	0	5	14	0	0	6	12	40	2	1	8	0	0	24	16	0	11	14	0	14	7	8	21	19	4	8	6	0	0	14	11
HEP_00007000	3	0	14	0	5	0	3	0	1	4	0	2	13	11	8	0	3	0	0	2	5	1	1	2	10	5	1	0	3	2	0	12	11	0	3	5	0	11	9	2	4	18	5	16	4	0	0	17	2
HEP_00007100	266	4	281	88	61	0	163	53	37	269	42	323	255	814	96	2	76	86	0	111	92	80	3	109	297	877	53	80	77	94	0	559	180	0	77	135	3	101	223	65	198	305	346	1448	254	8	9	590	423
HEP_00007200	69	9	140	27	33	0	56	17	16	80	14	94	107	224	100	3	71	11	2	29	79	9	9	41	137	221	20	12	63	31	5	157	95	3	62	101	3	95	119	21	100	127	74	205	79	0	13	155	85
HEP_00007300	156	5	254	40	95	0	123	50	24	169	25	202	213	337	147	0	142	57	6	112	167	41	6	111	234	344	31	34	111	69	3	232	165	2	105	188	3	142	236	37	273	321	170	378	126	3	11	315	236
HEP_00007400	25	0	23	3	2	0	5	4	3	23	1	8	12	39	10	0	9	0	0	2	7	1	0	3	18	51	2	0	2	4	0	48	16	1	10	11	0	13	16	4	20	24	8	34	22	0	0	15	15
HEP_00007500	57	2	154	25	50	0	61	15	7	140	21	167	191	300	136	2	140	32	0	61	136	40	0	72	235	340	10	28	91	43	0	243	163	2	97	167	2	113	186	27	207	298	57	183	103	1	5	161	152
HEP_00007600	114	8	277	33	62	0	99	19	22	187	27	200	231	549	127	3	192	31	0	55	213	34	0	90	270	661	25	22	135	52	0	480	160	1	119	231	2	158	181	35	365	259	110	438	127	1	11	219	229
HEP_00007700	50	2	94	12	29	0	51	8	10	67	15	74	105	183	74	1	72	5	1	25	74	13	7	26	111	195	11	4	34	25	1	129	48	0	52	76	1	52	91	9	108	114	58	132	53	0	3	103	86
HEP_00007800	29	0	32	11	7	0	17	1	4	15	4	26	25	52	22	0	11	1	0	17	20	4	0	12	51	72	4	0	15	9	0	54	33	0	12	23	0	21	28	11	39	49	20	99	23	0	4	42	31
HEP_00007900	88	8	145	14	40	0	48	14	10	84	10	99	121	242	99	1	57	5	0	26	81	5	0	35	141	274	25	9	43	28	0	218	87	0	78	140	0	113	129	22	178	189	68	145	48	1	0	185	108
HEP_00008000	213	14	536	50	126	0	215	39	38	325	52	369	299	714	367	4	193	37	8	95	213	31	9	112	397	763	62	31	152	81	5	550	309	1	234	430	5	353	434	63	620	493	178	638	185	1	11	518	412
HEP_00008100	78	5	212	21	50	0	66	28	12	147	18	209	158	433	120	0	120	31	0	52	145	30	4	55	170	508	46	19	99	34	2	389	119	1	79	190	1	154	127	23	252	216	100	382	100	1	8	152	194
HEP_00008200	53	1	112	15	37	0	47	14	14	113	18	104	114	229	60	0	71	23	0	29	79	22	0	16	127	259	11	17	62	16	0	190	80	0	44	100	1	85	89	12	122	103	115	242	57	0	4	119	111
HEP_00008300	232	1	104	56	36	0	70	16	29	164	21	174	197	353	43	0	38	46	0	34	49	45	0	37	195	430	43	29	48	23	0	300	114	0	29	52	0	29	127	27	86	232	116	536	230	0	5	291	186
HEP_00008400	3610	88	3202	761	954	1	1874	640	494	3368	621	3794	3242	10113	1068	15	1466	1645	10	1608	1739	1888	23	1928	3677	11669	669	1342	1126	1358	7	7783	2462	4	808	1533	17	1211	3369	837	2291	4321	3232	13810	3919	31	118	5689	4663
HEP_00008500	16	0	51	2	20	0	12	4	1	23	2	22	56	80	21	0	32	4	0	14	25	5	0	7	54	94	9	1	15	8	0	79	48	0	28	27	0	45	63	6	60	62	21	74	23	1	1	60	34
HEP_00008600	222	4	175	81	57	0	127	22	33	205	24	231	206	400	55	1	61	54	0	38	71	36	0	50	252	445	35	51	31	32	0	339	173	2	60	114	1	67	178	35	172	307	165	580	256	0	8	390	249
HEP_00008700	11	0	7	3	3	0	3	2	1	13	0	20	6	19	2	0	5	1	0	1	9	4	0	4	12	32	0	1	6	2	0	12	7	0	1	7	0	4	9	0	6	15	7	34	13	0	0	10	25
HEP_00008800	204	13	529	67	134	1	233	51	22	333	47	379	432	625	267	4	308	68	0	132	316	56	1	134	486	745	36	46	245	98	0	469	338	0	213	332	2	324	303	50	456	503	240	749	214	1	11	455	408
HEP_00008900	47	8	106	12	48	0	47	9	4	67	9	93	92	198	66	0	87	13	0	23	83	20	1	36	119	239	8	8	64	22	0	149	67	0	58	97	3	87	124	16	152	122	43	122	44	0	3	83	99
HEP_00009000	130	5	235	35	53	0	106	21	18	145	21	170	234	365	172	1	123	20	0	49	158	18	1	60	264	429	13	20	106	48	1	265	176	1	116	193	1	197	195	30	276	298	114	340	118	1	6	245	152
HEP_00009100	19	1	74	13	33	0	29	17	3	39	3	41	77	81	56	1	45	0	1	9	62	1	1	14	93	124	8	2	37	13	0	63	78	0	46	71	0	66	111	9	93	88	27	24	16	0	0	63	55
HEP_00009200	132	6	306	17	85	0	104	31	21	98	21	116	260	370	218	2	144	2	1	60	136	12	3	62	333	457	28	6	100	38	5	334	209	2	158	232	2	215	292	32	342	328	91	142	78	0	9	291	167
HEP_00009300	59	4	196	8	42	0	67	16	17	94	11	107	153	276	118	0	119	6	0	42	144	24	1	33	192	275	12	3	75	36	1	198	120	1	91	125	0	132	136	30	172	171	54	182	79	0	6	158	100
HEP_00009400	29	0	17	1	7	0	6	0	3	12	1	18	24	48	10	0	8	3	0	7	10	9	0	5	24	48	1	0	6	7	0	45	17	1	5	18	0	12	15	2	17	29	10	30	13	0	1	18	17
HEP_00009500	210	3	157	63	41	0	122	27	32	182	30	198	275	615	61	1	76	34	3	44	84	50	0	75	278	668	46	38	47	36	2	469	193	0	47	110	2	83	203	31	169	339	149	746	324	0	10	351	209
HEP_00009600	48	3	66	10	9	0	28	13	8	73	15	60	68	194	48	0	41	19	0	19	37	6	0	31	83	172	9	13	24	18	0	146	62	0	34	54	1	50	58	10	85	85	48	169	43	0	1	91	68
HEP_00009700	3	0	5	2	0	0	0	1	1	0	2	2	0	4	3	0	1	0	0	1	1	0	0	0	2	9	1	0	1	0	0	6	2	0	2	4	0	0	2	1	4	3	0	4	3	0	0	3	0
HEP_00009800	14	0	36	5	12	0	12	7	4	26	6	15	17	47	37	0	7	1	0	12	22	2	0	10	31	66	5	0	12	5	0	41	18	1	23	35	0	36	30	5	44	38	19	37	24	0	3	48	23
HEP_00009900	2247	133	8800	562	3037	0	3130	409	367	3757	417	4300	7464	7615	5729	21	3952	216	14	1565	4486	291	10	1682	8396	8542	507	210	3123	1232	11	5790	6028	18	4458	6509	19	6336	8853	879	8980	10287	2947	2619	1597	11	166	6644	4773
HEP_00010000	14	1	31	4	4	0	10	3	3	23	4	13	21	70	13	0	13	2	3	3	13	0	0	3	29	81	0	3	2	6	0	71	14	0	7	13	0	25	29	8	20	24	8	33	18	1	1	20	23
HEP_00010100	81	3	148	16	32	0	78	13	11	87	11	97	144	264	83	0	96	14	0	27	90	19	0	41	157	280	13	17	67	31	1	207	110	3	60	106	1	93	122	13	134	210	59	274	92	0	14	136	144
HEP_00010200	28	1	58	6	21	0	28	7	5	33	3	35	48	76	33	0	37	2	1	19	31	7	0	12	56	92	6	2	22	14	0	68	45	0	21	36	0	42	48	7	76	55	31	92	43	0	6	50	48
HEP_00010300	899	23	653	213	174	0	428	137	146	657	159	794	638	1662	170	4	166	175	5	208	162	227	12	302	689	1770	184	127	91	214	10	1227	526	2	156	302	2	189	613	130	419	1025	633	2575	691	3	20	1666	804
HEP_00010400	43	2	88	19	25	0	35	7	7	59	6	72	72	133	38	2	61	8	1	19	67	19	0	33	93	141	14	4	39	24	0	115	61	0	40	64	2	53	83	16	91	99	47	139	53	0	3	82	85
HEP_00010500	1011	27	745	221	222	0	475	123	112	969	164	1033	879	2960	333	7	454	291	1	288	549	326	10	365	961	3260	204	240	317	213	3	2171	654	6	257	758	10	407	719	192	1019	1075	849	4919	948	6	27	1380	1270
HEP_00010600	6	0	11	2	1	0	5	1	0	6	0	11	6	11	3	0	4	0	0	0	11	4	0	2	10	19	3	0	9	1	0	16	9	0	4	9	0	7	11	4	11	15	4	12	8	0	2	11	9
HEP_00010700	9	0	15	1	3	0	2	0	0	4	2	8	7	7	2	0	1	0	0	2	6	0	0	1	1	16	0	1	4	1	0	5	4	0	2	1	0	4	5	0	3	4	3	7	2	0	0	4	3
HEP_00010800	227	6	240	76	97	0	125	62	27	281	38	321	327	529	102	3	174	70	2	75	187	67	0	100	317	519	35	46	114	62	0	383	240	2	81	203	0	125	357	47	271	320	259	556	202	0	5	383	374
HEP_00010900	22	1	38	3	9	0	15	7	10	22	2	33	34	156	25	0	31	1	1	8	24	10	1	11	47	172	4	3	34	9	0	97	30	0	21	27	0	30	40	10	43	42	21	46	23	0	0	38	47
HEP_00011000	158	2	102	29	39	0	64	20	19	112	15	102	134	289	38	1	67	21	1	27	61	27	6	20	131	266	19	12	33	15	1	220	97	0	42	78	0	58	131	17	96	155	87	277	101	0	3	213	127
HEP_00011100	26	5	34	8	10	0	13	7	8	28	2	44	53	118	18	2	23	2	0	8	40	6	0	17	47	133	8	2	15	5	0	91	35	1	18	35	0	24	32	14	52	68	26	63	43	0	2	30	52
HEP_00011200	746	33	574	199	83	0	475	141	84	607	101	732	708	1768	195	8	204	154	2	220	216	181	5	241	833	2058	109	152	151	149	6	1357	555	1	142	269	6	209	661	124	360	1028	606	3444	883	6	35	1050	824
HEP_00011300	0	0	3	0	0	0	0	1	0	2	0	1	3	2	1	0	0	0	0	0	0	0	0	1	1	4	0	0	2	0	0	2	0	0	0	1	0	0	1	0	1	2	0	3	2	0	0	3	2
HEP_00011400	22	1	39	9	14	0	24	6	6	21	2	31	31	55	20	0	19	2	0	12	18	2	0	8	40	78	4	4	15	4	4	49	27	0	17	27	0	13	37	3	36	49	16	65	20	0	2	49	33
HEP_00011500	28	0	58	15	22	0	19	5	5	45	3	59	56	94	32	0	30	2	0	16	45	7	1	15	72	104	8	7	24	10	0	53	56	1	31	38	0	41	52	6	57	78	37	89	54	0	0	40	60
HEP_00011600	109	8	203	34	46	0	101	30	15	188	27	207	191	449	131	2	146	27	2	56	133	33	5	61	221	549	16	12	108	41	3	322	177	0	110	176	5	136	161	37	220	306	149	462	161	1	3	225	249
HEP_00011700	52	1	54	16	19	0	25	12	6	49	13	71	47	108	38	0	29	15	0	18	32	7	0	23	56	127	13	4	26	7	0	74	49	0	20	38	0	35	57	5	50	71	34	141	52	0	3	68	55
HEP_00011800	105	7	164	26	35	0	88	25	12	124	13	151	138	343	57	0	81	12	1	49	63	23	0	38	168	403	16	17	42	30	0	257	120	0	55	93	1	81	117	21	139	222	106	424	145	0	3	178	150
HEP_00011900	73	12	168	13	42	0	77	15	8	101	18	146	112	251	93	0	112	16	1	39	129	17	0	42	147	274	22	10	86	39	0	206	109	1	80	152	1	134	149	33	192	182	56	209	85	4	13	154	143
HEP_00012000	40	0	28	10	5	0	16	6	7	18	8	20	55	110	17	0	14	13	0	4	17	6	1	5	46	130	4	8	16	5	0	73	45	0	9	25	0	13	24	3	37	65	12	97	32	0	0	49	32
HEP_00012100	436	24	419	147	108	0	323	96	52	396	54	465	570	1288	117	9	140	141	7	132	138	154	0	121	573	1431	66	90	107	72	6	971	372	2	92	180	8	147	397	94	261	701	561	2537	518	2	32	767	561
HEP_00012200	110	10	223	20	33	0	102	24	18	177	18	194	141	390	157	5	113	30	3	33	114	25	6	63	140	455	23	15	97	43	1	310	110	3	129	182	4	189	120	40	218	240	98	316	96	1	9	169	183
HEP_00012300	81	7	96	31	19	0	71	17	4	130	13	125	117	242	37	0	66	27	0	37	116	23	0	36	147	287	23	16	61	25	1	187	96	1	32	87	3	45	123	26	112	162	62	327	119	1	9	92	124
HEP_00012400	32	0	35	9	10	0	12	2	10	30	7	42	56	110	20	0	17	3	0	13	29	5	1	11	36	136	6	2	16	7	0	92	32	2	19	35	0	36	34	4	37	62	8	70	37	0	1	54	47
HEP_00012500	231	7	361	64	86	0	195	42	39	283	44	304	425	671	228	1	242	34	6	71	271	51	0	95	525	856	43	42	189	50	1	537	318	0	180	324	2	253	373	67	469	532	219	722	283	0	16	405	392
HEP_00012600	133	7	165	38	57	0	71	26	18	164	21	162	227	373	114	0	115	29	0	48	148	42	2	62	318	458	23	33	96	22	0	316	191	0	109	218	2	153	173	31	240	407	95	300	183	0	6	201	245
HEP_00012700	40	0	23	11	4	0	16	3	7	27	8	37	43	119	12	0	16	6	0	10	20	3	0	3	41	114	10	1	8	7	0	92	30	0	8	14	0	10	33	13	29	50	32	93	51	0	0	64	44
HEP_00012800	31	2	27	2	11	0	13	3	6	13	0	22	17	29	14	0	9	0	0	5	17	3	2	7	33	43	6	2	6	4	1	31	27	0	14	23	0	19	26	9	40	30	6	22	11	0	2	32	23
HEP_00012900	47	3	54	16	13	0	29	13	8	62	11	72	59	151	20	0	40	9	0	20	48	7	0	15	64	158	10	9	19	19	0	105	38	0	29	46	0	22	45	9	45	86	40	150	70	0	4	79	90
HEP_00013000	195	10	613	85	217	0	264	47	39	366	42	406	609	639	394	0	317	47	3	108	431	57	4	175	659	716	35	25	329	143	6	508	501	0	345	536	1	462	560	83	695	949	226	386	214	0	11	492	475
HEP_00013100	19	3	75	1	19	0	15	5	2	32	5	28	43	85	46	0	36	0	1	14	44	0	1	17	62	126	8	1	29	10	0	68	39	2	32	33	0	48	64	10	70	66	46	36	14	0	2	67	32
HEP_00013200	0	0	0	0	0	0	0	0	0	0	0	0	0	0	0	0	0	0	0	0	0	0	0	0	0	1	0	1	0	0	0	1	0	0	0	0	0	0	0	0	0	0	0	0	0	0	0	0	0
HEP_00013300	2	1	4	0	0	0	0	1	0	3	0	2	6	19	2	0	3	0	0	2	0	1	0	0	0	10	1	0	1	1	0	8	1	0	0	4	0	4	2	2	3	2	4	8	8	0	0	5	4
HEP_00013400	75	5	173	17	77	0	69	11	20	105	18	134	164	285	101	0	78	25	1	29	128	31	3	49	189	345	23	15	87	32	1	246	153	0	77	108	2	139	117	23	211	194	86	216	75	1	11	171	107
HEP_00013500	81	6	142	13	63	0	50	9	8	79	15	86	171	269	93	3	86	11	2	26	112	11	1	31	157	301	32	6	64	12	2	234	112	0	73	111	2	118	114	14	172	160	51	125	78	1	10	100	128
HEP_00013600	13	1	22	3	7	0	10	4	1	12	3	21	30	47	8	0	7	2	0	2	13	2	1	6	24	39	1	2	10	2	0	24	13	0	10	15	0	13	27	2	12	21	13	58	17	1	0	17	15
HEP_00013700	57	0	41	11	8	0	21	9	9	33	11	37	51	134	20	0	18	2	0	12	26	9	0	14	69	176	12	4	14	8	0	119	51	0	13	21	0	17	26	8	42	64	32	173	44	0	1	61	49
HEP_00013800	0	0	0	0	0	0	0	0	0	0	0	0	0	0	0	0	0	0	0	0	0	0	0	0	0	0	0	0	0	0	0	0	0	0	0	0	0	0	0	0	0	0	0	0	0	0	0	4	0
HEP_00013900	104	5	275	24	65	0	86	26	15	190	15	192	293	401	144	0	181	18	4	46	233	23	1	72	340	479	28	9	122	47	1	317	214	1	124	190	1	204	202	37	316	340	99	204	117	0	11	193	212
HEP_00014000	89	2	183	22	70	0	56	21	12	140	19	165	173	252	93	0	130	28	2	40	125	13	0	42	215	313	25	8	79	33	1	205	150	1	81	125	1	115	139	11	183	220	85	194	97	0	2	141	146
HEP_00014100	169	7	251	48	76	0	121	29	23	180	29	248	260	553	148	3	156	39	0	65	148	45	4	58	339	631	38	29	127	45	0	403	221	0	131	179	1	189	244	34	315	377	141	417	206	0	11	275	275
HEP_00014200	10	2	19	0	5	0	7	4	2	11	1	9	10	20	6	0	14	2	0	6	7	5	1	3	19	23	2	0	6	0	1	18	9	0	5	7	0	21	9	6	16	14	6	12	15	0	0	10	21
HEP_00014300	14	2	41	4	14	0	19	5	4	18	3	21	26	48	19	0	29	1	0	6	42	2	0	6	31	56	2	3	26	2	0	29	21	0	15	25	0	15	50	1	40	39	15	33	11	0	2	40	36
HEP_00014400	65	3	153	26	29	0	64	11	9	82	9	101	151	218	87	1	82	5	0	42	101	16	1	28	116	278	15	8	45	25	1	167	83	6	55	86	3	87	92	20	127	155	87	167	66	0	6	109	144
HEP_00014500	31	0	30	4	14	0	14	0	3	45	6	32	42	75	22	0	19	3	0	17	26	2	0	12	47	102	4	2	26	9	0	67	33	0	22	43	0	28	35	3	65	53	25	83	28	0	2	46	43
HEP_00014600	87	4	105	18	25	0	50	10	4	96	11	68	111	267	87	5	35	12	0	28	48	11	3	27	102	286	12	8	41	12	1	201	72	1	63	56	2	86	83	20	111	133	53	180	66	0	4	122	66
HEP_00014700	70	2	94	22	46	0	44	12	16	72	14	76	159	251	72	0	84	8	0	16	97	9	0	44	156	331	18	9	72	16	0	214	115	0	57	68	0	51	107	11	122	210	70	185	94	0	3	121	101
HEP_00014800	56	6	152	14	43	0	60	13	17	92	15	132	125	242	98	0	104	13	2	38	113	21	0	32	135	272	9	12	71	54	0	185	101	0	78	110	0	102	131	24	145	162	62	180	52	0	5	139	117
HEP_00014900	71	1	211	22	66	0	79	13	12	154	25	165	172	294	125	1	154	18	0	48	199	29	0	46	161	340	23	24	127	37	0	221	125	0	113	139	6	143	170	18	177	193	85	261	82	0	2	148	214
HEP_00015000	7	0	26	3	6	0	13	2	0	10	2	16	42	31	23	1	13	4	0	5	12	3	0	5	22	41	1	5	9	3	0	27	24	0	17	22	0	17	12	8	22	50	13	25	11	0	0	21	17
HEP_00015100	21	3	69	13	23	0	28	8	5	46	2	33	60	117	33	1	58	7	0	35	69	9	0	32	67	119	5	10	30	13	1	60	54	0	30	37	1	44	46	8	77	66	53	94	49	5	5	63	63
HEP_00015200	24	2	114	16	42	0	34	12	4	64	21	90	109	209	72	1	64	22	0	37	99	16	0	31	126	265	17	18	81	30	1	157	81	0	58	109	0	66	87	18	154	109	52	232	53	0	5	103	104
HEP_00015300	188	9	428	58	86	0	143	39	27	211	22	256	298	528	170	1	197	52	1	94	199	57	0	95	321	652	26	44	140	76	0	433	256	0	139	180	0	201	220	43	283	423	295	681	200	1	16	378	285
HEP_00015400	285	16	461	89	153	0	240	60	46	306	34	373	454	730	215	4	238	97	0	116	266	101	0	122	511	862	55	55	190	108	0	627	323	3	189	322	2	240	317	82	395	504	331	1205	298	3	22	460	399
HEP_00015500	36	0	49	8	13	0	20	4	4	35	7	51	57	71	24	1	28	4	0	9	31	3	0	6	71	111	7	1	31	7	0	75	49	0	33	35	1	35	42	5	51	78	22	61	14	0	0	39	36
HEP_00015600	16	0	25	6	7	0	7	1	3	16	5	24	23	43	13	0	11	3	0	4	17	2	0	9	27	56	1	2	11	5	0	35	20	0	11	22	0	11	21	3	34	45	14	32	17	0	0	16	26
HEP_00015700	100	1	149	36	47	0	83	22	15	132	14	162	203	292	86	0	102	41	0	37	109	35	0	45	187	395	21	41	69	29	0	216	135	0	58	97	1	100	156	26	170	234	109	278	95	1	1	240	146
HEP_00015800	30	2	74	10	19	0	36	5	2	32	11	63	52	106	37	4	36	7	0	24	45	9	0	23	61	118	10	3	37	13	0	99	36	1	42	63	0	38	67	11	94	72	37	114	48	0	7	63	47
HEP_00015900	157	12	299	80	54	0	164	52	22	296	33	326	311	729	144	3	180	57	1	76	203	58	6	94	318	886	42	54	139	48	0	597	232	3	96	196	6	140	242	56	310	402	174	966	246	2	16	280	376
HEP_00016000	190	11	311	67	99	0	162	32	20	247	23	296	312	584	193	1	188	37	4	92	209	52	16	87	399	673	33	36	137	45	10	529	295	1	154	271	2	231	305	38	354	461	148	483	171	0	18	377	307
HEP_00016100	58	1	90	26	29	0	40	9	10	60	10	84	92	141	79	1	52	11	0	23	59	10	0	14	114	152	11	14	60	19	0	128	65	1	48	52	0	71	87	11	77	131	49	84	52	0	1	100	73
HEP_00016200	23	0	15	10	12	0	25	4	5	35	5	21	32	65	30	0	16	3	0	10	21	1	2	14	41	86	3	1	9	8	0	51	25	0	12	21	0	17	23	7	34	33	16	89	11	0	0	30	23
HEP_00016300	0	0	0	0	1	0	2	0	0	0	0	0	3	2	1	0	0	0	0	0	0	0	0	1	1	6	0	0	0	0	0	3	0	0	1	1	0	0	3	0	3	2	1	4	0	0	0	1	0
HEP_00016400	924	79	1324	348	216	0	799	234	105	1068	143	1192	1183	3207	496	34	584	286	9	380	679	382	11	429	1385	3654	183	245	400	278	7	2625	894	22	414	780	21	578	1037	209	1117	1574	1033	4915	1046	3	108	1500	1361
HEP_00016500	49	2	112	16	29	0	54	8	10	65	7	79	97	249	65	0	55	9	3	15	81	9	2	41	111	277	10	5	30	30	1	167	70	0	36	73	1	79	70	20	95	142	46	214	73	2	6	118	91
HEP_00016600	125	6	198	37	59	0	72	13	10	113	19	161	168	336	109	2	74	36	2	28	88	26	0	38	170	378	11	24	62	30	0	239	133	0	55	119	1	100	139	19	160	239	123	461	97	0	10	245	175
HEP_00016700	31	2	50	4	11	0	12	5	9	33	11	35	29	85	24	0	22	0	0	11	26	1	0	10	33	108	11	1	20	9	0	82	35	0	19	21	0	24	39	7	46	31	26	53	32	0	0	40	41
HEP_00016800	192	15	422	46	74	0	187	39	26	272	36	348	345	862	200	6	218	45	4	97	263	57	5	116	348	907	51	53	176	64	6	697	282	5	157	319	2	245	282	58	457	434	214	868	244	2	20	369	366
HEP_00016900	376	10	350	104	89	0	201	76	71	292	95	350	457	1263	138	2	192	41	5	95	188	23	7	119	556	1376	76	25	136	58	3	967	370	11	119	287	4	172	445	64	397	633	172	1157	426	3	26	409	393
HEP_00017000	8	0	5	3	0	0	3	1	1	6	0	4	6	14	0	0	0	1	0	4	0	0	0	4	5	6	0	1	2	5	0	13	4	0	1	1	0	1	6	1	5	15	5	21	15	0	0	16	9
HEP_00017100	7	0	8	3	1	0	6	1	2	7	0	9	12	22	11	0	8	1	0	2	10	1	0	3	15	16	3	0	5	6	0	17	11	0	9	6	0	6	12	0	12	14	2	21	8	0	0	8	12
HEP_00017200	55	2	112	17	35	0	57	8	12	50	9	70	112	153	86	0	66	1	0	15	79	6	0	32	130	162	8	15	54	22	0	108	90	1	66	106	1	105	99	20	111	117	64	145	66	0	2	110	97
HEP_00017300	27	3	55	14	18	0	30	17	0	37	8	37	66	79	30	0	33	11	0	16	32	9	0	29	73	81	5	10	36	13	0	57	53	0	20	40	0	39	41	6	66	90	33	77	40	0	1	83	58
HEP_00017400	693	24	349	103	106	1	214	85	88	428	98	491	378	1392	126	6	106	124	77	125	142	129	65	180	467	1569	150	91	92	90	53	1072	308	0	87	156	4	138	422	99	264	484	473	2194	613	6	48	1019	606
HEP_00017500	49	1	43	7	20	0	22	3	7	62	9	37	63	113	48	0	28	4	2	16	20	5	2	12	58	119	5	5	22	9	2	95	47	0	30	58	0	53	53	7	90	92	23	90	42	0	4	75	57
HEP_00017600	54	2	81	11	9	0	28	17	12	25	19	34	42	104	34	0	29	1	1	14	23	3	2	23	45	102	17	1	20	12	3	70	28	0	20	53	0	51	40	13	66	50	30	72	30	1	5	111	43
HEP_00017700	45	1	105	11	27	0	46	5	8	70	10	81	111	159	73	1	68	2	0	19	73	8	0	20	145	172	7	5	43	24	0	133	80	1	87	96	0	95	112	11	145	171	50	63	56	1	6	102	92
HEP_00017800	85	8	306	27	96	0	150	41	16	200	28	229	210	348	167	3	207	32	2	87	234	45	1	111	203	384	31	29	156	96	1	272	133	1	158	217	0	218	246	30	336	209	141	441	108	1	32	246	241
HEP_00017900	19	2	30	5	13	0	17	3	3	29	4	37	45	60	19	0	20	2	0	13	22	2	0	17	34	62	8	6	17	15	0	40	43	0	16	39	1	22	51	9	37	50	22	55	24	0	1	41	28
HEP_00018000	97	0	327	19	93	0	92	14	11	154	16	171	316	448	170	2	157	5	1	59	209	7	0	76	404	405	27	7	143	38	0	323	239	0	140	262	0	211	285	22	333	388	89	157	103	0	5	207	226
HEP_00018100	29	1	98	13	25	0	33	4	10	58	5	73	84	116	68	0	61	4	0	23	58	9	0	21	96	167	13	7	34	17	0	104	86	0	45	55	0	62	63	12	90	94	19	81	52	0	1	62	64
HEP_00018200	186	11	215	73	52	0	159	35	21	250	36	265	232	593	86	2	94	102	0	114	125	97	1	141	247	711	36	70	73	100	1	463	151	1	66	161	1	87	227	34	230	287	160	848	180	1	6	321	274
HEP_00018300	49	3	92	29	31	0	49	25	13	76	3	82	88	189	49	1	39	14	4	32	60	24	0	36	121	159	5	9	41	20	0	103	75	1	34	65	0	51	89	11	84	112	73	289	97	0	5	118	99
HEP_00018400	39	3	71	6	26	0	28	8	5	26	4	43	95	118	66	1	45	4	0	19	51	5	0	14	72	109	5	4	26	12	0	104	70	0	34	61	0	55	48	12	90	72	48	66	28	0	1	82	43
HEP_00018500	37	1	62	6	12	0	18	8	4	38	4	40	35	103	23	0	29	2	0	20	41	3	0	15	50	127	4	1	30	8	0	95	42	0	17	40	0	27	36	8	62	65	28	71	22	0	4	35	56
HEP_00018600	90	4	183	32	71	0	97	15	28	165	20	151	193	442	130	0	197	28	3	51	240	19	1	70	219	534	26	14	137	45	0	389	157	0	125	179	2	151	209	51	244	282	67	216	128	0	2	181	180
HEP_00018700	153	13	285	52	85	0	160	39	40	190	52	209	296	542	153	3	174	44	0	67	168	37	1	64	350	595	56	20	131	48	0	418	211	3	140	190	2	208	286	43	320	346	173	588	144	0	8	304	275
HEP_00018800	4	0	7	2	0	0	0	1	1	1	1	3	7	8	4	0	2	1	0	1	3	2	0	0	8	12	1	1	0	1	0	11	3	0	1	1	0	3	3	2	5	6	0	7	2	0	0	9	3
HEP_00018900	75	6	87	33	16	0	42	16	11	77	18	77	75	248	57	1	45	5	4	24	55	6	4	34	97	288	12	10	23	14	1	197	56	0	35	67	1	35	67	21	65	95	55	267	92	0	8	79	92
HEP_00019000	173	5	291	47	72	0	145	23	20	197	40	262	259	660	141	4	156	31	0	72	173	52	2	100	316	736	43	31	107	62	0	468	212	3	132	208	2	154	243	42	250	351	159	796	260	1	11	344	294
HEP_00019100	267	5	229	71	76	0	138	43	38	232	46	279	325	654	80	0	83	45	1	58	96	63	0	78	301	833	39	54	66	39	2	548	226	0	69	128	2	98	233	50	171	432	178	855	327	3	6	416	326
HEP_00019200	15	3	15	3	3	0	8	2	5	7	0	9	18	30	16	0	12	0	0	9	15	0	0	0	26	36	5	1	5	3	0	14	13	0	4	5	0	8	18	12	17	25	4	22	11	0	1	18	23
HEP_00019300	12	0	23	8	9	0	14	2	3	10	4	17	31	70	22	0	8	0	1	8	40	0	0	2	34	66	5	1	12	2	0	54	18	0	5	16	0	16	16	8	26	30	13	26	10	0	0	30	27
HEP_00019400	43	0	69	7	28	0	37	7	6	53	4	54	71	129	45	3	50	3	2	18	51	8	2	20	84	176	11	0	43	18	0	113	37	0	37	47	0	49	52	13	91	84	25	68	49	0	3	48	77
HEP_00019500	5	0	0	0	0	0	2	1	2	3	1	1	1	6	0	0	0	0	2	2	2	0	1	1	2	3	0	0	0	0	0	0	1	0	0	2	0	1	3	0	0	2	1	2	1	0	0	2	2
HEP_00019600	63	6	83	4	27	0	30	20	11	42	10	42	50	146	27	0	35	10	11	22	40	10	6	19	67	124	25	7	32	12	3	85	48	2	15	47	0	29	63	16	65	90	45	91	42	0	7	133	54
HEP_00019700	16	0	28	2	9	0	9	2	2	15	5	13	33	36	27	0	16	2	0	7	18	0	1	1	32	42	1	0	11	2	0	41	25	0	23	21	0	23	32	6	41	38	9	32	19	0	2	24	15
HEP_00019800	1586	29	1478	434	413	0	941	251	195	1618	261	1777	1704	3074	514	7	612	448	4	442	745	512	16	504	1997	3477	281	364	498	383	9	2441	1354	3	399	910	5	529	1548	250	1152	2348	1450	4220	1499	7	32	2732	1948
HEP_00019900	55	2	35	10	19	0	27	5	6	45	7	42	52	110	11	0	24	4	0	12	10	7	0	16	64	100	14	7	16	15	0	59	34	0	13	19	0	16	38	4	18	45	28	145	43	0	0	48	53
HEP_00020000	98	3	58	17	18	0	31	8	7	41	9	48	56	163	25	2	27	8	1	8	34	22	0	23	41	225	16	15	22	27	0	136	36	0	19	20	0	36	44	10	31	83	53	146	83	0	4	117	57
HEP_00020100	41	2	69	19	19	0	56	18	9	59	2	54	70	134	39	0	38	11	0	22	51	15	0	34	98	168	8	10	30	21	1	106	62	0	29	77	1	50	67	8	94	109	50	196	60	1	6	80	59
HEP_00020200	19	0	22	3	3	0	7	1	0	18	5	23	21	45	16	0	9	4	0	5	12	1	0	7	29	60	5	5	12	3	0	26	26	0	17	21	0	17	29	7	43	40	16	24	15	0	3	24	17
HEP_00020300	64	0	56	22	11	0	30	8	4	48	5	55	39	103	14	0	13	4	0	17	13	16	1	11	42	139	4	6	11	11	0	90	39	0	5	18	0	11	59	11	34	63	36	129	28	0	0	79	71
HEP_00020400	28	1	43	9	8	0	17	6	8	19	0	45	59	70	22	0	13	1	0	8	20	3	0	14	54	87	4	3	8	10	0	66	29	0	26	23	0	27	27	12	36	62	20	62	27	0	0	41	30
HEP_00020500	61	3	154	3	55	0	54	5	8	54	5	59	131	167	66	0	43	4	1	19	73	7	1	18	118	207	11	2	52	22	0	129	85	0	59	107	0	79	108	17	113	105	42	89	31	0	3	120	87
HEP_00020600	18	0	50	8	20	0	29	1	2	28	2	35	62	67	30	0	28	4	0	8	47	2	0	13	64	68	3	2	21	10	0	55	34	0	29	34	0	40	47	4	62	47	13	52	35	0	1	43	54
HEP_00020700	37	4	74	17	31	0	42	12	6	52	8	61	52	128	46	1	38	21	1	32	50	7	0	16	74	152	7	7	39	12	1	99	57	0	42	61	0	68	56	11	85	84	41	196	63	0	5	70	69
HEP_00020800	127	5	317	43	102	0	118	20	20	199	32	192	312	631	120	1	136	27	0	45	152	29	0	70	365	666	28	22	141	60	0	490	253	5	144	235	2	161	293	40	344	317	160	562	170	1	19	294	247
HEP_00020900	22	0	31	3	19	0	17	2	2	17	1	24	36	38	30	0	14	2	0	7	25	4	0	9	32	57	0	2	13	3	1	25	25	0	15	30	2	35	26	4	35	54	12	18	21	0	1	41	16
HEP_00021000	5	0	8	0	5	0	5	0	2	11	1	9	19	12	6	0	8	0	1	2	7	0	0	2	8	17	2	1	3	0	0	14	6	1	4	7	0	7	17	3	14	12	8	16	7	0	1	7	14
HEP_00021100	47	1	83	12	28	0	47	10	7	88	15	89	113	197	61	1	82	7	1	28	76	13	0	37	137	223	12	6	65	17	0	168	91	0	44	60	0	71	111	23	147	194	57	117	69	0	1	101	101
HEP_00021200	105	4	264	24	73	0	107	19	23	143	21	154	218	341	122	3	149	17	0	51	133	22	1	56	194	375	19	11	94	43	0	253	167	2	97	178	5	152	194	34	210	226	165	383	96	1	8	198	161
HEP_00021300	114	3	146	17	43	0	52	12	22	113	15	127	159	346	124	0	85	22	1	59	100	18	4	26	180	368	16	9	67	31	1	267	127	0	64	127	2	89	155	25	174	249	64	250	106	0	10	173	120
HEP_00021400	34	4	73	13	28	0	43	9	2	51	5	47	68	109	48	0	35	8	0	16	34	8	0	21	74	128	9	4	27	14	1	97	54	0	37	44	0	55	63	13	92	79	37	82	28	0	1	95	48
HEP_00021500	31	5	107	10	38	0	42	3	4	62	11	102	98	145	82	0	90	5	0	25	84	7	0	20	105	157	8	6	65	25	0	136	73	0	77	97	0	104	72	12	133	83	53	104	31	0	1	82	100
HEP_00021600	1111	137	5483	527	1390	0	2271	449	308	3265	359	3769	4382	6382	4013	61	3014	272	7	1020	3375	279	7	1107	4953	7200	379	208	2446	848	7	4977	3506	44	3057	5210	49	4399	3678	575	7265	6269	2129	4106	1358	7	160	3341	4231
HEP_00021700	20	0	23	6	9	0	11	2	2	14	0	27	38	45	10	0	17	5	0	8	21	3	0	4	36	28	9	1	18	1	0	40	29	0	14	14	0	17	26	4	24	41	12	35	17	0	0	26	25
HEP_00021800	10	2	21	3	4	0	11	3	3	25	2	16	22	43	4	0	10	1	0	3	16	5	0	1	17	71	8	4	4	1	0	40	18	0	8	8	0	14	16	3	21	33	6	60	32	0	3	18	35
HEP_00021900	34	4	61	5	24	0	27	7	1	40	5	46	48	127	36	1	45	6	0	12	37	10	0	16	60	137	4	4	30	11	0	111	46	0	34	49	0	38	63	12	70	86	34	111	40	0	4	64	53
HEP_00022000	80	3	182	19	56	0	69	14	7	82	14	82	160	230	119	0	101	5	1	24	108	8	1	27	183	282	20	6	65	23	0	209	106	0	82	113	0	82	122	19	146	134	43	128	89	0	4	135	99
HEP_00022100	18	1	42	10	15	0	25	5	3	40	2	36	49	87	21	0	37	3	0	14	42	3	1	11	51	81	10	5	27	10	0	53	25	0	17	48	0	26	26	7	42	62	36	80	25	0	1	40	39
HEP_00022200	71	0	70	17	17	0	35	5	19	49	6	62	60	145	32	0	31	7	0	11	17	16	0	15	96	189	16	5	22	10	0	115	56	0	24	53	0	33	58	21	78	91	42	136	74	0	1	125	61
HEP_00022300	80	3	206	15	59	0	58	17	12	114	16	195	143	331	99	5	107	9	0	39	98	10	0	35	179	446	19	10	68	34	1	224	138	0	79	120	2	112	148	31	183	219	77	190	75	0	8	159	176
HEP_00022400	7	0	7	2	3	0	6	1	0	10	1	9	11	22	6	0	10	0	0	4	12	2	0	5	20	46	0	4	1	2	0	14	8	0	3	10	0	5	6	1	9	13	3	25	19	0	0	12	8
HEP_00022500	22	0	18	5	9	0	8	3	1	19	4	19	28	56	12	1	8	3	0	3	14	6	0	10	48	87	4	2	12	5	0	26	18	0	10	21	0	7	13	3	31	32	9	46	16	0	2	26	25
HEP_00022600	145	7	372	23	123	1	139	16	36	268	41	260	323	573	226	0	175	31	1	91	200	32	0	97	399	621	45	24	151	67	0	447	243	3	200	293	2	263	342	45	448	429	142	388	119	2	16	397	300
HEP_00022700	71	4	150	11	37	1	72	10	12	94	8	103	142	257	110	1	74	3	0	35	65	15	0	38	158	333	19	5	59	16	0	224	119	0	69	112	0	123	127	14	153	185	84	221	68	0	5	169	118
HEP_00022800	17	0	33	1	7	0	10	4	3	16	1	24	21	46	14	0	10	6	0	14	17	11	0	10	12	56	5	3	6	6	0	30	12	0	8	9	0	8	11	5	20	31	12	112	19	0	2	21	27
HEP_00022900	31	2	52	8	21	0	20	5	4	29	3	46	39	109	13	0	22	2	0	4	18	5	0	7	62	84	4	2	23	3	1	66	48	0	19	35	0	27	35	6	50	75	20	66	39	0	0	50	40
HEP_00023000	2	0	0	0	1	0	0	0	0	4	0	0	5	8	0	0	1	0	0	0	2	0	0	0	5	5	0	0	1	0	0	3	2	0	0	0	0	2	3	0	2	2	1	0	2	0	0	3	2
HEP_00023100	34	1	63	14	33	0	25	7	5	29	2	52	80	145	33	0	35	3	0	10	48	6	0	19	88	172	6	6	20	3	0	91	60	0	20	58	0	28	71	2	95	111	21	102	36	0	0	74	53
HEP_00023200	1	0	4	0	2	0	0	0	0	3	0	4	10	6	2	0	2	0	0	0	2	0	0	1	5	4	0	0	5	2	0	7	7	0	2	4	0	4	1	1	7	3	2	7	0	0	0	1	4
HEP_00023300	1747	35	1708	618	736	0	1230	403	228	2107	247	2359	2519	4019	566	9	1028	625	8	766	1110	720	6	900	2938	4664	275	536	849	680	5	3317	1981	11	416	1045	19	656	2341	326	1403	3646	2014	5405	2108	6	42	3409	2522
HEP_00023400	20	0	28	8	13	0	10	1	1	14	0	20	38	63	22	1	19	6	0	3	20	1	0	8	44	83	4	2	10	3	0	61	27	0	9	28	1	24	30	4	32	42	14	47	25	0	2	32	31
HEP_00023500	32	3	64	4	16	0	25	5	4	25	3	35	33	77	31	0	36	3	2	11	40	0	0	27	48	116	6	2	28	13	0	79	30	0	40	60	0	45	41	7	67	61	16	51	13	1	0	44	51
HEP_00023600	30	3	81	13	16	0	39	6	7	59	5	47	87	114	46	1	49	7	1	12	42	7	0	34	72	132	4	5	30	16	0	83	50	0	30	55	1	64	64	5	77	99	48	83	40	0	3	53	53
HEP_00023700	11	0	55	4	15	0	18	6	3	26	7	44	42	60	37	0	41	5	0	8	56	4	1	12	72	85	1	2	25	9	0	54	27	0	22	51	0	49	52	13	57	47	27	33	20	0	0	37	35
HEP_00023800	87	3	130	18	31	0	60	14	13	107	12	120	107	239	39	0	55	30	1	33	49	21	0	36	127	250	10	21	42	33	0	156	58	0	34	54	1	58	111	7	124	123	104	306	87	1	5	190	143
HEP_00023900	3	0	4	1	0	0	2	0	0	2	1	5	3	8	5	0	1	1	0	1	1	0	1	0	4	13	1	0	0	0	0	7	3	0	0	0	0	7	1	1	4	7	3	10	3	0	0	4	2
HEP_00024000	1	0	0	0	0	0	0	0	0	0	0	0	0	0	0	0	0	0	0	0	0	0	0	0	0	0	0	0	0	0	0	0	0	0	0	0	0	0	0	0	1	0	0	0	0	0	0	0	0
HEP_00024100	65	7	95	24	29	0	51	11	6	81	4	106	99	197	59	2	81	15	0	33	84	17	0	27	145	232	11	9	58	13	0	158	94	3	73	127	0	88	75	21	157	219	65	281	86	0	5	120	114
HEP_00024200	17	2	58	6	16	0	20	2	6	21	2	37	62	61	29	0	30	2	0	9	23	3	0	13	77	72	3	0	22	13	0	46	29	0	23	44	0	33	80	8	50	68	24	20	19	0	1	39	29
HEP_00024300	14	2	15	9	8	0	14	5	3	14	1	21	24	32	8	0	13	3	4	2	19	2	1	4	33	35	2	2	11	6	1	21	13	2	6	14	0	3	22	3	20	21	15	38	22	0	1	19	20
HEP_00024400	22	1	31	6	11	0	25	8	6	32	5	30	22	79	17	0	18	3	1	10	18	3	3	8	44	84	9	4	10	8	3	67	22	1	17	18	1	25	35	5	43	49	19	55	25	0	1	40	30
HEP_00024500	152	10	141	31	50	0	68	23	24	176	35	150	197	508	107	0	99	35	0	56	110	39	1	75	263	522	35	38	84	61	0	399	171	1	74	218	5	124	182	30	280	274	78	587	141	1	11	240	177
HEP_00024600	44	0	39	12	10	0	31	11	5	54	6	43	28	148	29	0	26	10	0	9	25	18	0	23	41	118	4	7	28	9	0	85	33	1	16	53	0	33	32	9	37	54	27	139	27	0	2	46	62
HEP_00024700	132	19	408	39	157	1	173	28	25	237	22	269	371	534	252	0	292	29	0	120	345	41	1	125	422	599	25	34	199	76	0	397	271	0	203	288	1	318	255	66	420	402	215	498	143	0	13	390	295
HEP_00024800	3	0	10	0	6	0	2	2	0	12	0	7	7	8	4	0	4	3	0	0	6	2	0	2	9	17	0	0	12	1	0	18	8	0	2	9	0	9	8	2	21	10	4	5	1	0	0	8	9
HEP_00024900	33	0	62	5	20	0	28	2	3	18	6	35	70	82	49	0	33	1	0	11	38	2	0	19	80	95	4	1	31	5	0	60	34	0	36	46	0	54	43	14	64	78	25	37	17	0	4	45	40
HEP_00025000	31	0	56	2	17	0	28	4	1	26	5	62	50	152	26	0	37	8	0	13	35	13	0	14	83	145	5	6	29	9	0	104	36	0	5	27	0	43	63	6	43	84	28	106	31	0	0	64	51
HEP_00025100	37	2	43	9	15	0	21	5	6	47	4	44	63	87	37	0	24	4	4	7	16	5	3	10	70	76	14	4	21	2	2	60	43	0	20	30	0	38	62	10	50	53	22	57	33	0	2	58	48
HEP_00025200	13	1	34	4	14	0	21	2	2	30	1	23	27	59	23	0	19	0	0	3	31	3	0	6	30	71	1	4	17	7	0	36	16	0	13	31	0	18	26	2	50	37	13	42	18	0	1	31	26
HEP_00025300	69	2	144	14	41	0	66	8	16	106	12	141	158	368	73	0	91	15	1	18	102	18	2	36	159	365	15	12	79	26	0	267	106	1	52	104	0	70	123	19	159	185	57	212	104	0	4	111	146
HEP_00025400	3	0	1	1	1	0	1	1	0	3	0	7	4	2	2	0	3	1	0	0	2	0	0	3	4	6	0	1	0	2	1	6	2	0	0	4	0	1	5	1	1	5	5	11	2	0	0	6	3
HEP_00025500	54	2	99	11	20	0	49	15	13	70	5	75	75	249	47	0	71	16	0	20	63	9	0	23	86	257	14	17	34	18	0	182	60	0	28	62	1	60	64	8	108	91	41	282	44	2	3	88	102
HEP_00025600	35	3	89	12	33	0	40	8	5	66	11	82	96	118	60	0	40	4	1	13	41	6	2	16	96	131	4	2	45	11	1	90	78	0	54	67	1	71	84	19	121	121	31	81	23	0	3	69	81
HEP_00025700	0	0	7	2	4	0	1	1	1	6	2	7	8	13	0	0	4	1	0	1	10	0	0	4	7	20	0	0	4	2	0	8	7	0	2	5	0	8	7	1	7	6	6	8	3	0	1	7	7
HEP_00025800	41	0	70	8	19	0	34	8	11	65	11	65	84	176	40	1	31	11	0	8	52	11	0	12	56	216	4	10	44	10	0	160	40	1	29	53	0	41	49	16	72	89	41	175	49	0	4	68	74
HEP_00025900	2	0	5	0	1	0	1	0	0	3	0	2	7	9	3	0	3	0	0	0	6	0	0	1	8	15	0	1	2	3	0	5	5	0	3	2	0	3	5	2	4	9	2	9	4	0	0	2	3
HEP_00026000	18	0	24	8	9	0	12	1	4	14	2	24	25	69	17	0	15	1	1	4	13	2	0	5	42	84	1	1	10	2	0	70	24	0	15	22	0	26	33	9	26	30	11	43	25	1	5	26	23
HEP_00026100	395	32	831	96	122	0	325	96	37	486	48	572	635	1295	393	5	258	96	1	146	304	130	2	160	686	1476	62	101	217	105	1	1005	461	2	298	425	3	473	455	105	680	739	515	1655	347	1	28	738	600
HEP_00026200	6	0	7	0	2	0	1	1	2	6	0	2	7	7	3	1	3	2	0	2	5	2	0	0	5	12	1	1	1	1	0	9	5	0	0	7	0	3	3	1	5	11	2	15	3	0	0	11	6
HEP_00026300	227	24	463	79	142	1	233	58	37	305	44	379	475	1032	261	3	283	75	5	96	302	69	5	114	521	1075	52	53	194	77	6	758	367	2	223	407	5	352	399	72	645	506	270	1046	278	2	34	429	384
HEP_00026400	110	4	191	33	59	0	93	22	22	182	16	186	153	377	80	0	97	35	3	37	123	19	2	42	175	482	18	18	74	32	0	333	118	2	65	130	0	87	162	33	192	213	120	389	135	1	4	217	202
HEP_00026500	5	0	23	0	4	0	5	3	1	21	1	29	18	58	13	0	12	2	2	3	26	0	1	4	24	53	1	0	11	0	0	44	21	0	6	25	0	19	20	2	37	29	7	18	13	0	4	14	23
HEP_00026600	3	1	4	0	1	0	3	1	0	10	0	4	4	10	1	0	3	1	0	2	2	2	0	0	3	9	1	0	0	0	0	4	1	0	2	1	0	1	8	2	6	4	6	16	5	0	0	6	5
HEP_00026700	157	6	219	37	56	0	102	35	20	163	19	188	234	431	145	3	132	14	0	55	132	21	0	61	290	532	20	7	92	36	0	343	197	0	117	167	0	164	208	34	262	340	91	299	137	0	12	254	218
HEP_00026800	4	1	8	3	2	0	9	1	1	6	0	6	22	40	4	0	7	3	0	6	8	1	0	3	20	26	0	1	2	1	1	20	9	0	3	3	0	4	1	1	19	12	10	30	10	0	1	17	16
HEP_00026900	0	0	0	0	1	0	0	0	0	0	0	0	0	1	0	0	0	0	0	2	0	1	0	0	1	0	0	0	0	0	0	0	0	0	0	0	0	0	0	0	0	0	0	1	0	0	0	1	4
HEP_00027000	150	7	284	60	55	0	191	32	50	296	59	295	259	717	90	6	156	45	0	86	191	44	0	92	334	767	38	30	134	65	0	577	235	5	94	240	12	108	330	44	355	440	151	951	248	3	20	261	401
HEP_00027100	8	1	25	1	12	0	9	3	2	12	2	19	20	40	15	0	14	1	0	6	17	0	0	8	28	53	1	3	8	8	0	26	9	0	17	17	0	21	21	5	37	18	8	16	17	0	6	14	21
HEP_00027200	1432	148	4597	585	1392	2	1669	289	248	2593	303	2826	4953	8835	2370	37	1999	517	114	737	2360	538	150	785	5592	10018	295	423	1674	575	83	7004	4073	21	1980	3849	61	2822	3650	576	5166	3834	3551	5504	1202	18	204	5529	3194
HEP_00027300	156	5	242	62	92	0	126	34	33	251	34	260	330	550	118	7	186	45	0	59	258	45	0	85	353	564	30	30	146	50	1	389	217	1	100	211	5	153	217	41	287	318	176	574	242	1	14	281	281
HEP_00027400	71	0	54	35	17	0	37	6	15	87	6	83	94	183	37	0	27	10	0	12	33	22	0	12	110	223	14	9	18	4	0	154	86	0	24	47	0	43	70	7	75	124	42	215	79	0	1	109	82
HEP_00027500	1627	24	874	334	486	0	685	209	215	958	207	1163	1194	2977	245	3	249	316	0	339	292	340	0	390	1358	3258	237	237	186	254	0	2246	919	3	185	377	1	259	1254	221	531	1522	1092	3758	1469	7	26	2182	1344
HEP_00027600	0	1	1	0	0	0	0	2	0	0	0	0	0	0	0	0	0	0	2	0	0	0	1	0	0	0	0	0	0	0	0	0	0	0	0	0	0	0	0	0	0	0	1	0	1	0	0	1	0
HEP_00027700	3	0	0	0	0	0	0	3	0	0	3	0	0	0	0	0	0	0	0	0	0	0	3	0	0	0	1	0	1	0	1	0	0	0	0	0	0	0	0	0	0	0	0	0	1	0	0	4	0
HEP_00027800	59	1	66	15	13	0	26	7	8	36	15	45	76	84	15	0	17	11	0	14	20	11	0	12	65	83	7	11	13	10	0	62	67	0	19	23	2	20	36	12	39	92	56	154	45	0	1	87	58
HEP_00027900	119	3	91	44	34	0	95	26	19	147	17	159	153	565	46	3	64	54	0	74	87	65	0	67	177	664	22	39	72	49	0	435	119	1	49	111	3	56	126	23	151	301	86	534	256	0	8	159	186
HEP_00028000	115	5	373	48	100	0	177	23	13	259	14	300	367	458	252	0	275	49	1	100	297	40	3	128	425	533	26	30	258	91	4	390	299	0	225	380	3	323	374	54	506	723	143	266	136	1	8	274	298
HEP_00028100	169	6	119	48	25	0	92	38	21	127	27	122	140	346	42	2	36	37	0	38	48	62	0	53	171	429	34	25	26	24	0	310	142	0	30	73	1	48	114	43	96	219	104	657	178	0	11	242	203
HEP_00028200	11	1	16	2	3	0	9	1	1	8	6	18	14	22	13	0	6	4	0	2	5	1	0	2	13	34	4	1	4	1	0	33	11	0	7	10	0	8	12	1	25	25	10	26	10	0	0	13	13
HEP_00028300	7	0	25	4	7	0	7	0	2	16	3	12	12	33	5	2	11	7	0	4	20	2	0	3	23	33	6	2	15	2	0	21	27	0	12	21	0	11	23	2	15	38	17	26	19	0	0	26	11
HEP_00028400	10	0	7	3	4	0	3	1	1	6	0	19	8	19	7	0	5	5	0	2	5	1	0	2	15	26	3	2	2	0	0	24	8	0	3	10	0	5	13	5	12	12	7	32	14	0	0	12	20
HEP_00028500	10	1	24	2	4	0	15	1	2	7	0	16	13	18	10	0	11	1	0	5	16	3	0	2	6	32	2	1	14	6	0	18	22	0	9	17	0	11	9	2	17	25	13	24	4	0	1	24	13
HEP_00028600	17	1	17	6	5	0	9	1	3	22	2	19	26	42	8	0	13	0	0	2	18	3	0	4	39	41	1	4	5	2	0	35	25	0	4	17	0	21	24	2	17	28	16	48	8	0	0	19	29
HEP_00028700	50	10	79	14	33	0	42	9	13	76	13	85	86	205	50	3	40	18	0	21	70	15	1	23	110	201	13	12	33	15	0	159	73	0	63	101	3	99	96	14	145	142	46	172	43	1	11	105	92
HEP_00028800	18	0	29	2	8	0	16	3	3	19	2	21	21	37	30	0	11	7	0	9	22	1	0	15	42	61	3	3	8	5	0	47	19	0	32	15	1	20	18	4	48	28	14	36	13	0	1	30	25
HEP_00028900	62	6	134	15	27	0	65	7	13	81	6	102	135	158	78	1	63	13	1	28	66	9	0	22	148	193	9	10	65	27	1	138	108	1	58	88	4	107	125	11	138	179	67	114	45	0	4	149	106
HEP_00029000	159	7	201	51	115	0	127	22	27	123	32	169	241	352	124	1	146	22	0	47	135	17	1	64	282	413	37	16	104	53	1	273	193	1	116	151	3	114	163	28	181	239	114	437	166	0	8	200	177
HEP_00029100	98	3	134	18	35	0	56	15	15	78	20	93	118	216	38	0	57	25	2	38	64	19	0	45	126	244	17	13	45	21	3	171	80	1	46	87	4	67	119	11	148	161	80	270	92	0	3	122	91
HEP_00029200	1	0	2	2	3	0	0	0	1	4	1	2	6	2	2	0	2	1	0	0	2	0	0	0	4	3	0	0	4	0	0	2	4	0	1	2	0	4	1	0	5	4	3	0	0	0	0	5	6
HEP_00029300	14	2	10	0	2	0	4	3	2	10	0	12	4	11	7	0	7	1	0	4	3	2	1	0	11	23	2	0	3	2	0	20	7	0	2	5	0	1	7	7	5	7	11	24	4	0	0	16	9
HEP_00029400	1	0	0	1	0	0	0	0	0	0	0	0	1	0	0	0	1	0	0	0	0	0	0	0	0	1	0	0	0	0	0	0	0	0	0	0	0	1	0	0	1	0	0	0	0	0	0	0	0
HEP_00029500	73	1	117	16	42	0	39	18	13	104	5	129	141	272	69	0	76	13	3	21	91	11	1	43	120	275	16	11	51	26	3	204	100	2	61	86	1	67	124	9	150	159	66	207	92	0	2	166	156
HEP_00029600	92	5	251	31	73	0	127	17	8	143	21	163	219	371	161	5	164	19	1	63	185	22	0	59	230	382	22	14	136	41	1	300	147	0	120	160	0	172	158	46	253	261	124	260	111	0	5	173	194
HEP_00029700	215	12	554	56	117	0	183	51	37	296	39	308	430	1033	389	3	253	44	2	102	290	63	0	112	484	1073	52	36	198	98	0	700	341	3	296	442	2	378	421	62	614	587	256	580	164	0	16	470	387
HEP_00029800	3281	68	2035	835	653	3	1280	528	381	2313	425	2676	2628	6071	479	16	601	648	189	596	666	786	226	671	3015	6950	519	500	433	458	140	4812	2093	4	391	853	8	572	2333	407	1257	4115	2644	8947	2665	12	114	5001	3016
HEP_00029900	133	12	336	43	117	0	178	36	29	217	28	283	277	499	199	3	183	47	0	104	181	53	0	135	315	575	39	35	137	92	0	432	193	2	177	281	3	203	228	48	387	347	152	685	142	2	27	312	298
HEP_00030000	39	0	99	7	30	0	34	8	6	53	8	84	105	169	71	1	78	14	0	14	93	5	0	24	87	191	11	4	47	13	1	111	88	0	39	75	0	68	88	13	113	114	44	96	29	0	2	85	100
HEP_00030100	123	1	22	18	23	0	20	11	16	36	14	33	23	214	7	0	8	11	1	13	10	13	0	14	41	287	27	8	6	6	0	189	30	0	10	16	0	10	34	11	26	30	38	249	112	1	1	67	65
HEP_00030200	35	0	24	14	7	0	14	11	2	41	5	54	49	82	17	2	32	6	0	7	28	10	0	11	52	119	5	8	17	6	0	61	37	2	9	19	1	15	42	5	33	78	15	111	80	0	2	24	45
HEP_00030300	0	0	2	0	2	0	1	1	0	2	0	3	1	3	1	0	1	1	0	0	1	0	0	1	2	3	0	1	0	0	0	1	0	0	0	1	0	0	2	1	2	6	0	3	4	0	0	4	0
HEP_00030400	147	11	251	54	90	0	137	30	20	160	23	225	226	598	175	1	189	27	0	70	196	45	0	64	259	689	38	37	135	58	0	448	185	6	144	266	2	215	212	37	309	342	154	548	140	1	9	280	232
HEP_00030500	12	0	16	3	4	0	5	2	0	15	6	13	14	22	8	0	12	3	2	2	12	1	1	4	24	46	3	3	11	1	0	34	17	0	11	15	0	10	21	3	17	40	5	18	13	1	1	19	26
HEP_00030600	5	0	8	2	4	0	2	0	1	7	2	8	4	9	3	0	4	0	0	2	2	0	0	1	8	14	0	0	1	1	0	12	3	0	0	2	0	0	3	0	3	4	3	8	4	0	3	7	9
HEP_00030700	19	0	27	9	6	0	15	4	5	26	7	22	31	64	21	0	9	7	0	3	11	6	0	5	31	77	3	2	13	5	0	63	31	0	14	23	0	19	29	2	36	42	15	52	15	0	1	49	38
HEP_00030800	33	3	26	5	6	0	6	1	4	39	2	33	34	70	3	0	9	8	0	8	9	17	0	11	24	101	10	6	9	4	0	57	21	0	14	10	0	4	42	9	14	27	22	112	21	0	0	50	39
HEP_00030900	16	0	33	6	6	0	18	6	2	17	3	32	41	72	20	0	19	4	0	8	14	2	0	7	33	58	3	4	14	5	1	45	29	0	12	27	0	26	29	0	41	35	16	49	19	0	1	37	25
HEP_00031000	89	3	170	30	67	0	75	27	10	121	20	114	153	298	64	1	88	19	2	46	111	11	4	55	166	313	19	13	70	29	0	217	123	0	71	99	1	80	98	14	180	188	85	308	130	0	0	170	141
HEP_00031100	18	1	35	1	13	0	5	3	6	23	6	32	44	52	30	0	30	8	1	19	49	6	0	14	37	59	3	4	21	12	0	52	17	0	20	17	0	27	54	10	42	36	34	46	13	0	0	45	21
HEP_00031200	50	1	92	14	18	0	44	3	8	57	6	67	107	151	54	1	46	6	0	26	54	4	0	12	112	184	7	9	24	11	0	103	78	1	36	81	0	47	84	7	120	158	44	101	41	0	5	94	64
HEP_00031300	64	2	54	20	14	0	39	8	13	42	11	66	47	179	17	0	8	17	0	18	6	17	1	25	54	174	15	11	11	17	0	132	44	0	11	27	0	13	58	6	53	56	44	262	33	0	4	118	82
HEP_00031400	38	1	38	8	11	0	22	9	10	32	13	34	51	124	38	0	23	4	0	15	37	13	1	11	76	107	12	4	27	13	4	66	48	0	23	28	0	29	49	8	44	81	28	93	44	0	1	53	43
HEP_00031500	16	0	40	7	11	0	17	2	3	19	3	30	49	51	34	0	38	4	0	11	45	2	0	12	57	51	7	1	32	8	0	29	29	0	33	31	0	39	49	10	75	53	24	42	11	0	0	43	27
HEP_00031600	58	9	100	16	43	0	53	7	11	83	12	83	116	207	68	0	81	11	0	32	88	11	0	43	136	227	17	10	50	22	0	148	88	0	46	113	2	83	97	25	129	157	44	166	61	0	0	101	108
HEP_00031700	137	8	344	18	68	0	102	24	35	138	23	188	172	522	219	2	137	25	0	74	138	22	0	96	266	601	29	13	96	50	0	436	143	1	184	211	4	244	235	48	306	252	113	336	111	0	5	283	203
HEP_00031800	23	0	48	4	14	0	15	5	5	43	7	49	53	110	33	0	29	8	0	14	23	7	0	15	57	110	11	3	23	8	0	60	46	1	23	42	0	68	40	14	41	75	22	76	34	0	0	43	52
HEP_00031900	7	0	6	1	5	0	3	0	1	5	1	10	11	11	2	0	6	0	0	0	2	1	0	1	6	7	1	0	1	2	0	5	4	0	4	3	0	3	2	1	7	5	5	6	4	0	0	3	7
HEP_00032000	13	1	38	6	16	0	24	8	1	12	0	21	38	62	29	0	36	2	0	8	36	6	0	4	37	56	2	4	21	7	0	35	25	0	16	26	3	19	35	4	29	47	19	35	17	0	0	22	25
HEP_00032100	5	1	19	2	6	0	7	0	1	10	0	13	22	16	15	0	8	0	0	3	18	0	0	5	12	33	4	0	11	5	0	23	17	0	9	21	0	6	10	3	23	8	8	11	6	0	1	16	13
HEP_00032200	0	0	0	0	0	0	0	0	0	0	0	0	0	0	0	0	0	0	0	0	0	0	0	0	0	1	0	0	0	0	0	0	0	0	0	0	0	0	0	1	0	0	0	0	0	0	0	0	0
HEP_00032300	42	1	55	11	15	0	21	5	3	43	7	52	58	140	31	0	20	6	0	15	36	7	0	10	69	136	13	5	12	4	0	91	40	0	10	40	0	31	56	13	32	61	25	78	40	0	1	38	65
HEP_00032400	0	0	0	0	0	0	0	0	0	0	0	0	0	0	0	0	0	0	0	0	0	0	0	0	0	0	0	0	0	0	0	0	0	0	0	0	0	0	0	0	0	0	0	0	0	0	0	0	0
HEP_00032500	0	0	1	0	1	0	0	0	0	0	0	0	0	0	0	0	0	0	0	0	0	0	0	0	0	0	0	0	0	0	0	0	0	0	0	0	0	0	0	0	0	0	0	0	0	0	0	0	0
HEP_00032600	3	0	30	3	5	0	8	0	1	19	3	22	17	24	8	0	16	0	0	5	12	0	0	2	16	37	3	1	6	1	0	18	19	0	10	13	0	16	4	1	20	25	12	6	12	0	0	19	30
HEP_00032700	5	0	5	0	0	0	2	0	0	8	1	5	8	7	1	0	2	0	0	2	4	0	0	1	5	16	0	0	3	0	0	8	5	0	1	7	0	4	2	1	7	7	4	7	3	0	0	9	6
HEP_00032800	10	0	7	2	5	0	7	3	4	10	1	7	7	33	3	0	2	1	0	6	10	7	0	1	11	38	1	1	2	1	0	22	10	0	2	5	0	6	7	2	5	7	7	7	3	0	0	5	6
HEP_00032900	140	3	139	43	55	1	78	43	17	134	23	156	184	262	48	0	88	37	8	27	98	20	9	38	199	281	20	14	50	24	5	232	130	0	52	85	0	59	128	28	89	190	99	281	152	0	2	184	197
HEP_00033000	95	11	170	21	54	0	71	23	13	127	17	120	172	260	117	1	101	15	9	24	111	6	8	38	200	293	15	10	79	36	6	228	132	3	112	160	1	169	136	31	238	251	79	164	62	0	8	194	163
HEP_00033100	206	28	472	45	76	0	182	47	31	254	38	257	298	570	232	3	214	40	5	79	207	39	6	113	360	660	28	39	148	80	5	433	244	0	175	259	5	288	303	61	334	322	194	583	171	1	15	443	297
HEP_00033200	25	2	40	12	15	0	20	7	4	40	4	39	50	84	37	0	21	6	0	14	33	6	0	10	60	90	3	1	34	11	0	77	31	0	26	34	0	32	38	7	63	49	27	63	31	0	3	34	46
HEP_00033300	238	9	353	74	90	0	155	54	32	258	44	290	282	623	145	1	146	75	2	72	156	58	4	86	326	682	36	45	103	53	2	448	216	1	101	176	3	192	234	59	264	331	269	932	205	1	10	545	365
HEP_00033400	84	3	158	26	55	0	99	47	11	140	11	145	233	227	100	1	117	25	0	34	139	26	0	53	243	241	23	12	98	42	0	156	180	2	87	143	3	141	175	17	169	267	155	189	76	1	2	196	171
HEP_00033500	80	2	5	0	1	0	0	54	30	0	29	0	0	0	0	0	5	0	1	6	12	0	0	15	0	0	35	0	6	7	0	0	0	0	0	0	0	0	0	1	0	0	33	0	38	0	2	133	0
HEP_00033600	53	5	98	24	17	0	70	9	11	69	12	80	72	175	26	0	24	18	1	22	30	22	0	36	96	160	13	15	21	25	0	146	71	0	23	50	1	37	84	22	61	123	68	316	80	0	7	92	101
HEP_00033700	49	4	135	12	25	0	46	16	7	76	17	87	107	217	82	0	66	11	0	31	68	4	0	26	121	215	16	9	61	15	0	170	84	0	64	105	2	99	100	30	143	118	60	167	53	1	4	120	110
HEP_00033800	871	37	765	278	176	0	671	155	100	893	119	1119	1145	2270	324	3	364	247	7	281	380	275	6	316	1278	2479	138	222	270	221	2	1732	861	4	236	480	9	320	850	113	664	1318	887	4781	1260	3	47	1330	1237
HEP_00033900	67	2	65	6	33	0	27	8	9	51	12	74	80	168	39	1	51	2	2	13	48	5	0	13	82	233	13	1	35	18	0	144	57	0	42	54	1	44	97	19	81	102	49	166	43	0	6	101	82
HEP_00034000	117	4	221	32	60	0	95	18	19	114	26	172	200	299	121	1	84	13	3	49	107	12	1	42	215	345	32	8	65	34	0	252	142	1	82	121	1	127	226	26	172	194	92	294	136	0	13	214	156
HEP_00034100	16	1	26	3	10	0	8	5	4	10	5	20	26	57	21	0	15	0	0	9	23	3	0	8	22	95	2	3	15	2	0	46	20	0	25	24	0	17	22	6	33	26	9	65	22	0	1	33	25
HEP_00034200	68	5	180	10	45	0	61	16	13	91	9	109	129	261	135	1	70	8	5	31	92	18	1	32	145	245	11	9	57	25	1	164	115	2	97	135	0	146	163	27	201	179	72	141	53	0	11	191	124
HEP_00034300	129	1	229	34	38	0	68	33	20	194	23	193	193	520	94	0	113	28	0	38	121	35	0	48	210	470	14	19	101	45	0	351	160	4	81	138	4	98	142	33	201	252	156	344	107	0	6	241	235
HEP_00034400	80	6	233	28	74	0	81	11	9	126	19	163	157	305	106	0	137	17	0	46	129	24	0	41	215	364	26	9	105	38	0	241	142	1	95	204	1	141	168	28	266	175	104	282	75	1	12	200	171
HEP_00034500	1225	16	713	164	270	0	403	118	148	582	178	610	745	2259	237	4	299	185	2	234	350	169	7	222	871	2462	235	121	206	140	0	1645	528	4	171	403	7	255	713	163	625	884	618	2681	957	2	29	1363	790
HEP_00034600	46	5	138	9	31	0	51	10	6	75	6	80	89	158	75	2	108	10	0	35	109	5	0	36	122	215	16	4	74	39	1	140	91	1	58	103	0	109	94	16	153	127	50	106	47	0	3	90	87
HEP_00034700	1	0	3	0	0	0	0	0	0	1	0	4	2	7	1	0	3	1	0	1	3	0	0	0	10	3	0	0	1	0	0	6	2	0	0	1	0	1	0	0	1	2	0	2	0	0	0	1	1
HEP_00034800	626	25	929	180	203	0	431	114	87	856	107	951	809	2384	321	3	380	223	2	248	424	272	1	279	888	2825	129	190	273	200	5	1893	624	3	248	592	5	374	688	148	782	1123	765	3197	623	6	25	1258	1118
HEP_00034900	33	1	31	9	14	0	20	1	5	47	4	49	42	74	13	0	27	3	0	10	23	5	0	10	40	119	2	3	19	1	0	66	38	0	18	31	0	18	31	8	47	52	20	91	31	0	2	30	40
HEP_00035000	0	0	0	0	0	0	0	0	0	1	0	0	0	0	0	0	0	0	0	0	0	0	0	0	0	0	0	0	0	0	0	1	0	0	0	0	0	0	0	0	0	0	0	0	0	0	0	0	0
HEP_00035100	18	0	34	9	10	0	21	6	3	27	3	37	42	62	23	0	20	8	0	11	30	10	0	11	42	77	2	3	18	8	0	53	33	0	24	48	0	29	19	6	62	46	16	71	24	0	0	50	41
HEP_00035200	3	0	14	0	8	0	2	0	0	9	0	10	7	10	8	0	9	0	0	7	10	0	0	2	13	17	0	0	9	2	0	15	7	0	6	5	0	14	12	2	10	5	14	1	5	0	1	6	10
HEP_00035300	174	8	297	74	44	0	162	54	33	294	31	357	293	664	167	6	150	45	0	102	190	58	4	92	324	833	47	39	123	55	2	565	210	2	115	235	6	188	281	43	344	487	147	824	294	0	13	272	420
HEP_00035400	173	7	208	43	52	0	91	33	18	173	31	203	137	641	67	2	58	61	1	54	86	81	1	59	191	742	28	49	51	50	0	504	147	0	54	140	0	84	127	40	199	209	184	1230	141	0	11	344	237
HEP_00035500	47	1	114	20	48	0	43	19	8	101	5	117	152	237	75	2	94	15	0	43	115	29	0	38	152	299	6	27	66	24	0	213	98	1	76	142	1	95	118	32	160	133	81	223	69	1	5	124	108
HEP_00035600	5	2	6	1	0	0	1	0	1	11	1	14	6	16	14	0	4	1	0	1	3	3	0	8	7	14	7	0	4	3	0	19	13	0	4	6	0	7	4	5	18	13	2	14	6	0	1	14	9
HEP_00035700	3	0	10	0	2	0	2	0	1	5	0	7	13	9	6	0	9	1	0	1	5	1	0	1	11	22	0	0	5	0	0	13	6	0	7	6	0	5	9	3	8	10	3	14	3	0	0	10	10
HEP_00035800	62	0	44	23	15	0	24	12	4	55	13	59	62	145	20	0	22	6	0	9	18	8	0	11	66	131	11	4	14	11	0	104	40	1	16	40	0	23	58	7	57	86	42	116	43	0	1	82	63
HEP_00035900	25	1	16	4	2	0	7	0	3	10	3	27	18	47	3	1	6	5	0	6	9	5	0	3	10	35	3	5	4	6	0	32	8	0	8	11	0	12	14	2	13	15	14	69	11	0	0	22	34
HEP_00036000	131	4	318	38	69	0	120	28	19	192	26	199	301	608	165	2	196	42	3	69	186	44	3	58	325	658	20	24	107	46	0	427	252	0	135	200	3	186	218	42	275	305	164	580	172	1	11	272	211
HEP_00036050	5	0	7	1	3	0	4	0	0	1	2	8	6	14	2	0	4	0	0	0	6	0	0	0	9	10	0	0	3	0	0	8	4	0	4	5	0	6	6	0	9	7	6	3	7	0	0	10	6
HEP_00036100	115	2	172	50	33	0	101	19	29	154	16	184	129	393	61	0	73	72	0	58	92	78	0	83	151	427	32	63	72	54	0	310	83	0	43	113	0	57	87	21	166	150	157	1021	105	0	8	259	186
HEP_00036200	41	6	82	13	33	0	46	6	6	84	11	82	107	152	62	1	64	12	0	25	68	5	0	23	148	156	10	0	65	21	0	110	79	0	58	84	0	76	99	18	79	107	47	111	54	0	3	60	64
HEP_00036300	60	3	122	22	41	0	54	22	0	85	7	104	112	223	80	1	88	10	0	27	91	14	0	36	173	218	11	13	76	25	0	196	105	0	67	96	6	86	130	17	146	177	70	189	67	0	5	114	130
HEP_00036400	39	2	19	16	18	0	27	7	9	38	9	54	45	58	28	1	14	8	0	9	22	6	0	16	50	48	7	10	11	9	0	60	30	0	15	25	0	29	40	11	39	61	28	70	38	0	0	77	55
HEP_00036500	68	1	89	24	29	0	63	11	7	102	13	130	112	275	45	2	77	14	1	22	86	28	0	30	145	297	9	19	59	12	0	179	97	0	47	95	2	54	117	13	101	178	69	189	104	1	2	109	118
HEP_00036600	36	1	61	11	12	0	19	1	9	35	4	39	74	119	43	0	28	5	0	15	39	3	0	11	52	177	8	2	40	8	0	100	46	0	15	40	0	43	40	6	62	88	35	67	46	0	1	61	54
HEP_00036700	8	1	27	2	8	0	22	4	1	16	5	28	23	32	21	0	19	1	0	6	12	1	0	7	33	36	7	1	11	2	0	24	22	0	19	18	0	22	20	2	23	29	12	37	13	0	0	28	22
HEP_00036800	61	4	177	17	48	0	72	17	12	126	16	108	111	311	63	1	98	32	0	45	97	25	1	58	111	346	28	14	80	23	2	289	74	1	58	126	1	95	121	17	181	160	73	325	47	1	7	163	137
HEP_00036900	140	8	225	50	54	0	132	30	21	181	24	232	261	611	137	1	138	24	0	63	142	34	1	92	267	646	32	23	121	39	0	468	161	5	137	186	4	161	290	40	310	330	131	551	183	0	14	222	272
HEP_00037000	39	0	59	5	13	0	20	5	4	34	7	40	50	92	46	0	28	6	0	9	20	2	3	13	43	123	10	2	15	13	0	58	34	0	29	47	0	38	43	10	72	54	14	73	21	0	5	52	31
HEP_00037100	15	0	20	1	10	0	13	2	1	19	1	15	21	45	18	0	16	0	0	5	18	1	0	6	40	54	3	1	17	5	0	36	33	0	11	17	0	21	40	2	38	45	10	34	13	0	1	24	19
HEP_00037200	17	0	27	2	0	0	4	3	1	17	4	31	21	58	12	0	12	5	0	9	13	1	0	3	26	84	1	2	10	6	0	46	14	0	11	15	0	7	14	7	22	20	5	26	14	0	2	13	24
HEP_00037300	37	5	72	9	18	0	27	3	5	50	5	56	81	149	60	0	56	2	0	25	51	8	0	18	86	161	4	4	30	11	0	100	62	0	35	73	0	47	66	16	110	118	27	86	37	0	1	55	67
HEP_00037400	272	20	463	106	110	0	284	84	39	371	38	446	508	931	175	4	222	140	0	116	259	166	3	138	584	1029	42	109	189	99	0	750	384	4	128	292	6	184	336	58	407	550	352	1708	361	3	16	560	530
HEP_00037500	155	12	447	57	98	0	199	34	27	194	36	249	336	558	187	5	211	37	1	83	287	53	1	87	393	670	33	32	182	61	0	454	261	3	141	260	2	199	238	48	397	373	206	753	174	0	22	376	277
HEP_00037600	140	10	309	36	46	0	109	31	14	204	25	217	322	624	145	1	174	48	0	53	186	25	2	61	313	601	26	18	138	38	1	502	217	3	120	186	1	174	180	37	280	300	176	508	173	0	11	265	222
HEP_00037700	56	3	53	7	27	0	23	10	5	53	6	66	76	129	61	1	40	6	0	14	47	7	0	20	108	188	11	4	37	5	0	110	62	1	45	63	0	45	65	16	106	126	29	93	44	1	1	82	65
HEP_00037800	89	5	480	25	126	0	139	24	11	219	11	220	407	583	215	3	340	16	0	100	368	16	1	102	430	646	36	12	275	73	0	430	298	3	213	279	0	278	334	43	383	420	167	261	134	0	16	288	255
HEP_00037900	140	16	179	56	55	0	172	50	36	241	49	289	272	705	121	3	178	95	3	109	202	114	4	128	279	840	37	67	157	96	2	588	206	5	81	179	4	121	246	59	302	361	177	1206	300	2	18	229	348
HEP_00038000	1	0	5	1	2	0	5	0	1	4	0	7	2	8	0	0	3	1	0	0	5	0	0	1	6	7	0	0	1	0	0	5	1	0	0	3	0	1	2	1	3	10	6	13	7	0	0	9	16
HEP_00038100	51	2	180	18	68	0	69	13	10	122	6	113	154	172	106	2	100	8	0	36	96	13	1	44	152	197	8	7	85	44	4	108	106	1	111	145	0	141	158	24	216	211	89	123	45	0	4	173	129
HEP_00038200	151	5	219	31	68	0	100	19	17	169	19	184	181	529	99	3	94	14	1	23	118	16	1	56	224	570	43	9	82	30	0	412	162	2	97	158	2	126	185	40	234	266	100	405	128	1	7	240	209
HEP_00038300	61	1	60	15	22	0	48	17	4	70	6	71	70	187	53	0	51	6	0	25	36	15	0	13	94	235	11	2	29	9	0	132	63	1	51	73	1	56	81	14	132	139	24	93	40	0	1	91	71
HEP_00038400	75	0	70	23	34	0	52	19	13	77	17	104	88	165	17	1	24	21	0	15	32	25	0	22	126	214	22	14	15	9	0	126	60	0	18	32	1	29	70	14	64	99	62	229	123	1	1	114	138
HEP_00038500	118	3	182	24	59	0	91	16	25	149	23	165	161	421	106	0	95	18	0	31	114	25	5	53	192	359	14	15	65	30	0	282	125	0	66	154	1	106	146	28	206	256	80	403	125	0	5	181	192
HEP_00038600	32	0	77	7	14	0	39	3	2	55	6	55	73	108	58	0	34	7	0	26	30	5	2	27	74	116	7	2	18	14	0	87	41	1	36	45	0	58	64	9	63	80	28	71	18	0	3	87	45
HEP_00038700	142	4	204	30	43	1	76	17	22	121	31	189	180	395	113	4	68	10	0	46	111	12	0	43	167	506	38	9	35	48	0	324	146	1	94	129	3	119	166	30	175	190	101	371	112	0	11	224	192
HEP_00038800	30	0	78	9	17	0	40	7	7	59	9	72	84	166	42	0	46	3	1	16	46	6	0	19	104	199	6	2	30	11	0	101	61	0	36	58	0	68	81	18	90	90	25	126	47	1	3	70	69
HEP_00038900	57	2	87	13	13	0	58	13	12	51	9	81	84	184	31	0	70	8	0	23	45	17	0	31	120	179	9	5	40	25	0	112	66	1	23	73	0	51	81	13	92	91	57	147	48	0	6	71	80
HEP_00039000	3	0	14	2	4	0	2	0	2	6	0	10	7	15	5	0	7	0	0	2	7	2	0	2	10	15	0	1	6	0	0	19	6	0	15	6	0	8	4	2	14	9	3	5	4	0	0	7	3
HEP_00039100	41	2	59	7	8	0	31	7	4	32	11	49	35	97	30	2	22	8	2	12	19	13	1	22	39	109	7	9	14	8	2	82	40	2	19	53	1	46	38	12	67	50	43	178	21	1	3	94	76
HEP_00039200	57	4	113	17	24	0	59	11	10	60	10	70	90	206	70	4	47	16	5	30	63	13	0	27	112	190	22	8	39	20	3	137	72	0	48	80	1	70	99	18	129	152	49	195	70	0	3	99	82
HEP_00039300	115	6	112	30	36	0	63	13	16	108	19	128	162	366	59	0	82	30	7	49	89	40	6	58	164	408	28	28	59	43	2	263	129	3	53	117	4	89	103	24	168	192	83	468	143	0	8	156	161
HEP_00039400	10	0	5	0	0	0	0	1	1	4	1	11	9	12	4	0	2	1	1	0	1	0	0	0	6	19	1	3	1	0	2	10	7	0	7	6	0	4	10	0	4	10	6	8	4	0	2	5	6
HEP_00039500	320	10	608	88	255	0	212	46	44	342	65	351	584	1494	253	5	313	85	2	140	355	100	2	138	629	1681	81	64	216	91	0	1205	391	0	192	327	3	292	364	99	542	583	381	1396	264	0	21	571	457
HEP_00039600	5	1	28	1	7	0	11	2	1	16	3	13	20	27	13	0	20	1	0	1	18	1	0	3	21	39	1	2	11	10	0	26	15	0	9	22	0	23	21	2	25	30	6	22	4	0	0	28	15
HEP_00039700	12	1	17	2	5	0	6	1	3	9	3	10	7	24	11	0	12	0	0	5	17	0	0	4	8	24	7	1	6	2	0	23	3	0	12	11	0	7	14	1	13	21	5	38	9	0	0	18	12
HEP_00039800	48	2	167	11	66	0	60	9	9	85	7	87	166	208	93	0	137	6	0	35	122	7	1	40	163	222	18	6	99	24	0	169	127	0	84	139	1	99	138	17	174	164	54	107	44	0	4	127	114
HEP_00039900	665	12	435	126	162	0	275	81	89	441	95	530	414	1445	151	3	107	135	2	215	129	141	1	186	410	1546	120	97	90	141	0	1015	285	4	103	243	3	132	501	108	316	565	358	1749	491	2	20	981	560
HEP_00040000	21	1	21	8	7	0	6	4	11	19	4	22	32	48	14	0	23	6	0	6	28	9	0	6	28	63	2	4	13	6	0	55	21	0	6	22	0	13	26	9	26	32	26	64	21	0	1	28	48
HEP_00040100	194	17	155	64	35	0	143	45	23	189	37	225	244	519	56	4	83	66	5	63	103	43	4	61	251	517	64	44	71	53	2	336	185	3	63	140	3	79	196	33	148	319	161	850	314	0	19	233	241
HEP_00040200	96	3	137	13	62	0	53	11	11	54	4	70	189	318	65	0	82	2	2	26	121	7	0	20	228	330	10	2	59	12	0	237	147	0	53	92	0	89	177	35	148	223	55	41	65	0	1	129	74
HEP_00040300	451	21	716	94	182	0	312	81	78	389	75	450	636	1617	349	1	338	66	5	168	429	59	7	190	763	1860	103	60	246	121	4	1234	517	1	293	477	6	389	511	119	640	759	431	1529	438	2	29	716	509
HEP_00040400	13	0	14	2	2	0	3	1	0	12	1	10	15	16	5	0	14	0	0	1	12	1	0	0	19	24	1	2	8	2	0	18	9	0	7	3	0	9	8	3	7	12	7	17	14	0	0	16	16
HEP_00040500	19	1	26	7	7	0	7	6	3	13	2	28	33	54	16	0	10	2	0	1	24	0	0	9	39	59	9	2	10	5	0	47	30	0	9	18	1	17	24	5	31	40	9	46	20	1	0	31	34
HEP_00040600	141	6	181	29	51	0	88	30	25	157	28	179	147	481	90	0	109	47	0	69	150	58	2	59	177	506	30	39	109	47	0	348	133	1	66	119	3	81	141	25	184	219	126	584	151	1	7	293	189
HEP_00040700	30	3	34	13	13	0	26	6	4	24	6	30	35	79	9	0	31	4	0	5	22	2	1	10	32	94	7	4	12	5	1	45	23	1	15	19	0	30	22	4	33	46	22	50	43	0	2	55	35
HEP_00040800	59	1	77	13	27	0	31	8	7	40	12	63	72	108	49	0	45	3	0	15	57	8	0	13	94	139	3	8	36	7	0	84	49	0	37	51	0	40	70	18	79	88	39	82	38	0	1	79	63
HEP_00041100	2	0	4	1	0	0	4	1	0	3	0	2	7	10	3	0	1	0	0	0	0	1	0	1	6	15	1	0	1	1	0	11	3	0	4	8	0	3	1	2	10	6	3	3	1	0	0	5	4
HEP_00041200	2788	18	1596	890	832	0	1281	402	311	1959	331	2340	2685	4112	396	6	481	650	5	590	525	667	8	656	3059	4692	412	460	383	482	3	3247	2168	3	376	758	8	505	2308	395	1041	3352	2314	7041	3171	4	47	4271	2487
HEP_00041300	47	1	72	6	27	0	25	5	7	56	8	68	78	140	38	0	54	6	0	10	57	5	1	15	86	164	7	6	49	6	0	105	40	0	39	63	1	48	82	11	99	77	27	58	38	0	0	58	69
HEP_00041400	110	4	86	32	39	0	65	12	16	98	10	131	103	240	41	0	29	27	1	28	38	30	0	26	129	298	16	21	24	26	0	189	81	0	35	43	2	34	92	13	69	168	81	449	139	0	1	160	104
HEP_00041500	55	2	69	12	22	0	39	2	7	62	5	79	97	248	44	0	63	12	0	19	56	20	0	25	130	285	19	6	26	17	0	175	102	2	28	53	3	43	63	22	99	133	53	261	101	0	1	85	116
HEP_00041600	61	0	77	11	17	0	33	17	13	76	12	98	106	167	34	0	31	17	0	13	48	8	1	22	124	164	18	20	25	15	0	126	73	1	22	41	0	32	72	14	69	140	54	237	73	0	1	120	88
HEP_00041700	51	3	65	20	12	0	35	12	5	90	11	82	96	171	33	0	46	10	0	14	39	25	0	25	84	190	20	9	21	12	0	134	50	3	21	48	0	25	65	11	76	93	41	221	68	0	3	74	83
HEP_00041800	98	2	163	38	50	0	80	10	13	149	16	167	207	327	82	0	109	35	0	37	122	34	0	64	241	388	24	27	82	33	0	272	161	1	69	143	0	83	140	24	174	199	111	481	125	1	8	181	203
HEP_00041900	71	7	156	11	48	0	76	26	7	101	7	125	168	241	50	2	94	20	0	30	106	23	1	33	161	231	14	16	78	27	1	175	120	0	61	87	0	95	116	15	113	139	90	233	75	0	4	135	145
HEP_00042000	286	31	877	82	277	0	333	68	51	540	73	585	742	1378	402	2	566	77	3	172	694	84	0	176	826	1609	84	67	423	141	0	1083	600	7	313	720	10	472	535	98	915	685	520	1457	302	2	44	683	689
HEP_00042100	183	7	138	77	37	1	97	33	19	159	32	222	232	478	56	0	49	46	0	63	68	33	1	60	286	449	22	31	36	35	1	281	223	2	44	99	1	62	203	25	128	390	151	658	189	0	14	279	244
HEP_00042200	678	14	727	278	237	0	496	137	80	822	92	947	870	1544	256	5	333	227	6	228	363	265	6	288	1057	1758	104	175	224	183	4	1268	765	1	225	422	4	300	893	108	587	1493	706	2019	683	4	13	1392	932
HEP_00042300	45	1	159	12	39	0	50	13	5	91	4	93	103	188	84	0	77	6	0	29	95	13	0	28	137	210	12	9	68	25	0	151	81	1	63	79	2	101	88	9	111	119	87	122	57	1	2	123	117
HEP_00042400	283	5	329	97	131	0	225	81	51	335	60	365	442	796	168	1	196	71	0	129	208	125	2	114	517	846	39	81	136	75	0	585	341	1	133	241	0	172	365	64	345	607	255	863	375	2	9	597	366
HEP_00042500	59	1	60	18	39	0	39	6	4	55	6	64	67	91	17	1	22	17	0	9	18	13	0	17	52	92	7	12	14	12	1	83	62	0	21	30	0	20	49	9	41	108	54	123	52	0	0	90	57
HEP_00042600	14	0	56	2	13	0	12	3	4	36	0	32	44	61	20	0	19	4	0	14	25	1	0	19	50	94	4	5	13	5	0	51	43	0	28	27	0	34	36	6	47	69	15	38	21	0	2	67	38
HEP_00042700	37	1	30	6	11	0	16	8	3	45	2	44	46	80	11	0	23	8	0	11	26	12	0	11	52	107	8	6	18	9	0	57	22	0	10	17	0	19	38	6	47	67	40	79	40	0	0	36	39
HEP_00042800	226	16	748	58	213	0	265	59	57	340	42	386	460	664	410	4	326	27	4	182	419	51	5	195	514	740	66	27	266	154	3	586	361	2	309	483	1	484	556	72	590	684	290	379	124	1	14	574	417
HEP_00042900	22	1	96	13	31	0	43	15	13	85	4	88	98	172	62	2	67	10	0	25	87	14	0	22	98	225	10	7	61	13	0	127	79	0	50	73	0	57	103	18	113	140	56	141	50	0	1	106	103
HEP_00043000	48	2	56	15	18	0	36	8	7	60	6	58	88	140	27	0	40	18	0	15	44	10	0	17	69	171	8	10	46	21	0	118	52	1	31	65	2	38	73	11	100	114	30	196	43	0	2	73	57
HEP_00043100	243	12	231	73	71	0	177	46	27	225	43	257	302	670	114	2	120	91	0	86	126	84	1	109	353	773	20	59	81	85	0	513	230	1	61	170	10	126	206	37	206	379	230	1005	280	1	31	373	293
HEP_00043200	4	0	20	1	1	0	7	0	1	17	4	14	15	31	9	0	7	0	0	1	6	2	0	5	21	38	0	1	4	2	0	33	7	0	9	8	0	13	10	3	7	24	7	15	17	0	0	16	5
HEP_00043300	85	5	156	27	36	0	52	14	14	85	17	141	103	205	67	0	85	20	0	33	82	16	0	31	129	252	22	9	52	32	0	148	97	0	56	79	0	75	102	13	107	147	82	251	90	0	4	144	150
HEP_00043400	59	3	88	13	32	0	49	9	11	67	14	76	127	276	50	0	78	20	0	10	91	33	0	31	166	303	11	13	60	17	1	205	79	0	36	84	0	54	87	12	160	127	45	171	52	2	8	70	96
HEP_00043500	17	3	27	1	6	0	21	3	2	32	9	20	31	63	15	0	14	3	1	10	21	1	3	8	34	87	10	2	18	8	0	58	24	0	15	26	0	14	31	2	25	44	20	60	43	0	3	28	35
HEP_00043600	118	3	353	30	100	0	115	21	18	166	22	223	357	567	217	0	219	27	1	48	250	25	0	62	368	619	38	20	161	36	0	460	255	0	141	158	0	217	271	36	283	323	190	300	160	0	13	251	219
HEP_00043700	10	1	13	4	8	0	12	1	1	9	4	10	13	35	4	0	8	1	0	4	21	1	0	1	27	25	0	4	9	2	0	13	16	0	1	8	1	11	7	1	16	13	4	13	17	0	0	15	13
HEP_00043800	40	0	51	8	25	0	19	12	12	37	3	64	59	183	48	0	52	9	0	17	61	14	1	24	61	207	5	7	54	15	0	135	38	0	23	47	0	43	58	16	63	71	25	122	59	0	7	66	58
HEP_00043900	43	1	37	5	10	0	21	2	5	36	4	38	31	87	16	0	27	6	0	9	40	11	0	6	51	117	8	5	20	7	2	87	36	0	9	31	0	22	40	6	38	43	22	78	57	0	2	77	43
HEP_00044100	187	5	305	34	90	0	124	37	38	200	35	246	354	729	170	1	167	35	0	73	163	29	0	61	412	838	53	29	107	28	0	508	230	0	120	255	2	184	314	34	356	382	145	500	185	1	9	291	257
HEP_00044200	43	0	61	7	14	0	16	4	9	50	3	66	58	173	41	0	32	11	0	15	43	5	0	8	69	168	7	5	30	11	0	122	52	0	36	42	0	40	66	8	73	82	23	114	51	0	1	48	67
HEP_00044300	75	8	155	23	49	0	77	15	17	114	24	136	162	297	103	0	102	20	2	30	105	32	3	52	199	325	9	18	80	33	0	248	136	0	69	140	0	114	156	20	184	173	97	313	89	0	6	144	146
HEP_00044400	88	9	75	17	15	0	59	12	23	83	20	112	106	295	51	1	51	23	2	23	85	18	0	29	127	310	14	8	43	12	0	220	91	2	30	59	0	50	72	18	106	123	58	256	130	1	2	81	135
HEP_00044500	61	2	126	16	40	0	57	10	5	90	14	103	116	222	52	2	83	15	0	32	98	22	1	24	122	259	19	6	52	25	0	171	82	0	53	113	4	63	121	20	142	129	58	267	56	0	6	111	107
HEP_00044600	27	2	93	9	34	0	26	5	2	50	4	66	86	81	78	0	50	7	2	18	91	20	0	12	97	114	4	4	60	11	0	86	80	0	57	62	0	55	61	7	94	106	31	90	29	0	1	94	61
HEP_00044700	228	16	266	72	62	0	183	54	42	293	63	348	395	1028	129	7	181	73	0	97	266	84	1	97	481	1094	53	55	172	75	0	759	270	8	110	297	9	137	397	69	347	564	166	969	391	4	6	266	411
HEP_00044800	12	1	17	3	1	0	6	2	1	11	3	15	12	60	2	0	5	6	1	7	7	8	5	5	13	77	7	2	2	9	1	37	6	1	0	7	0	5	13	2	6	10	10	75	13	0	1	22	21
HEP_00044900	187	8	393	61	131	0	158	53	21	227	21	303	444	521	268	3	253	25	8	74	315	26	4	122	530	642	34	19	185	81	5	409	380	2	194	328	0	333	444	57	499	695	173	319	189	0	9	404	316
HEP_00045000	182	4	166	61	54	0	116	30	21	186	32	205	165	631	59	1	92	92	2	121	90	108	1	144	209	754	31	83	79	81	0	523	141	0	47	126	1	73	174	48	170	321	118	621	260	1	4	313	243
HEP_00045100	106	7	251	26	60	0	96	30	21	149	28	193	195	344	128	0	134	23	3	68	120	30	1	68	214	410	18	14	100	53	0	281	147	1	95	152	3	161	142	32	231	243	99	339	130	0	13	208	205
HEP_00045200	1459	42	1736	508	573	0	1166	348	250	2075	312	2380	1966	4053	538	9	699	754	7	768	731	791	12	783	2236	4502	339	546	525	651	3	3027	1435	3	384	942	11	554	1862	342	1274	2565	1690	6086	1635	14	54	3090	2582
HEP_00045300	12	2	26	7	9	0	16	6	2	22	0	30	23	57	11	0	18	4	0	7	9	3	0	5	18	44	5	3	6	7	0	44	22	0	11	28	0	14	21	2	37	33	18	72	18	0	0	21	31
HEP_00045400	20	0	15	6	5	0	5	0	1	13	7	12	31	36	5	0	7	3	0	0	11	1	0	4	19	46	2	2	6	6	0	32	19	0	5	9	0	11	9	2	11	31	17	37	12	0	2	28	23
HEP_00045500	58	6	73	13	15	0	40	13	9	58	12	47	63	159	33	1	26	4	0	19	44	8	0	14	58	180	11	8	23	19	0	131	50	0	31	67	0	39	59	14	84	97	36	132	33	0	6	85	61
HEP_00045600	13	2	22	1	12	0	6	1	3	24	4	15	20	51	12	0	16	1	0	3	18	0	0	5	32	35	4	3	7	2	0	26	12	0	12	22	0	21	23	1	22	23	8	21	6	0	5	21	23
HEP_00045700	121	2	95	23	23	0	73	25	19	117	18	128	163	388	50	0	63	23	0	30	84	32	1	30	187	406	16	15	34	13	1	294	119	0	39	101	1	60	132	18	117	232	54	398	170	0	3	148	171
HEP_00045800	7	0	11	3	7	0	5	3	4	14	1	14	16	14	18	0	8	3	0	4	12	1	0	6	13	21	1	2	3	2	0	19	12	0	4	9	0	6	8	2	19	37	14	7	7	0	0	19	11
HEP_00045900	52	6	82	3	23	0	37	5	10	64	11	82	47	226	28	0	43	11	0	20	32	13	0	14	53	245	20	11	21	21	0	161	48	0	28	60	0	29	66	6	82	69	40	114	24	0	1	73	104
HEP_00046000	14	0	12	0	2	0	6	3	0	7	3	13	12	22	4	0	4	1	0	1	4	1	0	3	12	31	1	0	2	1	0	21	13	0	8	11	0	9	11	3	19	10	11	28	12	0	0	15	7
HEP_00046100	1135	13	656	266	292	0	393	149	156	734	144	816	990	2301	257	2	230	137	1	149	275	164	7	187	1130	2532	155	123	209	130	7	1925	800	2	175	399	1	241	788	121	545	1067	688	2644	900	5	14	1429	959
HEP_00046200	13	1	11	0	1	0	2	2	0	9	3	12	12	25	4	0	9	0	0	3	6	0	0	3	11	37	0	0	4	1	1	19	15	0	3	8	0	6	8	4	10	8	15	9	4	0	0	4	4
HEP_00046300	3	0	7	4	3	0	5	2	1	11	1	10	6	13	3	0	7	2	0	2	4	1	0	11	6	17	0	0	4	2	0	13	6	1	3	5	0	4	13	2	10	8	8	19	3	0	0	9	9
HEP_00046400	143	5	172	32	51	0	73	19	16	101	27	117	193	353	79	1	81	34	0	28	75	18	0	50	194	436	37	16	54	32	0	292	124	2	67	140	1	115	116	16	193	195	105	396	105	0	12	231	114
HEP_00046500	8	2	8	1	2	0	3	1	0	7	1	4	6	25	7	1	1	3	0	1	8	0	1	4	4	24	1	1	4	2	0	13	8	0	3	10	0	5	3	0	16	12	7	12	6	0	0	8	3
HEP_00046600	121	10	234	28	77	0	88	23	33	135	20	159	270	411	147	1	127	28	0	47	160	21	0	43	253	518	31	25	115	48	0	330	185	0	98	162	2	152	139	26	231	274	126	341	124	1	8	231	165
HEP_00046700	76	1	130	13	28	0	58	11	9	84	13	69	110	268	58	1	56	15	2	30	68	20	1	21	155	328	15	7	52	27	0	239	88	4	47	91	1	67	106	9	108	109	75	300	90	1	8	137	83
HEP_00046800	47	1	69	5	17	0	26	3	4	37	5	54	86	102	34	0	29	10	0	9	79	4	0	16	81	198	6	1	23	10	0	74	42	0	33	65	0	51	121	10	87	485	51	48	15	0	0	76	57
HEP_00046900	13	0	46	8	10	0	8	2	1	28	3	18	62	109	30	1	18	0	0	2	28	0	0	11	54	122	4	0	15	1	0	75	36	0	17	25	0	33	38	7	33	62	11	28	25	0	4	31	24
HEP_00047000	55	2	72	11	18	0	38	5	7	61	7	42	70	126	31	0	31	10	1	16	31	2	3	18	97	138	8	4	12	11	0	102	52	0	31	54	1	51	56	10	63	84	42	132	37	0	2	90	58
HEP_00047100	2	0	0	0	1	0	0	1	0	0	0	1	0	1	1	0	0	0	0	0	0	0	0	0	1	3	0	0	0	1	0	3	2	0	0	1	0	0	3	0	1	0	0	0	0	0	0	2	2
HEP_00047200	5	0	14	1	5	0	7	2	0	8	1	12	12	32	1	0	12	0	0	3	15	3	0	1	24	34	4	1	4	3	1	26	13	0	8	12	0	11	22	1	13	20	4	22	14	0	1	11	8
HEP_00047300	147	7	224	49	77	0	137	29	28	191	34	220	259	526	89	0	142	20	0	43	158	23	0	57	306	530	23	21	109	34	0	354	191	0	80	171	1	122	203	29	251	312	114	459	207	0	13	198	233
HEP_00047400	6	0	5	3	3	0	4	2	1	11	0	7	5	13	5	0	8	0	0	0	6	1	0	7	12	14	3	0	6	0	0	10	7	0	7	5	0	6	6	1	3	8	4	11	1	0	0	10	9
HEP_00047500	263	20	859	73	265	0	283	52	48	408	60	533	772	1316	612	2	522	28	0	194	561	35	5	185	865	1508	72	24	393	114	1	1045	586	3	471	665	3	689	739	118	1007	885	273	544	259	0	17	606	602
HEP_00047600	4	1	17	5	7	0	12	5	1	16	6	23	22	35	5	0	7	1	0	6	12	5	0	8	16	21	1	1	2	5	0	27	15	0	6	20	1	12	16	1	18	29	10	33	14	0	1	21	21
HEP_00047700	2646	150	9887	877	2932	0	3412	502	651	6915	717	7854	10648	19523	7251	37	6817	416	43	1281	7750	553	48	1383	11865	22870	832	362	5326	980	26	15415	8172	33	5514	10440	61	8075	9074	1232	14988	10143	3961	5562	2536	18	221	8486	9096
HEP_00047800	64	2	147	8	25	0	70	31	8	86	11	110	132	159	59	2	62	15	0	41	74	12	0	42	121	203	18	18	48	32	1	116	87	2	54	82	4	73	141	21	124	174	73	188	62	0	1	163	128
HEP_00047900	752	7	317	127	176	0	280	61	89	352	87	432	484	1381	99	1	127	112	1	127	150	121	2	170	542	1555	100	79	92	127	0	1008	309	0	77	151	0	109	365	102	214	525	393	1264	662	1	13	716	486
HEP_00048300	30	1	65	8	10	0	18	3	7	46	7	44	59	147	46	0	26	1	1	6	27	5	1	24	65	129	8	1	21	6	0	87	33	0	22	37	0	40	54	5	58	47	26	78	28	0	1	78	58
HEP_00048400	39	2	81	16	22	0	38	11	10	58	11	77	92	180	52	1	75	15	0	11	76	17	0	27	86	226	9	5	49	26	0	147	51	0	35	37	2	43	69	15	96	80	40	137	71	0	4	71	88
HEP_00048500	40	3	90	16	34	0	39	17	7	74	12	67	72	154	38	1	67	8	3	17	63	7	0	21	84	141	9	11	37	15	0	104	85	1	43	80	1	52	58	6	102	112	47	112	48	0	1	85	84
HEP_00048600	58	1	52	21	30	0	49	3	15	67	9	96	113	126	52	3	46	17	1	24	37	20	0	18	135	209	5	16	31	15	2	151	88	0	33	75	1	57	65	20	106	117	59	216	57	0	7	114	70
HEP_00048700	611	13	387	138	153	0	189	104	67	446	83	558	479	1306	86	0	158	100	1	130	130	109	1	156	575	1400	71	53	102	90	1	991	393	1	88	168	3	107	384	66	271	672	378	1343	691	4	11	590	619
HEP_00048800	224	8	580	46	251	0	193	22	37	229	35	280	624	908	313	4	349	13	1	99	378	11	1	114	743	988	54	7	261	68	0	650	470	2	250	337	2	382	538	96	567	581	226	247	232	0	20	450	346
HEP_00048900	0	0	2	0	0	0	0	0	0	0	0	0	1	1	0	0	2	0	0	0	0	0	0	0	1	0	0	0	0	0	0	1	0	0	1	1	0	2	1	0	0	1	0	0	0	0	0	0	0
HEP_00049000	128	3	395	52	119	0	164	32	22	266	29	309	305	626	218	1	266	34	0	83	260	29	0	94	317	712	33	31	182	65	0	513	211	4	181	280	1	259	194	47	380	318	187	578	131	1	12	308	362
HEP_00049100	17	0	29	2	12	0	13	2	4	23	6	16	22	41	26	2	13	7	0	15	21	4	0	10	45	44	1	4	7	6	0	34	24	0	17	39	0	30	15	1	52	28	19	56	17	0	2	25	32
HEP_00049200	90	5	73	33	18	0	92	18	8	140	13	141	183	264	14	0	14	32	2	46	28	45	0	35	156	291	18	28	18	40	0	188	136	1	11	29	1	19	67	10	21	174	106	616	215	0	5	165	133
HEP_00049300	35	3	86	24	23	0	63	11	9	71	14	94	95	164	49	0	59	16	1	27	60	14	0	40	111	162	13	13	53	28	0	120	69	0	41	85	5	55	110	22	96	121	56	212	70	0	2	105	90
HEP_00049400	151	11	457	34	120	0	161	38	30	221	38	269	302	673	291	7	202	6	0	88	218	16	1	84	393	742	39	4	96	58	4	500	259	1	287	359	2	397	299	58	464	488	139	214	132	0	16	304	283
HEP_00049500	19	0	18	2	4	0	12	2	1	16	1	23	13	47	11	0	12	7	0	11	13	4	0	13	31	53	4	3	2	2	0	27	18	0	8	14	0	10	24	5	34	33	30	35	38	0	1	28	24
HEP_00049600	51	0	111	10	39	0	49	4	11	63	11	80	103	154	57	0	34	7	0	8	51	7	0	11	110	142	8	6	40	17	0	127	90	0	69	104	0	90	116	21	134	135	35	112	49	0	11	110	90
HEP_00049700	77	16	210	17	69	0	76	17	24	103	9	129	158	331	133	0	101	10	3	35	92	22	1	32	156	404	22	13	63	27	1	277	126	2	84	145	0	120	136	20	211	196	104	261	89	0	6	195	153
HEP_00049800	10	0	9	1	0	0	3	2	2	6	1	7	4	20	2	0	8	0	0	4	6	4	0	2	8	22	0	4	4	0	0	15	5	0	3	5	0	1	5	1	3	9	5	12	10	0	0	15	1
HEP_00049900	76	5	95	15	35	0	53	12	9	66	9	75	98	270	48	0	42	7	0	30	58	19	0	33	128	254	10	7	49	13	0	193	76	0	41	65	0	49	100	14	91	132	85	231	58	0	6	89	92
HEP_00050000	12	0	26	5	8	0	11	2	1	22	2	29	42	64	9	0	10	3	0	11	19	1	0	17	35	79	1	4	11	9	0	71	30	0	14	13	0	24	25	8	24	37	11	60	22	0	0	25	43
HEP_00050100	6	0	7	0	2	0	5	2	0	3	0	14	13	20	10	0	10	0	0	1	11	1	0	1	17	21	0	1	9	3	0	13	11	0	9	6	0	13	16	2	22	19	6	9	3	0	0	13	10
HEP_00050200	16	0	21	4	12	0	4	2	0	23	3	14	11	26	5	0	3	6	0	6	8	5	0	5	16	20	3	3	3	7	0	8	22	0	2	0	0	5	6	4	3	13	7	18	24	0	1	11	24
HEP_00050300	107	5	151	30	35	0	86	21	18	146	17	150	186	364	96	0	94	28	0	51	115	20	0	51	184	395	15	25	75	37	0	305	152	2	50	163	1	97	165	24	204	217	99	401	147	1	8	128	195
HEP_00050400	309	15	846	76	305	0	286	65	35	403	34	377	781	796	589	5	333	35	1	146	422	46	3	199	850	854	38	28	303	136	1	638	592	0	466	668	4	680	762	88	955	1007	289	361	202	1	19	669	486
HEP_00050500	7	0	18	1	2	0	8	0	2	11	1	7	13	27	15	0	10	0	0	3	10	2	0	5	29	23	3	1	6	2	0	10	10	0	5	10	0	10	20	2	19	38	8	17	9	0	0	18	10
HEP_00050600	99	3	181	30	48	0	95	38	17	158	18	192	149	454	51	1	66	82	0	70	99	99	1	77	163	452	14	75	72	79	1	296	122	0	62	52	0	61	110	37	105	190	145	681	132	1	12	239	215
HEP_00050700	31	2	43	3	2	0	11	4	4	35	10	39	43	102	20	3	27	1	1	18	23	5	0	8	46	107	8	1	13	2	1	96	24	0	18	27	1	26	38	3	49	55	25	94	21	0	1	54	48
HEP_00050800	74	5	133	19	41	0	58	10	11	84	16	91	136	265	80	0	58	17	0	28	88	19	1	24	148	256	13	6	64	17	0	223	112	1	59	105	1	100	121	19	160	174	55	200	75	0	6	104	105
HEP_00050900	61	1	62	13	23	0	29	4	9	68	8	67	82	200	50	0	40	3	4	12	58	1	1	17	107	172	10	5	19	10	0	145	74	0	32	83	1	51	100	15	110	149	27	115	47	0	5	90	70
HEP_00051000	2294	48	1457	344	443	0	806	242	380	1430	448	1560	1216	5585	459	9	369	378	47	497	381	372	66	548	1319	6162	434	254	239	369	34	4198	918	5	341	784	14	492	1625	291	1119	1575	1184	6973	1351	12	61	3505	1836
HEP_00051100	41	3	18	19	4	0	17	3	9	19	7	37	39	74	3	1	6	8	0	10	10	12	0	10	37	92	13	13	5	5	0	59	25	1	4	11	3	2	15	6	8	37	24	194	69	0	1	32	37
HEP_00051200	9	0	5	4	1	0	2	2	0	2	0	5	7	22	3	0	6	0	0	0	2	4	0	2	5	15	0	1	2	0	0	11	7	0	0	0	0	3	10	0	5	15	9	21	5	0	0	10	2
HEP_00051300	76	2	63	32	11	0	39	14	18	78	5	70	103	282	18	1	28	5	0	18	38	20	0	11	93	265	10	8	22	15	1	216	73	1	11	29	1	14	57	18	61	138	71	254	139	0	7	79	94
HEP_00051400	140	13	337	25	77	0	86	25	19	214	28	246	191	629	167	8	195	33	1	60	197	34	0	88	211	686	42	37	122	65	1	469	168	2	153	231	4	235	202	48	340	270	186	606	108	1	18	287	259
HEP_00051500	1	0	5	1	2	0	5	0	0	3	0	3	2	14	1	0	5	0	0	2	3	0	0	2	5	5	1	0	1	0	0	5	2	0	4	0	0	1	5	1	1	3	3	4	6	0	0	1	7
HEP_00051600	0	0	0	0	0	0	0	0	0	0	0	0	2	0	1	0	0	0	0	0	1	0	0	0	0	0	0	0	0	0	0	1	1	0	0	0	0	0	0	0	1	1	0	0	0	0	0	0	1
HEP_00051700	14	0	10	2	1	0	6	3	2	9	4	14	7	27	10	0	0	0	0	2	5	2	0	5	11	20	0	1	1	3	0	30	4	0	2	10	1	5	6	0	16	11	4	35	9	0	0	14	8
HEP_00051800	289	9	553	84	118	0	212	56	27	369	39	426	467	930	292	2	257	87	3	73	288	67	2	110	465	1063	45	55	185	71	1	731	371	3	196	308	6	290	338	75	433	535	371	1058	327	0	13	538	476
HEP_00051900	18	2	27	1	7	0	24	3	3	23	5	34	31	67	28	0	14	1	0	2	27	4	0	11	50	83	3	1	13	8	0	57	26	0	20	40	0	28	31	4	37	60	29	44	18	0	2	50	37
HEP_00052000	655	19	603	201	126	0	460	90	76	628	115	720	605	1425	202	2	159	173	0	234	151	186	1	266	701	1611	138	153	101	188	2	1138	486	2	144	350	5	209	608	124	450	905	616	2992	475	3	19	1528	766
HEP_00052100	5	0	6	3	1	0	1	0	1	7	1	12	7	19	6	0	1	0	0	0	3	1	0	7	8	13	0	1	6	0	0	11	7	0	6	7	0	8	9	1	11	6	3	15	2	0	0	8	12
HEP_00052200	16	3	40	6	15	0	17	6	4	36	2	33	38	75	26	0	33	3	0	14	29	14	0	14	57	76	4	6	36	5	0	55	29	0	27	35	0	41	28	8	38	46	32	93	30	0	1	43	39
HEP_00052300	106	2	92	36	26	0	53	13	12	86	9	100	82	174	24	0	16	10	0	13	26	12	0	31	88	199	18	24	11	20	2	125	75	0	19	46	0	33	97	9	60	167	60	230	113	0	2	183	114
HEP_00052400	86	4	158	10	33	0	48	14	13	98	12	114	134	254	85	0	65	14	0	28	61	10	2	24	128	255	11	8	53	18	0	188	113	0	70	139	2	97	118	17	197	195	64	209	101	0	6	140	119
HEP_00052500	8	0	20	1	1	0	6	1	2	15	2	4	15	45	25	1	12	1	0	3	11	3	0	1	20	33	3	1	9	2	0	39	13	0	6	19	0	16	15	1	30	18	10	17	6	0	1	19	13
HEP_00052600	8	0	20	3	3	0	5	2	0	12	3	6	11	15	6	0	5	0	0	1	9	2	0	4	9	35	1	0	2	7	0	18	9	0	2	7	0	5	9	0	4	19	3	24	4	0	0	7	4
HEP_00052700	327	8	288	118	64	0	290	49	47	455	50	468	551	1059	104	14	194	114	0	94	196	88	1	117	588	1167	85	73	105	72	1	824	417	2	91	201	5	154	417	66	361	786	301	1471	528	0	18	453	621
HEP_00052800	49	2	31	9	33	0	12	13	7	49	5	29	43	128	23	1	28	3	0	9	29	6	1	12	41	147	19	2	19	11	0	87	23	0	24	32	0	31	38	11	40	60	21	85	54	0	0	80	48
HEP_00052900	19	2	42	5	16	0	20	1	3	38	4	39	40	70	46	0	28	6	1	10	42	5	0	13	55	63	2	3	20	7	0	43	23	0	28	30	1	29	43	6	52	40	30	98	37	0	2	70	30
HEP_00053000	115	4	182	34	95	0	90	11	23	144	35	144	243	304	99	5	146	28	2	43	199	19	0	37	268	390	16	13	109	31	1	261	152	0	84	106	2	97	162	45	152	200	91	273	106	1	5	149	178
HEP_00053100	20	3	36	4	5	0	12	2	4	20	5	27	34	63	41	0	22	2	0	9	13	3	0	16	27	90	5	1	15	8	0	55	26	1	21	30	0	22	34	5	55	48	19	60	17	0	2	41	40
HEP_00053200	26	1	45	3	12	0	22	4	7	24	3	38	34	50	35	0	22	0	2	7	27	4	0	9	59	63	4	1	16	5	0	50	37	0	25	37	1	35	64	10	34	60	15	38	18	0	4	49	33
HEP_00053300	4402	85	3066	1532	1004	2	2375	689	570	4012	636	4625	4460	7416	811	13	832	913	12	974	937	1049	14	1147	5304	8714	724	759	620	749	5	5984	3607	4	665	1696	14	925	4231	509	2437	8143	3390	12493	4118	17	72	7507	5019
HEP_00053400	79	4	128	16	46	0	42	15	11	86	16	85	112	274	59	0	67	13	1	52	61	19	1	50	85	301	26	11	47	30	0	225	91	0	43	73	1	54	94	22	79	111	90	231	73	0	6	139	125
HEP_00053500	19	0	35	3	11	0	10	4	1	15	2	17	28	40	23	2	17	3	0	4	17	2	0	12	37	55	2	2	18	7	1	19	26	0	15	27	0	31	29	7	32	42	13	36	13	0	2	31	29
HEP_00053600	22	3	17	10	9	0	10	5	2	15	2	29	26	56	13	0	8	1	0	3	19	1	1	7	32	77	4	2	8	4	1	47	18	0	3	10	0	9	30	6	21	27	20	35	39	0	0	24	31
HEP_00053700	201	9	262	82	57	0	191	34	39	406	40	445	377	1397	159	3	233	64	1	103	261	82	1	124	450	1611	35	55	176	83	0	1085	318	6	112	357	3	164	451	45	509	687	143	1193	535	1	22	345	476
HEP_00053800	19	4	42	5	15	0	25	4	8	24	2	39	30	65	35	1	25	6	1	9	37	9	0	11	45	73	5	3	26	11	0	54	45	0	27	29	0	31	40	5	55	47	19	68	22	0	5	30	29
HEP_00053900	111	4	229	44	60	0	133	37	19	245	15	229	267	404	133	2	111	26	3	62	126	42	1	61	316	439	30	20	69	42	5	290	230	3	111	174	2	169	268	32	275	531	92	408	151	2	5	291	261
HEP_00054000	49	3	80	16	42	0	55	8	19	61	15	70	93	183	61	1	58	8	2	18	75	17	3	37	133	224	21	11	41	15	1	153	79	1	39	89	2	62	133	18	112	117	33	131	44	0	5	96	91
HEP_00054100	8	0	4	3	9	0	0	4	2	6	1	20	11	32	4	0	9	7	0	3	5	3	0	5	4	32	1	1	6	2	0	15	7	0	3	5	0	7	4	4	11	5	8	25	6	0	0	15	18
HEP_00054200	53	5	210	14	78	0	55	8	10	131	13	125	192	183	100	0	148	2	0	31	188	7	0	21	239	204	15	4	114	28	0	144	145	0	94	116	0	128	144	30	160	192	61	56	55	0	6	130	126
HEP_00054300	20	0	32	2	9	0	6	1	7	20	4	12	39	51	14	0	22	0	1	4	20	2	0	4	37	58	0	1	16	10	0	40	27	0	11	19	0	27	33	2	26	40	17	26	18	1	2	20	24
HEP_00054400	187	3	119	57	47	0	104	30	25	174	27	191	155	347	28	0	38	37	1	44	39	42	1	63	219	388	31	34	22	30	0	241	129	2	21	53	0	36	142	31	60	254	149	536	228	0	4	288	237
HEP_00054500	36	0	111	9	50	0	47	23	12	72	7	87	80	119	58	1	74	13	0	18	108	16	0	16	109	119	15	10	45	19	0	92	52	0	63	78	2	75	87	17	123	88	45	172	22	0	0	129	80
HEP_00054600	14	0	36	2	5	0	4	0	4	20	4	28	21	47	17	0	5	4	0	9	9	2	0	4	24	65	5	0	5	2	0	30	11	0	14	14	1	22	34	0	32	34	12	37	13	0	1	27	28
HEP_00054700	47	3	217	14	76	0	74	8	13	113	9	110	191	251	111	0	135	9	0	36	152	8	0	34	209	239	26	3	89	31	0	162	159	1	102	145	0	109	157	19	221	157	79	66	50	0	5	155	131
HEP_00054800	1025	49	1451	282	274	0	835	245	146	1423	150	1485	1338	3021	671	10	681	304	8	354	746	377	9	392	1490	3389	152	240	508	257	2	2415	1008	11	517	933	12	714	1824	214	1375	1607	985	4468	1151	8	66	1628	1915
HEP_00054900	423	30	1542	154	507	0	626	88	66	756	88	869	1490	1880	1107	2	1036	41	0	277	1136	37	3	328	1708	2081	113	28	769	210	2	1484	1212	5	876	1394	5	1236	1456	204	1952	2110	501	734	361	3	43	1167	1095
HEP_00055000	249	14	404	58	153	0	201	51	65	317	66	356	338	890	231	1	198	32	1	91	213	28	4	135	371	995	83	39	170	77	1	676	289	1	169	383	0	245	460	61	519	502	212	617	221	1	13	412	390
HEP_00055100	43	1	79	16	20	0	46	15	5	63	8	84	64	106	30	0	33	9	0	29	55	16	0	34	73	150	7	9	38	20	0	96	43	0	26	55	2	44	58	12	55	120	41	178	63	0	4	71	75
HEP_00055200	133	14	455	38	131	0	159	48	19	198	25	215	296	492	237	4	218	34	0	94	271	37	1	103	369	579	13	32	172	71	0	342	262	0	168	212	2	306	196	39	313	378	268	530	116	0	13	306	276
HEP_00055300	35	1	62	8	22	0	35	13	5	42	7	56	91	109	47	1	36	2	0	18	58	7	0	9	113	148	7	3	24	8	0	69	60	0	31	59	1	48	85	15	87	101	45	87	31	0	1	80	64
HEP_00055400	10	1	107	7	38	0	49	0	0	58	0	50	101	30	6	7	9	10	13	0	0	60	21	17	256	235	19	1	2	7	3	86	57	2	30	9	0	3	68	13	43	29	51	139	22	1	1	126	28
HEP_00055500	49	0	52	8	14	0	20	6	5	27	1	35	68	176	28	0	24	3	0	4	30	6	0	8	72	156	3	2	18	8	0	111	39	0	20	30	0	40	42	8	57	80	16	39	47	0	1	58	42
HEP_00055600	189	13	452	56	157	0	188	43	26	329	41	354	440	734	286	0	289	66	2	109	290	50	2	122	494	859	35	41	212	87	1	562	296	4	232	366	1	303	363	67	546	470	269	763	243	1	23	549	400
HEP_00055700	436	15	269	132	76	0	249	59	72	366	60	425	429	1016	115	3	81	101	6	134	102	119	1	140	514	1026	76	95	60	79	8	687	330	2	57	170	2	117	402	86	253	614	359	2166	497	1	20	642	495
HEP_00055800	25	1	30	6	3	0	6	3	2	18	3	12	13	78	16	0	10	10	0	5	25	6	0	8	32	78	4	5	12	5	0	56	19	0	10	19	0	14	32	4	30	21	11	75	20	0	0	37	18
HEP_00055900	214	15	402	68	134	0	172	35	38	280	44	309	380	715	162	1	224	45	2	98	252	56	2	109	483	732	48	41	167	78	0	499	319	1	122	260	1	206	267	62	415	354	210	1054	239	1	16	390	358
HEP_00056000	67	0	33	12	9	0	16	14	5	41	6	50	55	147	14	0	18	11	0	7	17	8	0	12	59	167	9	6	13	15	0	98	48	0	13	24	0	19	31	7	25	52	31	195	76	0	3	58	73
HEP_00056100	145	6	134	59	24	0	131	43	17	165	20	180	126	261	28	1	42	34	0	43	33	53	1	55	176	316	28	30	24	33	4	218	136	1	31	59	5	44	195	41	96	260	130	616	191	2	6	209	215
HEP_00056200	71	1	103	14	34	0	37	17	10	94	11	108	85	225	69	0	66	15	1	29	92	17	0	26	101	241	17	12	65	25	2	163	83	0	31	87	2	55	78	13	121	148	64	193	56	1	5	112	136
HEP_00056300	13	1	9	4	3	0	11	3	2	9	2	16	11	18	4	0	0	1	0	5	3	4	0	10	15	21	2	2	2	3	0	14	11	0	2	2	0	1	15	1	14	25	18	38	8	0	1	17	15
HEP_00056400	43	3	69	9	12	0	33	6	5	66	4	63	50	187	33	0	39	2	0	22	44	4	0	24	65	133	5	5	29	10	0	98	45	1	28	60	1	37	68	4	75	98	40	101	33	0	2	77	60
HEP_00056500	0	0	0	0	0	0	1	0	0	0	0	0	2	1	0	0	0	0	0	0	0	0	0	0	1	0	0	0	0	0	0	0	0	0	0	0	0	0	0	0	0	1	0	3	0	0	0	0	0
HEP_00056600	27	2	64	8	19	0	23	5	5	35	8	30	47	111	34	1	31	5	0	5	45	0	0	10	77	141	11	4	36	7	0	79	50	0	33	68	2	61	60	4	105	74	24	57	29	0	2	54	54
HEP_00056700	350	7	328	82	130	0	175	63	38	300	36	344	370	834	99	1	100	95	0	100	146	104	1	120	403	1025	74	72	97	86	2	604	259	2	46	120	0	82	301	59	198	417	357	986	315	0	8	577	430
HEP_00056800	21	0	29	7	9	0	13	1	4	18	2	24	36	33	23	0	18	0	0	8	18	0	0	4	32	42	2	2	20	13	0	32	22	0	16	20	0	14	21	5	26	40	13	36	22	0	0	28	23
HEP_00056900	58	3	78	23	33	0	46	11	11	51	13	81	81	143	57	0	42	11	0	16	48	14	0	30	76	122	14	14	37	32	0	96	64	0	49	63	0	65	101	9	90	121	50	127	59	0	0	93	63
HEP_00057000	22	2	63	11	34	0	31	8	2	49	8	51	95	92	49	1	34	7	0	9	49	3	0	13	83	102	1	5	39	9	1	75	48	0	37	66	0	45	69	8	97	89	22	48	42	0	1	67	51
HEP_00057100	14	1	28	1	7	0	7	0	4	8	2	24	25	27	9	0	22	0	0	16	23	5	0	8	24	32	0	1	15	4	0	24	26	0	10	22	0	11	15	7	25	26	13	22	8	0	1	16	26
HEP_00057200	19	1	57	5	20	0	24	3	5	48	2	46	51	78	52	0	22	2	0	12	33	4	0	16	66	123	6	1	18	10	0	77	41	0	47	49	0	64	51	9	81	67	17	38	13	0	1	45	52
HEP_00057300	96	6	193	33	32	0	62	33	12	109	13	126	107	270	110	1	69	27	0	41	70	22	1	55	139	308	14	20	59	57	0	248	85	3	63	100	2	105	122	21	151	204	100	482	122	0	12	176	159
HEP_00057400	112	3	187	56	91	0	97	16	24	172	34	180	266	581	134	5	128	40	0	51	151	38	1	58	295	657	15	36	93	38	0	434	206	2	107	147	2	161	170	22	202	271	162	552	175	3	2	264	179
HEP_00057500	84	10	105	37	26	0	99	30	24	100	24	104	143	289	70	1	60	17	16	27	77	31	19	34	193	316	16	16	47	32	14	196	123	0	55	86	1	73	133	14	119	201	95	341	140	0	6	173	150
HEP_00057600	44	3	58	19	20	0	28	11	5	17	6	25	59	115	33	0	33	4	0	13	26	4	1	10	82	94	7	5	18	9	0	58	72	1	21	28	1	41	47	6	49	52	48	116	36	0	6	56	39
HEP_00057700	66	2	106	20	39	0	73	18	9	76	16	99	115	147	67	0	83	21	4	33	80	15	0	34	130	172	12	8	38	18	3	119	95	1	55	93	0	73	129	10	116	166	72	133	38	0	8	124	132
HEP_00057800	42	2	69	9	23	0	25	8	1	51	8	79	82	176	45	0	55	3	3	22	67	4	2	26	76	178	9	3	37	14	1	145	58	0	27	59	0	52	55	15	81	91	20	67	55	0	0	61	90
HEP_00057900	508	32	734	132	99	0	441	158	74	589	74	696	689	1568	209	3	240	147	5	183	276	198	3	161	764	1666	80	131	166	151	2	1119	491	11	181	320	8	221	587	105	474	884	667	2886	589	2	44	843	871
HEP_00058000	258	17	752	58	178	0	255	66	57	427	57	442	513	1141	437	4	345	65	0	176	420	59	2	210	640	1181	77	40	251	138	0	857	420	6	339	475	5	578	542	100	621	676	325	770	218	2	20	642	500
HEP_00058100	133	1	145	35	36	0	88	25	13	128	21	142	190	454	53	1	84	40	0	34	74	35	1	31	184	439	33	22	49	24	0	330	141	0	41	77	3	55	134	30	126	203	98	622	167	0	6	165	154
HEP_00058200	120	9	337	39	89	0	169	31	22	216	26	245	318	424	198	0	155	22	0	73	178	22	6	61	396	440	23	22	114	41	0	323	296	0	141	284	0	220	355	39	355	587	124	246	122	0	4	292	268
HEP_00058300	608	6	327	155	120	0	214	43	70	363	94	465	464	1112	80	5	55	88	4	64	85	99	8	80	546	1178	102	64	39	55	2	828	371	0	74	156	1	112	397	58	218	653	378	1715	428	0	9	1124	528
HEP_00058400	10	2	19	0	3	0	6	20	3	18	5	12	15	30	6	0	5	1	0	3	14	1	1	4	13	25	7	1	6	5	0	14	11	0	4	11	0	19	13	2	17	17	10	38	16	0	3	25	26
HEP_00058500	23	0	24	7	3	0	12	3	7	27	3	24	51	65	8	0	19	8	0	7	22	8	0	15	53	79	15	3	8	6	0	65	31	0	8	14	0	14	35	5	21	50	36	101	39	0	0	17	32
HEP_00058600	264	6	352	44	91	0	152	53	53	342	61	385	330	1054	161	3	214	63	0	72	283	80	1	99	363	1112	78	47	183	69	2	830	222	5	122	267	4	194	280	60	416	339	297	862	235	0	17	398	500
HEP_00058700	35	2	87	6	18	0	30	12	4	35	5	48	42	146	54	3	43	5	0	23	23	5	4	11	75	195	8	6	28	9	1	122	55	0	42	55	2	56	66	15	83	64	31	139	32	2	2	89	46
HEP_00058800	11	1	10	2	4	0	6	1	2	8	1	14	16	17	4	0	3	5	0	0	9	0	1	4	9	35	2	1	3	1	0	20	10	0	4	5	0	7	6	0	12	11	5	12	8	0	1	7	12
HEP_00058900	17	1	23	2	14	0	18	4	5	21	5	29	22	49	19	0	20	3	0	5	18	2	0	6	32	65	5	1	11	5	0	30	22	0	11	32	1	17	37	9	31	51	18	41	16	0	0	19	29
HEP_00059000	17	0	18	4	4	0	10	1	2	22	0	15	27	41	15	0	10	6	0	1	6	6	0	7	33	70	4	3	7	4	0	36	14	0	7	20	0	13	18	2	12	48	14	59	17	0	1	33	12
HEP_00059100	122	6	169	26	48	0	54	42	22	122	21	148	164	265	82	0	84	13	6	45	117	22	8	45	178	367	40	20	64	32	3	208	93	1	50	92	3	85	115	21	159	200	85	262	126	1	23	172	180
HEP_00059200	75	11	303	23	81	0	103	11	17	200	26	232	253	480	190	1	204	16	0	58	186	15	1	81	267	526	28	9	135	49	1	300	165	3	146	200	1	226	201	44	301	227	126	198	119	1	4	212	268
HEP_00059300	26	1	36	4	16	0	15	3	3	13	3	20	27	70	24	0	25	1	0	6	25	1	0	2	24	64	2	4	18	5	0	35	22	0	16	28	1	29	33	4	35	42	19	42	9	0	1	43	17
HEP_00059400	212	9	390	50	82	0	119	32	30	241	33	271	386	672	203	0	183	34	1	70	191	30	1	80	430	803	36	28	135	51	3	546	277	0	166	223	4	201	315	47	272	467	235	615	150	1	19	422	313
HEP_00059500	24	0	39	6	9	0	27	7	3	37	10	38	38	122	24	0	19	1	0	10	44	0	1	11	37	148	4	4	19	14	0	93	31	0	21	31	0	42	44	5	41	41	14	52	21	0	1	32	73
HEP_00059600	4	0	1	0	1	0	2	0	0	1	1	4	7	6	3	0	1	0	0	0	1	0	0	0	3	7	0	0	0	0	0	11	2	0	1	9	0	4	9	0	9	7	3	11	5	0	0	5	7
HEP_00059700	3	0	6	0	3	0	3	0	0	3	1	3	5	11	4	0	10	0	1	3	7	0	0	2	3	2	0	0	10	1	0	5	3	0	3	6	0	4	6	2	10	10	1	4	6	0	1	7	4
HEP_00059800	23	1	58	10	11	0	15	8	4	33	4	32	43	89	17	0	13	3	0	5	29	14	0	12	47	78	6	7	9	11	0	47	38	0	19	39	0	15	40	5	39	89	21	82	25	0	0	60	59
HEP_00059900	570	8	296	158	71	0	173	48	56	294	56	368	461	956	99	3	63	70	0	53	66	83	1	54	540	1143	90	58	54	36	0	739	363	1	83	196	1	108	366	64	279	732	271	1292	524	2	3	703	399
HEP_00060000	512	6	270	130	108	0	168	60	34	280	67	350	379	941	63	1	73	90	1	108	142	137	1	145	425	1188	72	77	85	67	1	758	264	0	42	90	4	73	296	76	136	542	345	1087	630	3	7	550	409
HEP_00060100	14	1	40	3	12	0	6	1	1	18	2	14	35	14	24	0	24	0	0	4	23	1	0	2	24	31	1	0	14	6	1	20	12	0	20	15	0	33	31	5	42	43	12	13	5	0	3	18	13
HEP_00060200	19	0	22	3	11	0	13	3	4	27	2	30	21	66	13	0	15	3	0	15	29	5	0	14	40	48	4	0	12	6	0	32	19	0	9	22	1	14	38	4	28	31	18	70	23	0	0	36	35
HEP_00060300	31	0	76	13	22	0	31	6	10	60	20	63	75	107	32	0	35	14	0	25	33	13	0	20	73	157	9	4	33	27	0	104	55	0	28	38	0	27	39	14	81	48	30	131	48	2	5	78	67
HEP_00060400	29	2	41	8	10	0	13	4	2	37	7	32	51	77	36	0	34	2	0	15	32	3	1	11	64	110	6	2	10	6	0	77	38	0	33	51	0	39	47	9	51	81	24	60	28	0	0	45	41
HEP_00060500	23	2	41	4	12	0	18	2	3	42	4	34	69	59	46	0	36	5	0	7	40	2	0	5	87	94	5	4	30	3	2	63	55	0	24	46	0	46	53	12	76	73	28	58	18	0	1	57	48
HEP_00060600	11	0	37	3	13	0	15	2	2	30	2	44	35	62	19	0	20	1	0	5	35	4	0	8	44	73	4	5	26	6	0	49	20	0	21	31	0	25	44	6	31	41	12	51	27	0	0	20	60
HEP_00060700	91	3	140	32	43	0	80	10	11	92	17	103	146	293	82	1	88	20	0	25	101	19	2	40	157	355	17	14	60	30	0	238	124	2	49	69	3	96	131	27	141	145	93	278	98	0	4	158	128
HEP_00060800	19	0	17	6	7	0	18	8	4	17	2	15	29	40	8	0	8	3	1	9	16	1	0	5	28	41	3	3	12	5	0	34	15	0	8	9	0	15	19	2	16	19	14	39	17	0	1	40	38
HEP_00060900	71	5	119	18	21	0	61	6	12	104	11	103	89	309	54	0	45	9	1	20	55	10	2	29	118	291	15	7	33	29	0	169	79	0	40	90	0	50	92	10	120	145	40	243	66	0	3	142	100
HEP_00061000	681	55	1627	254	204	0	642	186	113	1183	138	1318	1234	3187	834	17	782	253	2	350	899	321	7	474	1365	3540	159	191	570	314	1	2403	916	24	653	1100	26	963	923	179	1527	1675	1050	3648	799	5	81	1241	1498
HEP_00061100	316	19	741	78	178	1	289	43	95	432	81	449	444	1063	407	2	262	56	24	174	263	51	17	187	534	1187	112	40	208	134	7	874	413	3	333	419	5	420	580	104	597	601	367	1155	290	0	33	815	513
HEP_00061200	1147	11	671	302	167	0	464	106	98	801	127	1027	1025	2217	184	5	161	229	2	180	202	301	5	222	1113	2572	166	194	121	152	3	1724	741	2	136	262	4	200	730	130	381	1331	1040	3480	988	5	14	1815	1069
HEP_00061300	63	3	160	15	42	0	56	4	11	97	9	97	174	291	133	0	116	7	0	33	137	9	0	44	179	249	17	6	86	22	0	190	142	0	76	124	0	105	153	37	170	177	73	123	50	0	5	145	114
HEP_00061400	34	0	70	8	23	0	23	7	6	49	10	39	45	187	38	0	22	10	0	16	31	14	0	19	37	158	7	8	26	11	0	100	39	0	40	38	0	50	40	12	80	62	35	145	35	0	6	51	52
HEP_00061500	38	1	76	14	35	0	25	9	1	36	7	45	58	84	46	0	37	2	0	15	55	6	0	22	73	91	6	4	43	19	0	73	45	1	41	57	0	42	64	8	102	115	27	95	26	0	6	59	53
HEP_00061600	45	3	71	12	19	0	33	3	5	43	3	48	56	145	29	0	35	10	0	5	57	8	0	11	80	143	3	5	31	5	0	111	49	0	32	60	0	49	80	15	101	112	33	83	34	0	1	74	64
HEP_00061700	6	0	11	0	3	0	6	1	1	7	1	9	9	21	7	0	16	0	0	3	7	2	0	1	13	36	0	2	6	0	0	27	7	0	7	6	1	5	5	6	8	11	6	19	5	0	1	7	7
HEP_00061800	35	2	103	9	32	0	38	9	2	61	14	80	79	177	57	0	66	8	0	38	95	14	0	45	92	168	7	10	55	23	0	141	66	1	52	61	1	76	71	16	94	106	36	162	39	2	1	90	74
HEP_00061900	142	9	261	22	68	0	124	30	31	103	30	124	187	404	107	0	105	21	0	76	100	47	1	103	223	416	33	21	74	58	0	284	176	1	123	193	0	138	218	41	258	233	123	576	114	0	8	271	151
HEP_00062000	55	1	61	21	28	0	41	10	10	60	8	73	85	109	28	0	34	18	1	11	28	9	0	12	99	107	10	15	19	12	0	108	51	0	25	38	1	31	70	5	48	86	68	145	59	0	2	81	87
HEP_00062100	276	11	738	73	234	0	294	71	50	409	62	470	733	1040	522	1	475	51	4	173	532	46	3	165	796	1164	75	25	325	132	8	861	535	1	436	733	2	641	895	86	986	1184	274	462	230	1	11	697	490
HEP_00062200	66	5	72	18	15	0	56	15	14	57	13	88	89	205	45	1	51	25	0	26	40	19	0	44	103	213	15	14	33	27	0	159	59	0	32	59	5	61	67	7	109	123	48	274	94	0	3	93	104
HEP_00062300	36	1	121	13	36	1	55	2	4	71	12	84	130	199	74	1	76	7	0	27	100	13	0	34	119	240	17	4	59	19	1	135	89	2	52	66	0	85	75	14	122	101	63	114	52	0	2	85	70
HEP_00062400	115	9	257	29	66	0	98	29	12	170	16	195	216	437	150	3	164	24	0	65	208	32	0	64	235	546	26	20	129	49	0	335	145	0	123	236	0	220	192	33	315	277	115	397	111	1	9	250	239
HEP_00062500	416	8	374	82	75	0	208	76	39	364	73	401	318	1182	137	3	109	108	2	114	163	113	5	164	375	1267	52	107	94	106	0	919	240	0	88	215	3	100	287	64	248	432	340	1984	311	2	10	746	477
HEP_00062600	13	1	4	2	3	0	5	3	1	10	1	18	9	35	1	0	3	3	0	1	5	2	0	4	17	64	0	4	4	2	0	34	12	0	2	5	0	3	10	1	10	25	7	17	14	0	0	17	12
HEP_00062700	293	13	197	61	35	0	131	39	40	236	45	254	254	595	79	0	75	37	0	61	74	56	0	81	282	710	49	48	54	47	0	472	198	1	53	88	2	107	243	37	172	386	173	893	301	0	25	237	302
HEP_00062800	9	0	12	2	4	0	3	0	3	12	1	15	7	41	16	0	9	1	0	1	5	0	0	3	25	54	3	0	7	3	0	31	17	0	5	10	0	11	16	2	20	23	9	21	12	0	0	14	15
HEP_00062900	192	10	508	56	151	0	202	33	28	356	31	387	659	1198	469	0	421	45	5	132	449	50	6	155	776	1324	52	25	329	95	4	942	539	0	378	631	2	510	561	83	800	1115	153	355	270	2	9	417	429
HEP_00063000	568	32	1506	212	314	0	634	145	80	882	81	998	1155	2880	703	9	745	221	2	226	807	237	2	329	1350	2881	112	146	610	212	1	1951	906	4	531	855	9	779	952	173	1173	1362	984	3059	687	3	59	1270	1108
HEP_00063100	149	6	215	59	46	0	131	25	27	230	30	275	263	672	120	3	154	30	2	61	194	42	0	60	318	754	31	28	113	54	0	518	222	3	117	240	8	149	226	37	303	447	129	588	229	1	17	235	275
HEP_00063200	13	2	19	2	6	0	10	0	3	9	3	12	26	60	11	0	28	1	0	7	14	1	0	8	29	63	2	2	23	2	0	50	16	0	5	13	0	9	26	4	34	44	11	45	12	0	0	25	19
HEP_00063300	26	0	34	8	12	1	12	4	6	25	3	36	36	89	11	0	18	1	0	8	15	11	1	8	50	114	11	5	11	4	0	76	17	0	18	15	0	25	17	4	31	49	24	77	32	0	1	34	38
HEP_00063400	21	1	44	4	10	0	12	4	2	32	3	22	29	79	19	0	24	1	0	10	18	5	0	9	50	90	4	2	17	6	4	70	31	0	21	16	2	32	42	11	63	38	13	60	24	1	4	38	27
HEP_00063500	46	9	119	10	38	0	40	9	7	48	9	69	107	139	67	0	82	4	0	23	91	11	0	22	126	198	10	3	49	8	0	132	65	0	47	70	0	62	82	17	103	103	55	115	50	1	1	83	85
HEP_00063600	3	0	3	3	5	0	1	0	0	6	2	6	17	15	4	0	4	0	0	3	7	3	0	5	11	8	1	1	1	3	0	5	3	0	1	5	0	0	12	0	7	12	8	13	11	0	0	5	10
HEP_00063700	13	0	8	2	7	0	4	3	4	10	0	17	10	35	2	0	2	2	0	2	4	2	0	1	24	38	2	2	4	3	0	28	8	0	1	10	0	4	18	4	18	23	7	26	14	0	0	14	11
HEP_00063800	93	6	87	22	16	0	42	10	10	65	16	72	72	182	25	0	20	30	0	19	14	27	0	38	85	213	12	18	15	17	0	137	50	0	19	31	0	28	58	14	55	78	77	287	75	0	0	133	86
HEP_00063900	24	1	126	12	34	0	37	6	4	55	10	84	95	146	82	0	65	3	1	22	76	11	0	13	112	151	5	8	54	21	0	97	70	1	49	63	0	66	86	15	99	94	49	93	42	0	4	83	77
HEP_00064000	12	0	20	2	7	0	9	3	1	20	2	37	27	41	26	0	19	1	0	6	23	1	0	5	20	52	2	2	23	2	0	30	17	0	13	8	0	16	27	3	29	34	2	14	10	0	2	18	37
HEP_00064100	171	7	331	56	85	0	154	41	54	282	62	377	299	848	163	7	296	34	0	98	349	42	0	95	391	937	69	19	193	49	1	623	234	1	141	203	6	167	259	35	373	385	190	490	274	0	17	206	438
HEP_00064200	277	3	154	73	57	0	93	34	23	163	17	195	223	449	37	1	34	50	0	47	29	49	1	43	260	487	37	35	26	44	0	380	153	0	31	72	0	43	203	21	94	357	146	513	335	2	1	375	240
HEP_00064300	188	15	332	55	81	0	172	49	33	231	58	313	285	751	150	3	183	44	0	119	160	48	0	120	291	825	63	34	138	75	1	602	223	5	114	250	11	168	274	43	372	301	179	851	193	0	14	318	333
HEP_00064500	45	1	128	13	24	0	43	8	13	76	16	89	121	184	57	1	53	14	0	24	52	11	0	27	113	183	18	15	55	17	1	135	95	0	64	90	0	100	109	21	152	149	38	180	52	1	3	110	110
HEP_00064600	83	3	315	24	126	0	120	4	10	152	14	220	354	258	175	0	263	7	0	55	359	5	1	63	407	302	15	2	219	40	0	196	281	0	138	210	0	236	281	27	284	378	130	48	90	1	8	171	203
HEP_00064700	54	6	156	18	24	0	56	9	9	110	15	125	132	388	76	7	99	6	3	21	101	10	0	27	143	449	23	2	74	21	1	306	94	2	73	159	2	100	81	22	210	202	41	184	62	0	3	92	142
HEP_00064800	43	1	66	8	29	0	29	4	5	25	2	30	51	109	39	0	34	11	0	9	57	6	0	14	69	106	5	2	33	14	0	74	55	0	29	54	0	59	56	17	84	77	28	132	37	0	3	73	43
HEP_00064900	47	2	95	9	39	0	33	8	8	66	11	53	87	149	71	0	66	3	2	23	66	14	0	21	63	180	11	10	33	20	1	113	65	0	48	61	0	58	59	12	113	89	27	143	63	1	2	74	108
HEP_00065000	2	0	3	0	1	0	1	1	0	5	1	6	1	7	4	0	3	1	0	0	2	0	0	1	2	3	0	0	0	0	0	6	2	0	1	5	0	0	1	0	1	1	1	9	2	0	0	6	1
HEP_00065100	5	1	9	1	2	0	8	2	2	6	3	7	5	15	2	0	4	0	0	3	4	3	0	2	6	43	0	1	0	2	0	13	4	0	2	4	1	4	2	1	9	7	5	27	4	0	1	9	10
HEP_00065200	0	0	0	0	0	0	0	0	0	0	0	0	0	0	0	0	0	0	0	0	0	0	0	0	0	0	0	0	0	0	0	0	0	0	0	0	0	0	0	0	0	0	0	1	0	0	0	0	0
HEP_00065300	4	0	2	0	1	0	0	0	0	0	2	0	2	9	3	0	1	0	0	0	0	0	0	6	2	1	2	0	0	0	0	4	0	0	0	1	0	2	0	0	1	1	0	3	1	0	0	1	0
HEP_00065400	1	0	0	1	0	0	0	0	0	0	1	0	1	0	0	0	1	0	0	0	0	0	0	0	3	1	0	0	0	0	0	0	1	0	1	0	0	1	1	0	0	0	0	1	0	0	0	0	1
HEP_00065500	9	1	3	1	0	0	3	2	2	8	0	6	7	18	2	0	6	0	0	0	2	3	0	4	8	16	0	3	4	3	0	17	14	1	4	6	0	4	7	3	16	5	8	16	10	0	0	7	18
HEP_00065600	12	1	9	2	1	0	1	1	0	5	2	5	2	15	2	0	4	0	0	1	5	1	0	2	5	14	1	1	4	0	0	11	3	0	5	6	0	1	1	0	8	4	7	31	5	0	1	24	5
HEP_00065700	2	0	5	0	0	0	4	1	1	4	0	2	0	4	2	0	2	0	0	1	3	2	0	2	1	13	1	0	0	1	0	5	0	0	1	5	0	4	6	0	2	1	0	5	1	0	0	4	2
HEP_00065800	55	0	67	9	19	0	30	11	14	53	12	85	56	177	16	0	32	11	1	20	59	11	0	18	72	227	9	8	24	13	2	160	66	0	15	41	0	37	41	12	51	73	41	168	59	0	6	87	68
HEP_00065900	131	9	286	32	61	0	127	26	46	199	28	247	225	636	183	2	144	33	1	83	189	37	1	106	262	676	57	26	152	71	0	524	171	1	136	255	1	206	212	40	383	293	127	546	154	1	8	240	287
HEP_00066000	38	1	79	14	43	0	40	6	9	62	9	75	59	106	27	1	51	12	0	19	55	14	0	23	78	125	13	13	40	21	0	82	67	0	34	49	0	40	47	26	71	72	29	148	38	0	2	69	70
HEP_00066100	0	0	3	0	0	0	1	0	0	2	0	1	0	1	1	0	2	0	0	0	0	0	0	1	0	0	0	0	2	0	0	1	1	0	1	3	0	0	0	0	5	3	1	0	1	0	0	2	0
HEP_00066200	1	0	3	0	0	0	1	0	0	2	0	2	1	3	0	0	4	1	0	0	2	1	0	1	2	5	0	0	0	3	0	1	1	0	1	3	0	0	1	2	0	1	5	7	0	0	0	1	4
HEP_00066300	1	0	3	0	0	0	0	0	0	2	0	0	0	7	1	0	2	0	3	1	1	0	1	0	2	2	2	1	1	0	1	2	0	0	0	2	0	1	3	0	1	3	1	9	1	0	7	0	2
HEP_00066400	50	4	122	26	30	0	40	17	11	75	8	107	122	253	70	0	90	20	0	30	80	17	0	35	167	299	16	21	74	27	0	198	98	0	59	77	1	92	80	15	119	143	81	320	79	0	4	124	110
HEP_00066500	26	2	54	6	24	0	24	6	4	32	4	60	69	92	36	1	34	8	4	24	54	9	4	6	71	145	9	4	25	11	3	96	39	0	19	27	0	31	62	7	54	52	35	104	35	0	2	37	71
HEP_00066600	183	11	267	55	85	0	136	24	26	205	47	221	264	545	119	3	157	56	0	62	161	38	1	79	312	662	37	39	111	44	1	413	181	5	94	142	1	104	249	48	210	274	140	556	223	0	14	282	300
HEP_00066700	260	20	611	88	138	0	334	75	41	389	47	511	537	1021	300	4	398	102	2	160	436	137	0	185	636	1138	41	73	330	115	1	808	440	4	245	347	2	328	443	77	482	634	422	1391	404	1	17	533	646
HEP_00066800	8	0	6	1	5	0	6	1	0	10	0	10	9	16	5	0	7	0	0	0	13	1	0	5	15	29	2	1	6	1	0	17	7	0	2	9	0	7	15	2	8	11	3	9	13	0	1	7	7
HEP_00066900	63	7	257	17	54	0	71	11	11	114	12	150	190	275	143	0	153	6	1	52	147	10	0	42	267	321	10	7	112	60	2	202	160	1	109	187	1	153	196	43	249	210	103	118	36	0	6	155	167
HEP_00067000	176	12	170	41	52	0	92	20	18	132	18	142	217	738	114	3	112	29	3	52	95	32	2	39	260	773	24	12	64	28	3	474	170	1	84	141	2	143	193	37	233	308	136	555	183	2	7	208	173
HEP_00067100	192	13	555	52	123	1	230	60	36	327	41	355	397	758	307	3	246	63	0	134	295	54	1	128	461	921	49	44	229	89	0	602	293	1	256	358	3	296	334	74	462	525	241	813	231	0	15	416	442
HEP_00067200	44	2	79	11	32	0	39	17	4	53	5	67	63	179	29	0	45	14	0	14	54	9	2	26	72	166	14	11	45	30	0	122	50	1	37	71	0	47	76	6	111	91	59	184	50	0	2	72	65
HEP_00067300	6	1	9	1	4	0	8	0	2	6	1	6	5	17	1	0	5	1	0	0	6	1	0	3	9	17	0	1	6	1	0	6	2	1	4	4	0	3	3	2	11	9	2	9	5	0	1	4	4
HEP_00067400	25	1	20	2	12	0	7	1	2	19	4	15	29	43	10	0	21	2	0	2	27	0	0	9	35	65	7	1	13	7	0	38	20	0	10	18	0	13	29	1	27	40	15	25	17	0	1	31	24
HEP_00067500	31	0	33	6	9	0	16	0	4	23	2	24	38	46	16	0	20	0	0	8	25	3	0	10	43	88	3	4	19	6	0	47	38	0	9	23	1	16	24	2	22	39	11	55	19	0	0	33	18
HEP_00067600	575	24	743	122	146	0	348	69	83	555	90	556	585	1965	293	6	319	132	3	176	320	174	0	199	672	1994	93	115	224	157	0	1483	451	0	282	514	2	330	437	112	641	754	497	2310	524	4	24	1065	668
HEP_00067700	58	3	135	29	37	0	67	19	10	104	15	70	119	187	81	0	73	13	0	39	78	20	0	38	145	181	20	17	55	26	0	136	101	0	55	83	2	109	116	17	159	127	68	203	93	0	4	117	109
HEP_00067800	81	2	247	17	112	1	85	21	10	97	14	124	220	264	176	1	123	10	2	34	147	12	1	51	251	265	19	5	109	34	0	201	164	0	136	211	1	186	258	20	276	287	77	79	79	0	7	220	124
HEP_00067900	57	1	38	12	19	0	20	2	10	27	4	42	31	111	24	2	26	2	0	13	34	3	0	17	46	116	7	7	16	10	0	92	19	0	17	35	0	20	44	10	45	49	23	77	28	0	1	51	63
HEP_00068000	172	10	419	46	97	0	143	41	24	249	32	276	255	767	307	4	139	16	5	86	184	13	7	84	356	853	43	10	106	48	3	581	230	6	269	242	4	302	314	63	423	378	175	358	99	0	14	344	315
HEP_00068100	17	0	34	8	14	0	13	3	2	32	3	28	37	70	12	2	16	5	0	12	27	3	0	5	46	100	6	0	15	8	0	60	42	0	17	31	0	27	24	5	44	52	15	77	21	0	0	42	28
HEP_00068200	1	0	0	0	0	0	0	0	0	0	0	1	2	0	1	0	0	0	0	0	0	0	0	0	1	1	0	0	0	0	0	0	0	0	0	2	0	1	1	0	0	3	1	0	0	0	0	0	0
HEP_00068300	59	3	59	32	30	0	65	9	9	80	4	59	71	160	40	0	33	17	0	20	63	13	0	25	85	185	12	19	26	20	0	134	63	0	27	73	0	50	81	9	100	128	54	312	60	1	2	110	80
HEP_00068400	4	0	16	1	3	0	5	3	0	12	1	12	21	17	10	0	11	3	0	6	15	2	0	6	17	23	5	0	11	3	0	24	14	0	16	24	0	13	16	1	31	13	14	3	13	0	0	15	13
HEP_00068500	16	0	13	1	2	0	7	1	1	21	8	17	12	63	2	0	8	1	0	5	15	3	0	6	29	71	5	1	8	7	0	46	12	0	4	17	0	7	17	6	20	36	8	58	25	0	1	15	28
HEP_00068600	63	2	112	14	66	0	46	4	16	57	15	67	140	270	60	1	82	12	2	12	107	11	0	10	134	259	21	5	69	6	0	179	95	0	34	95	0	67	106	19	112	110	67	177	68	1	4	108	69
HEP_00068700	30	2	49	8	8	0	17	9	5	49	6	49	66	125	34	0	38	11	1	9	48	3	0	14	74	141	11	4	30	9	0	105	69	0	30	55	0	40	43	4	64	62	22	76	56	0	2	51	63
HEP_00068800	60	1	90	9	22	0	47	14	5	82	9	79	77	307	52	0	36	18	3	22	45	24	7	33	71	288	21	18	32	28	5	220	65	2	35	81	1	56	66	9	90	131	69	238	60	1	1	122	106
HEP_00068900	2	0	5	0	1	0	1	0	0	1	0	2	0	6	2	0	3	0	0	0	4	0	0	4	2	3	0	0	4	0	1	5	1	0	2	4	0	2	3	0	3	5	0	3	2	0	0	4	2
HEP_00069000	8	0	24	2	7	0	7	2	0	17	3	10	17	49	7	0	14	3	1	1	16	6	1	5	22	31	7	2	11	6	0	22	12	0	7	5	0	12	12	5	15	14	5	36	16	0	3	14	21
HEP_00069100	205	12	511	53	125	0	208	39	36	278	45	302	399	615	290	0	258	24	1	108	290	25	0	97	451	684	53	29	180	80	1	487	320	0	227	289	3	320	330	55	394	439	187	570	228	0	14	378	333
HEP_00069200	3	0	7	1	3	0	6	0	1	2	1	2	6	6	3	0	4	0	0	2	4	1	0	2	5	6	0	0	2	0	0	2	2	0	1	6	0	3	7	0	5	5	1	9	4	0	2	6	6
HEP_00069300	37	5	86	8	47	0	50	13	12	54	8	63	70	135	48	0	70	8	2	13	62	5	0	29	92	170	8	2	39	15	0	108	65	0	38	71	0	54	65	10	96	83	39	98	37	0	0	65	61
HEP_00069400	26	0	22	7	2	0	7	3	4	22	3	11	28	61	5	0	3	1	0	2	12	1	0	4	32	68	4	4	3	0	0	50	22	0	6	6	0	6	24	0	17	42	17	66	33	0	0	23	26
HEP_00069500	8	0	22	0	8	0	2	3	0	15	2	9	14	20	11	0	17	0	0	1	13	0	0	2	13	26	1	0	10	0	0	10	14	0	5	12	0	7	11	1	19	19	4	8	9	0	1	9	10
HEP_00069600	67	6	156	17	27	0	82	22	23	102	13	132	107	256	109	2	79	26	0	53	76	21	0	52	144	272	14	18	68	42	1	217	100	0	107	136	3	110	123	18	201	181	83	404	84	0	2	149	170
HEP_00069700	12	1	24	4	2	0	12	1	2	20	3	20	26	33	10	0	13	4	0	6	10	3	0	7	27	31	4	1	7	3	0	35	17	0	10	22	2	11	37	4	20	47	6	86	19	0	1	29	23
HEP_00069800	132	10	456	29	172	0	201	19	46	288	37	413	326	445	230	1	309	28	0	117	314	27	1	106	378	503	52	26	201	74	0	345	262	1	182	263	2	267	377	59	363	326	180	414	162	1	5	293	436
HEP_00069900	22	1	22	7	8	0	15	1	5	18	6	22	21	56	8	1	13	0	0	5	17	3	0	3	19	37	7	1	7	2	1	35	16	0	11	16	0	10	17	4	23	21	6	42	20	0	2	15	29
HEP_00070000	16	0	105	9	36	0	45	4	11	52	6	67	68	85	64	0	45	3	0	28	53	2	0	31	79	114	10	0	44	14	0	72	70	0	46	57	0	61	80	17	97	62	47	22	52	0	0	59	94
HEP_00070100	3	0	6	0	0	0	1	0	0	2	0	7	1	2	1	0	5	0	0	0	2	0	0	2	1	11	0	0	0	0	0	4	1	0	2	2	0	2	3	0	1	3	1	8	4	0	0	4	3
HEP_00070200	38	0	32	8	14	0	12	4	6	56	4	50	42	73	9	0	14	4	0	5	24	3	1	4	59	91	5	5	12	2	1	66	30	0	12	17	0	16	27	6	36	50	22	97	41	0	0	50	41
HEP_00070300	5	0	16	3	9	0	19	0	3	12	0	10	31	29	17	0	16	1	0	3	20	0	0	1	26	52	0	0	10	2	0	25	18	0	7	10	0	22	28	3	15	29	3	2	6	0	0	12	16
HEP_00070400	0	0	0	0	0	0	1	0	0	0	0	0	0	0	0	0	0	0	0	0	1	0	0	0	4	0	0	0	1	0	0	1	0	0	0	0	0	1	0	0	0	1	0	0	1	0	0	0	0
HEP_00070500	55	1	97	24	23	0	45	10	10	86	7	104	144	198	53	0	72	13	0	16	101	7	0	21	151	219	22	7	43	26	0	150	101	0	39	62	1	59	113	9	105	157	70	126	59	0	1	80	112
HEP_00070600	105	4	109	25	30	0	54	17	15	88	31	133	159	234	54	0	63	18	2	33	88	25	5	45	153	306	24	14	56	27	2	196	117	0	59	122	2	71	126	24	144	198	79	246	94	0	6	154	139
HEP_00070700	99	1	86	10	18	0	48	15	15	57	10	60	60	160	31	1	16	9	0	23	26	14	0	23	67	151	13	10	19	13	0	122	28	0	26	56	0	40	46	18	75	64	70	207	43	0	3	115	84
HEP_00070800	51	3	87	18	35	0	51	23	10	74	10	76	108	153	51	0	72	8	1	35	84	15	0	40	96	180	12	8	43	23	0	118	64	1	51	71	3	43	82	16	88	120	54	252	44	0	8	90	78
HEP_00070900	65	0	78	17	19	0	27	9	9	41	8	65	81	163	48	2	45	7	0	33	42	14	0	20	98	176	12	8	33	17	0	122	66	1	38	55	1	43	80	15	98	100	47	159	54	0	2	73	78
HEP_00071000	3	0	4	1	3	0	2	0	0	2	0	4	4	14	2	1	3	1	0	1	3	1	0	3	2	19	0	0	3	0	0	8	4	0	5	5	0	8	6	0	7	15	8	6	2	0	0	7	5
HEP_00071100	47	3	63	12	23	0	19	6	13	35	9	41	50	103	36	1	32	4	4	8	39	2	0	10	83	120	4	5	17	5	3	98	52	0	38	48	0	30	60	10	75	88	29	65	30	3	1	69	43
HEP_00071200	158	7	216	48	57	0	121	16	28	199	35	241	288	594	121	5	103	34	1	41	128	34	3	55	332	679	36	34	79	25	1	445	229	4	102	171	2	163	239	40	263	368	113	541	199	0	9	256	282
HEP_00071300	419	24	930	104	235	0	324	81	51	554	48	658	702	1690	575	5	443	104	0	193	508	131	3	206	757	1864	72	86	332	155	0	1322	497	3	430	543	7	624	528	106	867	961	500	1393	352	4	36	897	738
HEP_00071400	667	43	827	174	161	0	544	149	82	849	105	1030	845	1891	326	15	412	169	5	230	471	228	2	286	926	2072	126	174	316	154	0	1502	635	8	257	520	4	333	788	142	799	1199	597	2919	929	4	45	914	1054
HEP_00071500	32	2	94	11	40	0	34	7	7	48	7	48	102	154	48	2	74	3	0	5	62	3	0	18	116	164	3	3	47	13	0	125	75	0	43	93	0	80	91	11	136	136	26	55	42	0	1	100	68
HEP_00071600	9	0	25	1	3	0	10	2	1	11	5	10	11	40	13	0	12	1	0	3	10	0	0	7	4	35	3	0	3	2	0	24	6	0	11	7	0	13	20	4	4	19	2	23	7	0	0	11	11
HEP_00071700	57	6	180	11	39	0	52	20	11	84	11	103	144	316	130	2	142	18	0	35	130	30	0	36	167	368	13	22	78	38	1	247	98	0	78	132	1	126	145	12	196	174	78	217	60	0	1	156	148
HEP_00071800	43	2	67	14	22	0	27	4	5	61	7	45	62	138	24	0	30	16	0	15	31	12	0	17	68	141	6	8	21	13	0	102	64	0	17	29	0	35	72	7	69	62	51	183	46	0	1	102	40
HEP_00071900	21	0	75	9	26	0	26	8	6	44	5	67	68	134	53	1	53	8	0	30	71	5	1	33	87	134	5	2	39	22	0	95	54	0	47	66	0	55	71	15	121	87	34	80	35	0	1	77	56
HEP_00072000	123	14	262	41	70	0	139	45	29	158	39	183	240	472	132	3	166	39	1	103	137	33	4	98	282	496	28	24	105	56	2	353	208	0	109	218	2	149	219	43	279	270	112	621	155	1	12	230	223
HEP_00072100	78	5	198	21	65	0	84	17	21	126	11	128	161	284	111	1	129	16	0	52	142	45	0	50	224	343	25	19	105	32	0	221	125	1	111	179	0	132	185	32	207	215	108	262	93	1	3	144	150
HEP_00072200	23	1	43	5	16	0	23	3	8	40	8	36	59	71	29	0	25	8	0	8	27	6	0	21	73	107	8	3	27	8	1	65	43	0	26	35	0	37	44	4	51	76	20	48	20	0	0	52	39
HEP_00072300	80	10	149	27	46	0	57	14	17	112	18	139	162	275	99	1	122	20	0	29	120	17	0	39	185	336	28	17	75	43	0	220	101	0	59	118	4	83	133	18	182	168	83	341	106	1	6	154	124
HEP_00072400	256	9	271	57	95	0	165	48	44	256	36	347	341	784	108	1	122	64	6	89	147	79	0	97	311	961	59	57	102	72	1	633	241	4	107	187	2	148	288	55	276	363	213	1010	348	0	16	447	321
HEP_00072600	8	0	8	2	1	0	7	2	1	5	0	5	6	14	9	0	6	0	0	1	8	4	0	0	10	14	1	2	5	1	0	9	8	1	3	4	0	3	10	0	9	8	2	9	6	0	0	7	12
HEP_00072700	240	25	807	123	305	0	354	62	48	576	57	584	769	775	512	4	464	65	2	187	541	72	0	244	896	887	51	40	403	134	1	581	631	2	414	650	6	481	682	67	915	1240	307	618	268	1	19	579	629
HEP_00072800	9	1	11	1	4	0	4	0	1	8	3	21	16	11	10	0	15	0	0	2	13	2	0	3	15	33	0	2	14	1	0	13	6	0	4	13	0	8	8	0	11	23	2	11	8	0	0	6	6
HEP_00072900	42	0	125	14	34	0	45	3	13	62	9	122	176	165	73	0	79	7	0	19	68	12	0	30	187	234	18	1	62	15	0	143	123	0	69	87	0	71	109	13	115	124	61	72	57	0	5	109	95
HEP_00073000	2	1	8	1	7	0	8	0	0	8	1	16	14	15	10	0	6	0	0	1	10	0	0	1	10	13	0	0	3	1	0	10	12	0	7	5	0	3	13	1	18	13	0	1	8	0	2	7	8
HEP_00073100	20	1	36	7	10	0	15	4	3	37	5	28	19	81	24	0	22	2	0	4	19	5	0	7	34	90	3	3	17	4	0	57	16	0	16	25	0	33	29	4	40	40	12	58	20	0	0	20	37
HEP_00073200	0	0	0	0	0	0	0	0	0	0	0	0	0	0	0	0	0	0	0	0	0	0	0	0	0	0	0	0	0	0	0	0	0	0	0	0	0	0	0	0	0	0	0	0	0	0	0	1	0
HEP_00073300	0	0	1	0	0	0	0	0	0	1	0	0	1	0	0	0	0	0	0	0	1	0	0	0	0	0	0	0	0	0	0	0	0	0	0	0	0	0	0	0	0	0	0	0	0	0	0	0	1
HEP_00073400	0	0	0	0	0	0	0	0	0	0	0	0	0	0	0	0	0	0	0	0	0	0	0	0	0	0	0	0	0	0	0	0	0	0	0	0	0	0	0	0	0	0	0	0	0	0	0	0	0
HEP_00073500	0	0	0	0	0	0	0	0	0	0	0	0	0	0	0	0	0	0	0	0	0	0	0	0	0	0	0	0	0	0	0	0	0	0	0	0	0	0	0	0	0	0	0	0	0	0	0	0	0
HEP_00073600	0	0	0	0	0	0	0	0	0	0	0	0	0	0	0	0	0	0	0	0	0	0	0	0	0	0	0	0	0	0	0	0	0	0	0	0	0	0	0	0	0	0	0	0	0	0	0	0	0
HEP_00073700	0	0	1	0	0	0	0	0	0	0	0	0	0	1	0	0	0	0	0	0	0	0	0	0	0	0	0	0	0	0	0	0	0	0	0	0	0	1	1	0	0	0	0	1	0	0	0	0	0
HEP_00073800	1	0	0	0	1	0	0	0	0	0	0	0	0	1	0	0	0	0	0	0	0	0	0	0	0	0	0	0	0	0	0	1	0	0	0	0	0	0	0	0	0	0	0	0	0	0	0	0	0
HEP_00073900	22	0	23	8	11	0	12	4	3	17	4	23	26	58	14	0	9	3	1	3	11	4	1	11	47	52	4	4	9	4	0	37	27	0	7	10	2	14	24	5	22	45	23	55	34	0	3	43	18
HEP_00074000	213	6	417	65	188	0	236	52	39	307	33	366	430	830	286	2	295	62	0	129	352	76	2	162	456	1057	43	65	251	133	2	687	344	2	240	415	3	348	427	72	591	413	226	931	253	0	33	397	372
HEP_00074100	80	3	124	25	29	0	72	14	21	134	15	141	110	252	60	0	57	37	0	30	47	29	1	53	153	280	22	27	37	29	0	205	82	1	34	81	1	78	98	35	131	151	79	347	84	0	1	197	160
HEP_00074200	115	8	239	46	71	0	98	14	7	178	22	154	222	559	146	0	129	30	5	46	160	33	6	52	264	653	27	24	111	30	3	426	175	1	110	166	2	148	198	40	235	257	125	449	139	1	4	238	204
HEP_00074400	7	0	6	2	2	0	3	0	0	6	0	8	7	13	3	0	4	3	0	1	5	0	0	2	6	15	1	0	4	0	0	9	4	0	4	5	0	4	7	2	5	7	3	11	5	0	0	3	6
HEP_00074500	43	0	21	21	5	0	12	3	5	40	7	38	31	121	9	0	9	8	0	1	8	3	0	10	38	144	7	6	5	5	0	97	30	0	6	30	0	9	41	2	43	89	13	153	42	0	0	27	41
HEP_00074600	11	0	6	4	2	0	3	1	0	7	1	3	6	12	0	0	1	0	0	6	0	0	0	4	3	13	0	0	1	0	1	5	1	0	0	1	0	3	6	2	0	0	2	20	4	0	0	12	3
HEP_00074700	26	1	21	4	6	0	5	5	5	18	8	16	15	47	10	0	11	1	0	4	16	1	0	4	23	61	3	2	9	3	0	55	6	1	7	12	0	12	9	10	8	19	10	43	20	0	0	15	18
HEP_00074800	26	2	68	9	24	0	27	7	1	38	7	52	60	85	43	0	47	6	0	21	48	9	1	33	37	98	2	3	38	13	0	73	50	0	31	44	0	32	64	10	57	52	26	128	36	0	1	46	48
HEP_00074900	98	8	228	36	54	0	93	22	21	157	26	168	173	368	113	2	102	28	0	44	121	38	1	58	242	371	27	22	91	42	0	306	159	1	108	152	3	132	160	35	218	263	116	363	97	0	18	212	173
HEP_00075000	49	2	84	9	14	0	26	9	6	38	8	52	36	105	22	0	26	12	0	23	25	14	2	20	53	122	14	6	17	22	0	80	19	0	16	32	1	27	43	4	52	55	36	134	41	0	2	75	62
HEP_00075100	36	0	63	11	23	0	40	4	5	53	6	62	73	122	47	1	59	3	0	12	52	9	0	15	84	129	7	4	48	10	1	93	59	0	25	52	0	39	99	10	96	112	34	129	68	0	3	76	67
HEP_00075200	60	5	102	8	36	0	47	13	14	84	15	114	100	164	80	0	74	14	0	44	98	14	0	68	107	191	17	14	66	34	0	154	62	0	51	95	0	70	106	16	179	121	46	156	64	0	5	127	90
HEP_00075300	12	0	31	4	13	0	10	1	4	14	0	24	17	43	13	0	14	5	0	6	20	3	0	8	13	24	5	2	8	8	0	27	6	0	10	23	0	22	21	0	38	14	17	46	16	0	0	18	14
HEP_00075400	3	0	23	4	18	0	12	3	1	13	0	17	29	36	22	0	21	0	0	11	24	2	0	7	33	30	0	0	18	9	0	22	29	0	22	37	0	38	29	5	36	42	4	11	6	0	2	26	20
HEP_00075500	56	1	123	14	16	0	43	11	15	77	9	93	82	152	47	1	51	9	0	21	76	13	0	27	100	203	11	7	37	18	0	122	78	0	40	62	0	55	74	17	98	99	51	144	58	1	2	73	111
HEP_00075600	283	14	534	49	136	0	153	29	38	225	47	255	336	1092	263	2	171	33	1	74	197	35	3	119	355	1262	49	26	142	69	0	908	248	3	217	313	1	328	420	59	450	434	206	643	162	1	24	527	286
HEP_00075700	130	1	141	34	51	0	103	21	18	165	19	146	98	250	41	1	30	38	0	61	34	40	1	75	110	269	34	24	33	48	0	174	90	1	22	66	0	26	185	23	82	123	129	543	96	0	8	246	200
HEP_00075800	7	0	10	4	1	0	5	1	3	7	1	10	4	11	7	0	1	1	0	3	4	1	0	1	9	24	2	2	3	1	0	9	3	0	2	1	0	8	5	0	12	3	7	17	9	0	0	16	8
HEP_00075900	39	2	52	8	10	0	27	10	5	54	3	55	65	95	44	0	31	3	0	13	30	10	0	19	59	130	9	5	28	11	0	89	48	0	29	60	0	43	66	12	77	98	30	94	41	0	5	68	45
HEP_00076000	67	2	151	25	39	0	58	20	8	83	8	120	129	214	62	0	50	29	1	38	50	32	4	32	85	220	12	19	28	21	1	157	55	0	54	83	1	64	102	13	112	118	79	252	70	2	7	152	143
HEP_00076100	11	1	25	2	4	0	6	3	1	15	3	24	13	51	14	1	14	5	0	7	26	6	0	5	19	49	4	3	16	9	0	48	23	0	9	9	0	13	12	2	20	31	11	20	11	0	0	18	31
HEP_00076200	165	11	451	31	124	0	171	30	21	258	19	303	384	519	260	5	184	34	1	108	261	38	1	120	418	611	28	28	190	74	0	373	272	2	223	325	1	303	411	54	471	527	193	354	175	0	8	368	315
HEP_00076300	61	5	58	13	20	0	42	10	13	81	11	87	86	256	39	1	58	15	1	12	75	13	0	29	76	277	13	16	39	14	0	175	57	1	31	47	5	43	82	17	63	100	39	152	90	0	2	50	111
HEP_00076400	112	8	179	18	61	0	80	14	14	115	15	163	198	314	91	2	98	29	0	35	93	24	3	52	177	364	17	19	65	29	0	284	129	0	98	115	1	89	172	35	171	212	123	407	115	0	8	192	161
HEP_00076500	38	5	51	8	14	0	27	8	7	35	7	44	67	163	36	0	38	5	0	10	42	16	0	18	75	209	4	7	27	9	0	117	45	1	14	46	1	32	47	5	51	71	37	136	57	0	2	49	59
HEP_00076600	38	0	10	6	6	0	7	4	3	20	1	23	28	59	13	1	10	5	0	6	2	10	0	1	36	111	4	7	8	7	0	66	23	0	7	8	0	8	17	4	15	42	17	65	47	0	0	37	28
HEP_00076700	17	5	116	4	37	0	39	9	5	48	5	44	78	121	83	1	72	4	0	17	88	2	0	28	99	136	9	5	71	16	0	98	53	0	73	98	0	125	82	23	149	102	48	28	9	0	1	82	68
HEP_00076800	3	0	18	1	10	0	3	0	1	6	0	9	13	14	13	0	7	0	0	5	5	0	0	3	10	17	1	0	3	1	0	13	8	0	9	7	0	13	14	2	22	24	8	5	4	0	0	12	10
HEP_00076900	175	9	458	43	187	0	193	30	24	322	38	366	485	593	392	2	267	44	1	105	268	34	3	125	516	666	35	30	202	97	3	462	368	2	321	430	2	479	488	59	643	636	253	390	125	1	18	412	403
HEP_00077000	14	0	10	2	4	0	8	0	2	11	5	21	18	49	10	0	6	5	0	4	4	6	0	4	7	40	5	5	1	3	0	23	10	0	9	9	0	11	6	3	11	20	15	51	22	0	0	31	21
HEP_00077100	103	3	127	27	28	0	75	19	22	112	12	119	99	314	42	0	41	33	1	22	50	41	0	31	102	314	35	23	29	37	0	209	93	0	26	65	0	39	104	15	87	152	91	438	121	1	3	241	166
HEP_00077200	11	2	37	1	1	0	8	1	4	22	2	12	34	75	14	0	7	1	2	10	9	2	2	10	31	95	3	0	3	2	1	41	27	0	6	17	0	34	21	4	44	32	15	44	12	0	1	25	32
HEP_00077400	176	1	127	55	57	0	99	24	20	130	23	124	170	336	37	0	33	40	0	47	36	67	0	54	221	457	30	31	27	33	0	215	125	0	21	46	1	36	141	26	93	273	174	470	269	1	3	293	210
HEP_00077500	139	5	128	60	20	0	143	32	21	181	23	163	188	375	54	1	57	25	7	37	47	36	6	40	182	427	26	30	58	32	2	332	169	2	36	94	2	57	132	24	136	266	116	626	173	0	13	208	243
HEP_00077600	224	5	476	43	120	0	144	41	19	265	43	360	460	602	310	2	240	11	6	79	269	20	15	90	536	712	39	23	199	59	4	501	390	2	224	401	4	314	409	60	508	750	167	195	181	1	12	427	361
HEP_00077700	248	3	162	51	70	0	113	35	21	184	40	261	241	451	39	0	30	55	0	51	44	59	0	44	298	474	42	38	38	42	0	327	199	0	27	65	1	33	165	19	82	295	208	618	222	0	7	340	255
HEP_00077800	20	0	26	2	10	0	7	2	4	14	3	31	26	64	16	0	9	1	0	1	21	1	0	5	34	47	1	1	14	4	0	46	21	0	7	20	0	19	25	2	17	30	16	46	13	0	0	38	18
HEP_00077900	68	5	151	18	36	0	73	14	17	100	15	119	116	250	97	0	89	21	0	39	93	23	0	41	149	277	12	12	77	38	0	189	108	0	74	119	0	128	129	22	183	186	85	353	81	0	6	159	126
HEP_00078000	57	2	81	11	17	0	23	9	12	69	12	67	90	147	55	1	43	9	1	16	47	9	0	18	120	187	9	5	34	17	0	138	74	0	36	74	0	52	92	13	76	102	32	116	45	0	0	97	72
HEP_00078100	35	1	38	9	19	0	31	7	7	35	3	35	43	71	23	1	35	5	0	17	33	8	0	22	44	94	5	7	28	13	0	52	44	1	28	31	1	41	61	8	42	78	11	83	37	0	4	66	38
HEP_00078200	76	2	100	20	36	0	50	14	11	58	12	68	98	237	65	0	63	14	4	36	87	19	2	33	121	260	14	9	41	17	0	162	98	0	40	81	1	61	79	9	88	116	56	176	76	1	5	102	79
HEP_00078300	125	2	227	42	67	0	119	20	17	135	21	144	272	306	140	0	140	25	0	50	152	25	0	58	304	362	19	11	98	28	0	279	231	0	80	140	1	172	224	19	247	356	86	234	168	0	6	210	181
HEP_00078400	27	0	18	2	7	0	13	4	6	23	5	21	25	83	15	0	13	1	0	9	14	4	0	10	28	90	4	3	12	8	0	39	7	0	5	11	0	7	28	3	14	26	14	58	44	0	1	35	25
HEP_00078500	134	12	344	31	125	0	128	34	29	191	33	216	257	420	160	0	244	22	3	48	240	19	6	71	336	459	46	14	174	51	3	322	207	0	150	205	0	215	218	41	383	301	134	406	159	1	11	268	247
HEP_00078600	489	29	1214	133	368	0	457	92	73	649	84	760	1011	1891	610	4	810	96	7	225	861	116	7	268	1227	2079	108	74	582	184	2	1524	797	1	502	672	8	653	722	126	1008	945	573	1509	601	4	32	833	867
HEP_00078700	18	0	33	8	13	0	18	3	3	20	4	30	44	80	17	0	19	0	0	5	26	3	0	8	65	92	2	2	20	7	0	62	38	0	7	24	1	16	39	8	46	44	17	61	22	0	0	27	22
HEP_00078800	16	0	23	4	9	0	18	2	1	18	1	20	28	29	25	0	15	4	0	6	20	1	0	10	31	43	1	0	6	3	0	32	23	0	15	20	0	26	25	3	34	39	8	31	21	0	2	35	15
HEP_00078900	355	6	237	72	99	0	139	41	50	239	59	306	281	614	61	3	88	90	1	79	93	85	0	77	280	840	52	44	80	77	0	523	213	0	70	139	2	78	261	55	179	323	239	961	359	4	3	441	378
HEP_00079000	77	1	83	14	20	0	47	12	10	87	8	98	96	199	30	0	34	11	0	20	47	10	0	28	92	217	13	6	30	14	0	185	70	0	24	67	0	40	97	18	110	121	57	212	81	0	4	120	133
HEP_00079100	206	12	515	46	144	0	181	45	32	292	53	369	428	897	252	3	241	63	2	105	265	35	3	93	495	988	44	30	180	68	0	729	343	5	217	296	2	312	310	77	427	437	339	893	276	2	23	454	409
HEP_00079200	34	1	34	3	11	0	14	1	4	30	6	28	39	56	25	0	15	3	0	4	15	1	1	9	25	58	7	2	15	5	0	47	24	0	5	21	0	19	25	9	28	49	17	49	21	1	2	47	31
HEP_00079300	35	0	45	10	21	0	18	4	4	42	8	45	39	75	24	0	22	7	0	17	21	2	1	12	48	108	9	4	12	8	0	54	45	1	21	32	0	28	43	15	44	81	15	72	43	0	4	56	49
HEP_00079400	61	0	60	17	22	0	29	8	9	63	14	64	60	138	35	0	37	7	1	7	35	7	1	15	90	169	9	2	35	5	2	117	58	1	23	52	1	29	50	9	73	89	30	119	66	0	4	75	71
HEP_00079500	826	25	957	231	302	0	561	189	170	914	190	1068	744	1688	367	7	398	215	20	312	396	278	32	343	837	1914	207	176	262	268	17	1384	582	4	295	635	4	396	818	135	913	1273	666	2476	672	7	48	1644	1106
HEP_00079600	351	21	529	103	119	0	195	51	53	350	69	379	421	906	192	2	225	58	1	111	214	77	1	109	543	1028	58	67	151	88	0	679	288	3	152	236	2	225	314	70	363	473	354	1402	348	6	21	604	427
HEP_00079700	9	0	14	0	1	0	2	1	0	0	2	3	2	3	4	0	1	0	0	4	1	0	0	4	5	10	0	0	3	0	0	9	3	0	9	6	0	9	10	1	10	5	2	6	3	0	0	5	5
HEP_00079800	25	4	36	5	10	0	28	6	3	29	11	24	22	70	20	1	12	2	0	9	16	11	0	14	28	63	15	5	2	7	0	58	26	0	14	19	0	17	28	9	42	37	27	102	32	0	4	57	33
HEP_00079900	124	11	273	47	29	0	83	34	11	160	18	195	201	443	143	2	82	38	0	56	78	45	0	70	207	439	9	31	66	39	0	345	124	2	97	144	2	127	118	28	210	235	182	748	109	0	8	231	201
HEP_00080000	75	4	92	16	20	0	56	19	12	89	16	109	60	263	57	1	34	20	2	26	35	25	0	42	107	290	15	9	36	28	3	176	73	0	52	59	0	65	75	19	104	130	70	312	129	0	10	116	91
HEP_00080100	6	0	7	3	1	0	2	1	1	7	1	0	7	12	1	0	4	0	0	0	3	1	0	0	5	6	1	0	2	0	0	9	2	0	4	10	0	0	3	3	3	10	1	3	1	0	0	7	5
HEP_00080200	19	0	39	4	15	0	23	2	5	32	5	41	31	64	35	0	18	6	0	28	26	2	0	12	35	56	6	2	18	10	0	29	37	0	15	24	0	40	25	9	30	40	20	68	30	0	3	52	39
HEP_00080300	35	0	58	6	10	0	24	3	3	24	6	28	52	87	40	0	24	2	0	10	28	0	0	14	57	83	7	2	21	5	0	94	46	0	36	58	0	48	59	6	76	95	15	35	13	0	1	43	42
HEP_00080400	57	1	197	10	52	0	84	13	16	95	13	125	175	356	185	0	122	9	1	37	143	8	1	33	220	328	18	10	90	34	0	258	132	0	173	213	1	180	151	36	277	216	97	125	44	0	8	181	135
HEP_00080500	1837	59	2198	362	530	0	1036	306	336	1742	313	2015	1572	5019	787	11	889	372	6	580	1009	480	7	633	1739	5948	363	297	736	476	4	4127	1229	8	644	1171	14	913	1579	330	1679	2137	1519	5082	1343	4	90	3005	2246
HEP_00080600	69	4	110	31	43	0	71	14	14	95	11	116	123	223	48	4	93	25	1	36	77	37	2	31	166	237	10	28	50	28	0	218	95	0	40	89	1	64	80	23	129	154	87	333	88	1	4	145	131
HEP_00080700	14	0	19	1	2	0	10	7	3	23	2	17	17	48	4	0	0	2	0	3	8	3	2	4	16	75	3	0	4	3	0	51	17	0	4	16	0	3	24	2	12	28	15	28	12	0	2	27	25
HEP_00080800	14	1	15	3	7	0	17	1	3	23	1	26	26	33	11	0	11	6	1	9	15	3	0	5	25	45	2	4	8	4	0	27	19	0	10	13	0	23	26	3	35	37	8	45	13	0	0	24	20
HEP_00080900	74	3	91	15	17	0	47	8	7	67	13	66	102	156	57	2	40	17	0	16	50	8	0	20	103	220	17	11	42	26	0	154	67	2	45	57	0	51	78	17	82	120	56	200	63	0	3	99	91
HEP_00081000	400	34	971	213	254	0	440	70	61	552	58	631	1008	2099	540	5	515	140	0	167	575	164	2	196	1073	2322	83	135	451	174	3	1739	771	7	471	742	7	650	647	144	997	1058	540	1683	502	2	35	903	675
HEP_00081100	61	1	47	19	8	0	28	5	6	36	11	50	50	125	20	0	21	22	0	17	21	14	0	12	69	142	13	12	12	10	0	81	54	0	17	31	1	20	49	17	34	99	45	162	43	0	0	92	67
HEP_00081200	41	1	66	14	26	0	20	4	4	32	12	57	60	120	60	0	34	4	0	14	47	9	0	14	67	139	10	3	36	5	1	95	51	0	35	64	1	78	58	9	100	72	27	103	33	2	0	54	35
HEP_00081300	39	1	39	17	7	0	17	2	3	31	3	31	40	55	4	2	3	10	0	7	4	16	0	6	56	65	9	4	5	6	0	48	37	0	4	19	0	2	47	3	25	64	20	87	36	0	1	51	45
HEP_00081400	48	0	84	15	19	0	32	8	6	67	7	67	124	187	61	0	73	12	0	23	70	10	0	16	129	221	5	11	56	19	0	128	93	0	54	97	0	82	124	16	141	181	48	124	73	0	2	85	70
HEP_00081500	54	2	47	10	24	0	34	4	3	53	12	62	76	159	25	1	27	11	2	14	22	14	0	15	84	155	17	7	16	8	0	105	50	1	24	54	0	54	48	6	62	91	27	123	58	0	1	98	70
HEP_00081600	6	0	12	0	8	0	1	2	2	15	2	11	20	42	10	0	13	3	0	3	14	0	0	7	15	39	2	1	8	2	0	18	11	0	12	12	0	14	15	6	25	20	9	11	7	0	2	9	15
HEP_00081700	44	2	132	10	25	0	37	6	5	75	8	93	95	169	54	2	66	10	0	23	98	5	0	32	143	176	9	6	57	9	0	156	77	0	45	59	0	65	73	8	86	132	45	80	29	0	6	71	93
HEP_00081800	10	0	3	3	5	0	3	2	1	8	3	8	13	36	6	0	7	3	0	2	5	3	0	4	11	37	2	5	1	1	0	26	3	0	1	5	0	3	12	1	7	23	11	23	15	0	1	30	8
HEP_00081900	102	13	238	38	63	0	107	18	20	181	26	176	242	474	160	4	182	22	1	40	174	20	0	43	273	483	21	35	114	42	1	394	182	1	129	211	1	196	199	74	335	282	129	424	148	1	13	268	225
HEP_00082000	43	5	161	34	47	0	73	15	4	106	12	144	123	269	124	0	88	11	1	59	107	25	7	58	183	309	16	15	62	44	0	188	99	3	86	153	3	121	153	27	241	221	90	173	55	0	8	163	161
HEP_00082100	36	4	122	9	32	0	37	12	2	63	3	71	84	190	74	0	69	5	0	25	87	11	0	26	105	168	6	6	39	18	0	131	51	1	75	109	0	108	91	12	158	121	46	68	43	0	7	88	89
HEP_00082200	81	6	304	21	91	0	92	25	21	155	24	181	212	420	174	2	228	26	0	69	224	28	1	82	251	416	23	22	170	73	0	327	202	1	126	233	3	215	224	31	337	237	93	334	117	0	14	155	205
HEP_00082300	14	0	27	3	8	0	15	3	1	16	1	21	34	61	11	2	19	1	0	3	11	3	0	3	40	55	1	1	9	2	0	52	34	0	13	24	0	11	18	7	29	51	10	25	30	0	0	30	31
HEP_00082400	102	4	73	20	32	0	32	20	12	62	14	100	74	254	37	0	58	11	5	16	71	12	1	27	114	296	22	14	29	25	2	224	63	0	37	64	0	45	65	14	62	112	54	198	89	0	7	84	82
HEP_00082500	91	2	92	26	37	0	47	21	14	128	13	119	98	235	19	0	33	28	0	25	50	46	3	29	128	266	20	15	39	27	0	165	93	1	21	32	0	29	91	31	48	134	101	281	191	0	1	159	139
HEP_00082600	35	0	33	12	9	0	16	6	3	40	5	40	43	107	38	0	19	4	0	9	36	14	1	8	53	162	10	8	19	13	0	98	41	0	25	41	0	30	47	6	55	69	21	95	38	0	0	63	49
HEP_00082700	32	0	23	9	14	0	12	2	3	21	5	27	36	89	28	0	27	1	0	14	24	0	0	5	54	109	5	2	12	9	0	56	31	0	19	25	1	33	33	10	38	53	14	49	22	0	0	27	34
HEP_00082800	5	1	7	0	3	0	1	3	0	5	0	3	7	14	3	0	9	0	0	2	6	1	0	0	10	16	1	0	4	3	0	5	6	0	5	8	0	4	3	1	11	11	8	11	4	0	1	4	10
HEP_00082900	752	7	453	90	158	1	278	96	91	483	112	589	529	2503	130	1	248	209	1	225	227	227	3	244	573	2792	129	154	159	175	0	1744	381	0	110	241	2	148	543	112	358	712	395	1916	988	1	13	861	685
HEP_00083000	35	2	80	11	24	0	36	2	4	50	9	67	89	161	68	0	48	20	0	26	54	5	0	28	102	172	11	8	45	20	0	107	65	1	50	62	1	88	67	13	113	102	41	145	37	0	5	99	81
HEP_00083100	1	0	4	2	2	0	1	0	1	0	0	4	2	58	0	0	4	0	0	0	0	0	0	0	2	7	0	1	2	0	0	3	0	0	3	1	0	1	1	0	0	3	1	8	1	0	0	2	3
HEP_00083200	47	1	24	3	15	0	21	3	6	34	2	29	54	78	19	0	19	11	0	3	17	5	0	11	56	60	4	4	9	6	0	59	33	0	24	23	0	17	38	4	29	58	18	70	39	0	1	63	43
HEP_00083300	80	1	93	31	39	0	68	12	11	127	19	118	126	405	61	1	91	27	0	42	107	39	1	51	140	394	14	42	70	28	0	288	105	4	45	118	2	76	126	21	170	210	87	378	149	0	5	121	157
HEP_00083400	241	34	676	65	225	0	275	105	48	476	49	518	561	795	400	7	409	73	33	186	533	61	38	182	655	825	63	47	410	140	24	611	470	2	348	538	3	475	572	77	753	771	327	577	230	1	30	510	588
HEP_00083500	58	4	113	20	37	0	61	15	6	91	17	93	135	215	58	0	71	19	1	30	84	20	0	38	125	197	14	16	57	26	0	158	83	0	46	103	0	62	108	15	150	143	69	227	72	2	10	130	121
HEP_00083600	1258	126	4541	495	1021	1	1959	421	364	3327	408	3779	3039	6203	2449	25	2562	478	59	1155	2812	537	83	1380	3572	6744	403	393	2003	908	38	4800	2510	25	2068	4351	36	2883	3373	445	6157	4469	1822	5739	1302	13	178	3546	3879
HEP_00083700	68	11	176	14	55	0	65	5	7	78	16	105	116	242	78	0	107	8	0	33	118	5	1	30	160	245	11	8	80	18	0	163	126	0	64	111	0	109	138	20	163	149	71	166	81	0	5	138	101
HEP_00083800	52	2	56	19	9	0	26	12	9	68	4	80	72	190	38	0	21	10	0	11	37	11	0	14	74	177	21	7	27	18	1	122	53	0	36	37	0	34	69	7	70	79	37	178	58	1	2	87	71
HEP_00083900	79	3	151	12	40	0	55	8	9	93	16	120	115	191	50	0	51	15	0	25	89	32	0	31	114	234	18	12	57	19	0	175	75	0	39	87	0	61	102	18	115	100	88	286	62	0	4	140	124
HEP_00084000	73	2	142	26	32	0	62	15	21	115	16	140	108	209	64	0	61	21	0	36	63	37	0	39	135	268	18	21	60	30	0	174	95	2	44	94	0	85	95	15	157	175	111	356	58	0	0	199	165
HEP_00084100	21	2	56	5	21	0	18	4	4	24	6	26	50	75	43	0	34	4	0	10	55	1	0	14	73	108	8	1	26	6	0	52	39	2	28	53	0	38	46	6	78	62	27	55	8	0	3	46	23
HEP_00084200	148	11	594	53	179	0	229	45	30	308	43	341	489	491	314	2	308	24	7	110	334	36	5	102	534	638	42	25	237	93	2	488	394	3	268	426	4	342	475	31	617	690	218	320	147	0	17	495	422
HEP_00084300	7	0	6	2	1	0	1	0	0	1	0	2	0	16	0	0	3	0	0	1	0	0	0	1	1	18	1	0	2	2	0	8	0	0	1	3	0	2	5	2	3	8	1	15	4	0	1	2	4
HEP_00084400	846	10	466	186	149	1	296	92	100	574	112	657	613	1790	106	0	109	145	0	166	117	188	4	169	689	2150	92	98	80	109	2	1405	445	0	72	178	2	124	472	77	271	1027	509	1882	761	6	9	1061	677
HEP_00084500	17	1	21	5	3	0	10	3	3	29	3	25	17	83	13	2	10	7	0	10	14	3	0	6	26	69	0	5	8	3	1	50	21	1	6	28	0	11	14	1	26	23	18	82	12	0	2	20	22
HEP_00084600	19	1	42	5	11	0	17	3	3	17	7	42	41	73	26	0	36	3	0	4	21	6	0	3	54	68	6	1	16	7	1	62	40	1	38	40	1	38	29	4	66	47	16	41	21	0	1	25	43
HEP_00084700	19	0	41	0	14	0	19	3	3	12	6	28	28	50	11	0	26	4	0	2	24	0	0	9	35	56	3	1	17	4	0	48	27	0	17	26	1	28	27	4	33	43	21	33	17	0	1	34	27
HEP_00084800	268	16	364	107	110	0	265	68	53	373	52	409	432	857	176	3	153	139	0	152	181	132	0	196	480	948	51	102	145	109	3	620	323	5	144	277	8	196	350	76	382	605	335	1684	528	3	23	550	542
HEP_00084900	61	6	183	18	72	0	75	7	15	109	14	125	147	223	82	1	106	7	0	34	132	14	0	45	206	225	23	9	96	44	0	172	115	0	93	147	0	138	158	15	197	195	61	145	63	0	1	143	147
HEP_00085000	115	3	131	35	59	0	102	32	25	140	29	158	123	266	49	0	43	35	0	59	59	35	1	67	164	333	32	44	45	34	1	222	88	0	38	95	0	41	134	24	120	172	93	461	98	1	5	250	186
HEP_00085100	804	26	1140	259	256	0	598	182	120	1020	138	1120	1167	1932	424	5	443	237	7	281	514	252	6	342	1267	2198	164	178	385	247	5	1595	914	3	340	755	6	447	882	141	1005	1874	669	2431	820	5	23	1641	1257
HEP_00085200	0	0	0	2	0	0	0	1	0	1	0	2	0	1	0	0	1	0	0	1	5	0	0	1	1	1	0	0	1	3	0	8	0	0	0	2	0	0	1	0	1	1	4	7	1	0	0	1	1
HEP_00085300	8	0	52	5	14	0	21	0	0	33	3	33	49	52	50	0	28	3	0	7	52	0	0	7	59	79	3	1	25	6	0	34	38	0	19	44	1	41	54	12	45	51	10	24	12	0	2	40	42
HEP_00085400	2	0	11	1	3	0	1	0	0	4	0	7	15	9	11	0	9	0	0	1	9	0	0	2	11	7	1	0	7	0	0	6	7	0	3	9	0	4	11	1	3	4	4	1	5	0	0	3	4
HEP_00085500	115	3	341	25	63	0	80	13	17	117	23	143	246	356	144	0	115	11	0	49	148	11	0	57	267	429	18	13	76	41	0	301	157	0	145	188	0	179	275	32	243	231	101	165	68	1	1	260	176
HEP_00085600	47	1	147	11	44	0	52	9	6	86	5	83	89	163	62	0	64	9	0	20	65	10	0	18	122	187	9	8	43	12	0	139	76	0	55	59	0	71	75	22	91	140	59	105	31	0	2	112	109
HEP_00085700	60	2	96	15	27	0	42	7	11	61	10	59	89	138	43	2	46	14	0	28	53	4	0	23	107	173	11	5	33	14	0	125	74	1	48	65	0	72	78	16	79	108	38	161	77	0	7	92	60
HEP_00085800	1	1	3	0	1	0	1	0	0	5	0	1	9	6	2	1	0	0	0	1	3	0	0	3	8	6	0	0	4	0	0	4	2	0	1	3	0	3	4	1	6	8	8	5	2	0	1	4	5
HEP_00085900	0	0	0	4	0	0	2	0	0	0	1	1	7	4	1	0	2	0	0	0	1	2	0	0	6	7	2	0	1	0	0	5	0	0	0	2	1	0	2	1	0	4	3	12	2	0	0	4	1
HEP_00086000	9	0	12	1	7	0	4	1	4	8	0	15	16	54	10	0	15	2	0	4	8	3	0	2	10	39	2	0	6	2	0	22	12	0	9	8	0	5	7	2	18	22	9	21	11	0	0	13	9
HEP_00086100	83	8	192	18	63	0	76	13	13	119	20	139	148	246	116	3	116	4	0	42	140	9	0	42	183	250	28	11	69	46	0	199	131	0	109	149	2	128	190	15	211	189	63	152	55	0	7	156	168
HEP_00086200	12	0	21	4	4	0	2	0	1	7	1	11	20	31	3	0	6	2	0	1	10	3	1	3	28	22	3	1	4	2	1	22	11	0	9	8	0	6	10	0	20	17	6	24	7	0	0	12	17
HEP_00086300	22	0	18	3	4	0	8	2	2	20	3	17	31	64	11	0	8	9	3	3	6	2	0	9	31	61	4	3	5	4	0	37	18	0	3	11	0	8	16	6	13	38	20	56	33	0	0	40	12
HEP_00086400	14	0	35	5	11	0	12	6	5	19	2	20	29	46	27	1	26	2	1	13	37	4	0	8	31	68	4	1	19	5	0	45	24	0	12	31	0	32	37	6	48	32	23	49	24	0	1	56	23
HEP_00086500	17	0	11	1	4	0	10	0	0	5	2	8	24	48	6	0	11	1	0	1	6	4	0	4	22	62	1	1	4	2	0	32	25	0	5	9	0	11	18	3	18	34	4	20	11	0	1	28	11
HEP_00086600	521	2	232	116	97	0	170	41	53	301	75	348	355	880	64	0	66	83	6	75	68	97	3	81	399	1095	70	63	43	50	17	682	237	1	53	89	0	84	291	60	177	512	284	1090	528	2	17	607	381
HEP_00086700	331	14	502	93	105	0	269	97	57	499	60	564	405	1135	169	2	239	182	2	195	301	197	0	249	419	1230	97	116	190	151	1	865	299	1	138	301	3	169	403	94	407	464	428	1642	380	2	24	718	650
HEP_00086800	4	0	7	1	3	0	3	1	0	9	0	13	9	28	3	0	3	1	0	4	4	2	0	0	9	47	3	0	3	2	0	19	6	1	2	3	0	0	15	0	12	22	5	16	5	0	0	2	21
HEP_00086900	12	1	14	11	4	0	8	3	4	12	0	13	18	29	11	1	8	1	0	10	12	3	0	1	15	36	6	0	9	3	0	17	14	0	4	11	0	14	15	2	17	25	8	19	15	0	0	16	12
HEP_00087300	50	5	57	6	41	1	45	9	3	63	13	89	77	176	46	0	64	25	0	26	93	27	0	36	101	241	5	16	49	43	0	143	68	0	39	58	0	45	84	15	83	111	46	189	69	0	6	84	95
HEP_00087400	3	4	2	0	0	0	0	2	2	0	2	0	0	0	0	0	0	0	40	2	1	0	39	2	0	0	1	0	1	0	20	0	0	0	0	0	0	0	0	0	0	4	0	0	0	0	0	10	0
HEP_00087500	16	0	30	3	12	0	26	3	4	25	2	21	31	47	31	0	31	2	1	12	13	1	2	6	46	35	3	0	19	8	1	38	17	0	9	22	1	22	27	4	36	44	12	32	10	0	0	36	23
HEP_00087600	683	56	1654	232	473	1	580	130	74	782	75	915	1219	2742	800	8	693	214	6	297	782	234	4	285	1435	3097	100	174	512	248	2	2198	1001	4	676	891	14	991	914	191	1293	1526	1052	3210	727	2	46	1534	1106
HEP_00087700	12	1	19	3	8	0	12	2	4	13	5	12	17	24	13	0	17	3	4	8	17	0	4	11	21	36	6	5	11	4	3	17	16	1	13	13	0	11	23	3	18	13	11	20	13	0	3	29	21
HEP_00087800	29	0	53	15	9	0	40	8	10	62	14	59	71	113	34	1	26	8	3	23	28	9	0	19	75	136	13	3	28	17	2	87	62	0	28	43	0	29	62	6	60	95	35	127	50	0	0	70	88
HEP_00087900	20	0	41	4	8	0	13	11	12	25	6	31	33	75	11	0	8	2	0	7	22	3	0	7	45	78	5	1	6	9	0	61	18	0	24	23	0	13	18	4	30	42	18	94	23	0	0	53	45
HEP_00088000	34	0	54	1	17	0	21	5	11	48	9	58	46	101	34	0	23	4	0	15	39	14	0	16	49	140	3	13	22	18	2	93	40	0	27	47	0	41	47	5	91	61	20	110	31	0	0	72	57
HEP_00088100	38	2	29	5	11	0	21	3	3	21	8	31	39	95	28	0	29	8	3	14	21	4	6	12	35	124	7	0	10	4	3	72	19	0	29	33	0	45	18	9	35	42	28	57	33	0	1	41	39
HEP_00088200	31	3	61	6	12	0	30	11	2	45	3	63	58	91	30	1	30	7	0	15	22	14	0	16	72	109	9	9	20	16	0	59	44	0	29	40	0	34	64	14	70	105	39	92	39	2	1	101	64
HEP_00088300	49	6	66	12	43	0	28	5	9	52	8	73	70	132	49	0	44	3	0	18	61	6	0	11	99	115	14	1	47	10	0	94	55	0	22	55	0	41	82	11	63	94	41	80	49	1	1	74	75
HEP_00088400	70	2	178	26	88	0	87	25	18	148	8	155	215	327	112	0	125	19	2	36	129	29	0	44	192	360	16	8	108	38	0	236	162	1	77	106	1	105	132	23	228	185	95	295	93	1	8	110	215
HEP_00088500	11	2	15	1	11	0	6	2	4	10	0	10	14	26	12	0	10	2	0	6	16	1	0	5	18	36	0	0	8	1	0	20	14	0	6	11	0	12	21	2	19	29	4	16	11	0	0	8	7
HEP_00088600	28	0	29	6	14	0	25	1	6	39	5	30	47	118	25	0	30	10	0	4	30	11	0	6	57	178	7	7	26	12	0	92	40	0	23	48	2	26	42	12	71	85	15	77	34	0	0	58	53
HEP_00088700	204	13	389	66	66	0	201	55	43	348	51	434	323	856	157	7	175	68	3	107	250	92	0	117	330	913	62	74	171	77	1	593	262	2	129	277	4	176	289	38	404	451	234	1104	254	0	16	372	496
HEP_00088800	142	9	162	33	67	0	71	15	21	126	26	142	187	438	59	0	86	20	0	54	71	33	1	43	211	513	36	21	65	14	0	354	154	1	54	102	2	89	178	24	135	258	106	458	202	1	9	161	151
HEP_00088900	87	5	162	24	63	0	68	15	13	94	17	129	153	235	92	1	100	8	0	28	109	17	0	47	154	247	19	9	72	27	0	174	107	2	90	130	1	108	165	17	208	179	60	199	79	0	4	159	148
HEP_00089000	9	1	17	1	9	0	10	2	2	18	2	10	11	25	16	0	7	1	0	5	15	2	0	7	24	39	4	1	7	5	0	31	17	0	13	13	0	18	25	1	29	22	7	31	11	0	1	16	28
HEP_00089100	23	1	43	11	16	0	20	12	6	21	3	42	29	78	30	0	30	1	0	7	27	3	1	7	39	93	4	1	19	14	0	57	20	0	23	34	0	15	49	5	38	49	19	74	24	0	3	45	34
HEP_00089200	76	4	77	15	18	0	50	17	12	85	12	118	121	190	36	1	38	17	1	33	40	20	0	31	105	208	17	7	29	18	0	172	83	0	32	70	3	61	110	9	92	154	36	290	107	0	1	142	91
HEP_00089300	16	2	43	5	13	0	24	3	1	22	7	32	34	47	20	1	23	2	0	6	37	4	0	5	47	55	12	0	27	5	0	30	24	0	16	19	0	24	40	3	43	32	22	24	23	0	2	21	38
HEP_00089400	32	2	82	10	20	0	36	3	3	58	12	58	64	144	39	0	46	8	0	10	52	9	0	13	70	144	9	2	30	13	0	104	59	0	33	53	0	51	66	5	70	93	48	84	44	0	5	82	74
HEP_00089500	136	7	186	38	87	0	113	27	16	127	9	155	204	397	116	2	82	28	0	59	115	36	1	76	249	406	31	15	110	35	0	318	166	0	99	136	1	135	174	46	214	223	170	517	116	0	12	240	172
HEP_00089600	6	0	11	0	4	0	4	1	3	11	1	15	14	18	3	0	3	1	0	7	4	0	0	0	19	19	9	2	7	4	0	16	16	0	3	3	0	6	19	6	10	22	5	14	5	0	2	18	12
HEP_00089700	97	19	251	32	74	0	103	13	9	129	19	162	214	350	139	4	146	28	1	62	169	38	1	68	235	368	26	19	102	39	0	266	147	1	118	157	3	163	152	37	244	230	135	305	79	1	9	197	182
HEP_00089800	42	1	100	19	28	0	37	16	14	58	6	60	94	122	61	0	56	14	0	18	78	6	0	25	112	139	10	2	41	16	0	98	67	0	62	67	0	69	85	21	92	149	34	98	54	1	0	111	56
HEP_00089900	10	4	48	4	19	0	29	1	0	10	0	35	38	45	24	0	45	3	0	18	47	2	0	21	42	53	5	2	36	9	0	23	34	0	26	36	2	41	38	6	48	58	19	25	17	1	1	49	26
HEP_00090000	10	0	8	2	3	0	8	2	1	5	2	12	8	21	2	0	4	0	0	4	3	1	0	4	15	24	4	1	0	1	0	15	6	0	1	3	0	9	8	1	11	11	10	16	11	0	0	17	13
HEP_00090100	15	3	39	8	8	0	10	0	1	31	2	20	18	48	19	0	12	8	0	5	15	6	0	7	35	58	2	2	14	4	0	51	27	0	12	16	0	32	24	5	43	26	14	44	14	0	1	37	18
HEP_00090200	3	0	1	1	1	0	5	1	0	6	0	4	3	10	2	0	0	1	0	2	0	2	0	4	3	10	1	2	0	1	0	4	2	1	0	2	0	0	5	0	2	15	4	19	7	0	0	8	7
HEP_00090300	8	2	13	5	4	0	5	3	2	6	0	15	23	31	11	0	5	0	0	3	11	4	0	11	23	32	5	0	11	1	0	24	22	0	15	10	0	13	8	4	20	18	5	13	12	0	0	12	12
HEP_00090400	94	6	213	45	59	0	90	25	8	161	16	168	230	328	121	1	151	34	2	58	167	37	1	69	217	385	18	34	86	51	0	256	159	1	94	107	1	111	160	22	179	208	149	464	118	1	9	203	165
HEP_00090500	26	2	26	3	16	0	21	1	5	27	2	30	43	69	30	0	25	11	0	7	40	7	0	15	49	103	0	3	22	6	0	61	30	0	18	21	0	26	22	6	56	39	19	64	15	0	0	17	33
HEP_00090600	98	4	250	35	53	0	67	27	18	146	19	164	206	376	92	0	114	31	1	56	125	29	1	39	248	383	21	16	105	26	0	256	151	1	97	115	2	116	142	32	177	251	122	371	127	0	6	200	162
HEP_00090700	251	14	562	79	159	0	226	64	35	379	47	472	647	760	327	2	292	52	9	141	369	35	4	202	681	818	60	35	216	116	6	630	473	3	282	361	0	362	594	69	463	882	299	491	277	1	14	597	487
HEP_00090800	73	1	126	19	16	0	71	15	9	105	17	128	130	227	88	0	62	15	1	25	67	15	0	39	126	344	23	15	40	29	0	201	96	0	55	77	2	75	110	17	134	157	65	312	88	0	5	129	121
HEP_00090900	43	1	135	29	21	0	58	19	18	111	9	128	113	259	99	1	85	10	0	34	103	15	0	35	128	325	22	12	59	29	0	214	88	1	85	139	3	113	119	16	216	224	75	247	62	0	5	114	140
HEP_00091000	45	1	64	9	8	0	19	6	4	44	8	59	50	129	19	0	39	10	0	22	31	16	0	18	62	133	10	12	29	13	0	76	51	0	14	22	1	21	38	2	51	72	31	121	49	0	4	60	63
HEP_00091100	76	1	61	36	9	0	54	7	11	83	13	119	84	211	20	2	24	21	0	16	30	17	0	19	114	224	11	20	15	14	0	165	87	0	13	45	0	27	107	13	63	154	45	318	128	0	8	95	134
HEP_00091200	45	3	89	16	32	0	52	8	6	83	7	90	76	132	51	0	56	22	0	37	79	17	1	37	79	144	4	17	58	25	0	93	49	0	38	53	0	55	53	22	76	88	53	245	51	0	4	67	92
HEP_00091300	101	8	118	17	35	0	64	21	18	115	20	94	86	403	44	1	54	24	0	40	66	30	0	36	130	379	27	22	55	33	0	292	87	1	43	69	3	65	101	13	93	106	102	405	91	0	5	164	142
HEP_00091400	55	3	69	14	12	0	39	9	8	68	17	95	102	185	61	1	54	4	0	16	55	18	2	15	114	229	8	7	39	20	1	163	95	0	38	55	1	68	90	21	97	127	55	152	53	0	4	124	79
HEP_00091500	38	3	58	9	14	0	34	4	3	28	4	42	47	93	27	1	44	5	0	13	36	6	0	15	53	110	1	2	27	12	0	60	45	0	20	34	3	42	51	14	64	62	26	99	33	0	0	64	51
HEP_00091600	90	5	158	30	31	0	89	22	19	136	12	176	167	367	78	2	64	21	0	35	107	30	0	41	142	345	25	13	68	34	0	280	123	1	60	122	2	80	165	25	167	190	85	437	109	0	9	186	193
HEP_00091700	73	6	196	11	43	0	50	8	14	97	11	115	167	338	113	0	104	12	1	37	100	8	6	57	166	351	22	8	76	42	1	248	97	1	93	151	0	114	115	17	218	144	76	192	52	0	11	136	138
HEP_00091800	32	1	30	7	7	0	14	7	7	20	2	15	38	49	22	0	17	1	0	11	14	2	0	7	36	70	3	1	11	3	0	36	36	0	22	27	1	27	28	7	40	35	19	55	34	0	1	34	22
HEP_00091900	35	2	80	14	27	0	30	5	10	45	6	54	96	109	58	1	37	6	0	10	57	9	0	13	104	131	12	6	25	9	0	105	74	0	32	63	1	46	73	10	73	148	41	76	43	0	2	74	64
HEP_00092000	0	0	0	0	0	0	0	0	0	0	0	1	0	2	0	0	0	0	0	0	0	0	0	0	0	0	0	0	0	0	0	0	0	0	0	0	0	0	2	0	0	0	0	0	0	0	0	0	1
HEP_00092100	138	2	169	36	71	0	89	23	20	128	19	151	204	299	101	1	74	30	1	35	105	25	2	54	217	330	20	18	63	28	2	191	171	1	61	116	1	90	179	18	178	249	124	296	124	0	4	256	160
HEP_00092200	7	0	13	1	2	0	7	1	1	5	0	5	5	17	3	0	16	2	0	1	7	1	0	1	11	11	0	0	8	0	0	13	10	1	3	6	0	5	7	2	9	4	3	11	1	0	0	5	12
HEP_00092300	22	0	67	5	15	0	20	8	4	38	7	47	65	123	31	0	20	3	0	8	35	5	0	9	67	123	9	2	22	7	0	80	54	0	33	36	0	47	49	5	61	61	22	45	18	0	3	47	59
HEP_00092400	37	2	78	9	10	0	25	7	5	35	5	56	61	154	31	0	31	11	1	8	27	20	0	12	60	146	4	10	17	8	0	88	37	1	22	43	0	34	33	6	44	67	32	159	81	1	4	43	35
HEP_00092500	8	0	9	5	6	0	3	1	1	5	3	6	14	33	7	0	9	1	0	1	21	1	0	2	12	28	6	1	6	1	0	18	14	0	7	8	0	13	18	5	15	18	2	12	10	0	0	9	8
HEP_00092600	273	9	314	59	105	0	147	39	20	270	44	297	360	754	151	1	169	70	1	82	200	50	0	100	433	877	67	52	111	41	0	582	303	1	97	181	2	179	292	65	249	449	228	731	294	0	19	439	348
HEP_00092800	83	5	172	34	46	0	80	12	12	99	15	113	157	285	78	0	119	21	2	66	109	27	0	58	173	327	7	20	86	44	0	232	99	0	51	109	0	84	128	29	144	171	82	301	90	0	9	179	126
HEP_00092900	15	1	13	2	6	0	13	1	2	22	1	19	27	43	20	0	22	5	0	3	19	7	0	8	25	45	3	1	12	8	0	28	26	0	14	35	0	24	30	9	30	39	13	16	11	0	2	21	16
HEP_00093000	11	0	43	4	18	0	15	3	2	22	5	21	47	65	30	0	27	2	0	6	43	1	0	8	59	66	3	1	24	10	0	32	39	0	21	30	0	32	36	2	40	62	18	10	13	0	3	40	28
HEP_00093100	8	0	14	4	9	0	4	0	0	6	1	12	16	15	7	0	12	0	0	4	14	0	0	2	18	13	0	0	10	2	0	12	12	0	11	23	0	13	14	3	20	23	2	3	1	0	3	19	5
HEP_00093200	60	4	95	15	15	0	48	11	2	60	12	71	103	218	60	2	34	8	0	14	61	3	1	24	105	232	16	9	37	12	0	165	75	1	44	67	2	58	82	12	112	77	47	179	50	0	4	93	94
HEP_00093300	42	0	67	6	21	0	18	3	3	51	7	43	57	94	52	0	27	4	1	13	48	3	3	19	50	127	12	6	23	12	0	69	30	0	44	65	0	55	56	13	101	72	41	76	29	0	6	95	36
HEP_00093400	204	5	195	58	87	0	103	29	38	167	39	208	251	404	88	1	93	32	0	62	103	35	3	46	288	468	60	24	71	32	0	308	180	1	76	119	0	90	185	37	186	306	140	442	173	4	6	269	229
HEP_00093500	0	0	0	0	0	0	0	0	0	0	0	0	2	0	0	0	1	0	0	0	0	0	0	0	0	0	0	0	4	0	0	0	0	0	0	0	0	0	0	0	1	0	1	1	0	0	0	1	0
HEP_00093600	20	0	24	3	3	0	11	0	3	4	4	15	38	66	23	0	22	0	0	1	17	0	0	4	36	51	1	0	13	5	0	38	28	0	15	22	0	20	33	3	22	44	7	16	6	0	0	22	28
HEP_00093700	150	5	273	35	73	0	127	41	26	152	30	187	216	641	121	1	144	15	1	52	168	30	1	54	275	687	40	17	110	33	2	452	209	1	96	168	13	170	239	38	277	239	153	457	157	1	11	257	198
HEP_00093800	1	1	2	1	1	0	0	0	0	2	0	3	0	6	0	0	0	2	0	0	0	0	0	0	3	1	0	0	1	0	0	1	1	0	1	5	0	2	1	0	2	0	1	2	0	0	0	0	2
HEP_00093900	624	42	1263	189	272	0	552	149	72	806	92	961	1108	2756	629	10	623	236	1	300	710	270	4	356	1318	3173	116	141	484	232	3	2128	915	10	516	922	10	756	795	167	1194	1362	715	3394	783	5	45	1157	998
HEP_00094000	6	0	13	1	8	0	4	1	0	7	0	6	16	8	1	0	2	0	0	1	3	1	2	0	13	25	2	0	3	0	0	10	8	0	5	4	0	3	13	0	6	13	6	10	2	0	1	16	10
HEP_00094100	38	1	132	15	40	0	47	15	7	105	10	102	119	143	71	0	72	14	0	34	67	14	0	52	130	162	13	7	74	26	2	110	96	1	71	81	0	103	136	21	142	144	71	88	46	0	2	93	97
HEP_00094200	15	4	28	5	6	0	22	4	3	20	3	24	16	50	21	0	17	2	1	15	10	8	0	9	15	60	4	5	14	9	0	45	8	1	12	25	0	24	23	8	49	25	19	67	12	0	0	32	25
HEP_00094300	29	2	79	12	27	0	29	17	9	73	9	82	45	116	18	0	21	19	0	27	33	21	0	33	68	157	14	12	22	20	0	115	57	1	37	38	1	28	53	20	70	73	75	215	52	1	1	113	77
HEP_00094400	14	1	20	2	8	0	13	1	4	17	0	14	24	53	7	0	13	1	0	3	15	0	0	9	18	53	0	5	6	6	0	27	17	0	13	23	0	13	21	1	28	28	5	31	10	0	1	41	18
HEP_00094500	106	10	251	28	66	0	127	29	15	143	32	176	199	383	138	0	137	34	2	69	170	14	1	64	215	428	20	28	105	42	1	285	149	3	131	177	2	181	138	29	243	172	134	356	111	0	16	215	160
HEP_00094600	200	8	482	59	111	0	173	37	28	273	29	302	510	756	233	1	276	63	2	110	327	49	0	116	527	810	23	36	220	73	3	528	400	2	190	344	2	296	367	69	466	605	272	650	228	2	10	426	320
HEP_00094700	56	4	111	21	59	0	42	18	7	86	4	79	116	150	66	1	70	11	2	21	83	11	0	30	159	165	15	9	82	23	0	120	110	1	44	109	0	59	139	11	151	181	58	95	51	0	2	132	85
HEP_00094800	41	2	124	14	37	0	60	13	7	87	12	92	108	162	85	2	83	14	0	22	81	25	0	34	113	223	8	13	57	29	0	143	83	1	70	100	0	95	71	19	126	122	61	194	65	0	5	87	103
HEP_00094900	229	10	286	91	81	0	139	44	46	276	46	323	251	698	124	6	94	72	0	64	141	68	4	98	287	814	37	61	86	56	1	576	205	3	98	208	2	145	299	66	298	432	169	1009	254	4	10	432	361
HEP_00095000	23	1	157	21	43	0	73	6	4	100	9	104	139	155	86	0	66	15	0	25	105	9	0	29	135	152	10	8	52	16	0	105	105	2	70	108	2	107	112	17	122	136	45	143	47	0	4	89	123
HEP_00095100	22	0	50	8	16	0	14	5	1	38	5	45	51	90	32	0	46	10	0	18	38	6	0	17	41	113	1	2	29	17	0	64	38	1	29	24	0	31	42	12	42	56	19	41	24	0	1	29	57
HEP_00095200	14	0	22	2	10	0	6	0	0	18	3	24	22	32	8	0	20	5	0	10	11	1	0	8	24	47	1	2	6	4	0	34	13	0	6	31	0	9	15	3	25	28	12	19	6	0	0	20	27
HEP_00095300	4	0	4	3	0	0	7	1	0	4	0	10	4	7	12	0	4	0	0	0	6	0	0	2	13	21	0	0	2	0	0	6	21	0	0	23	0	5	8	0	29	9	1	0	1	0	1	5	0
HEP_00095400	20	1	35	3	15	0	10	1	3	17	2	27	42	63	36	0	27	1	0	7	14	1	0	5	56	66	3	0	13	0	0	47	30	0	22	32	0	22	37	8	62	31	12	18	11	0	1	37	26
HEP_00095500	197	16	111	24	35	0	74	39	40	151	38	150	75	371	50	1	41	51	12	57	44	39	11	48	81	369	65	22	27	29	8	276	67	1	29	58	1	38	175	78	74	93	88	665	129	2	7	231	177
HEP_00095600	3	0	9	1	2	0	0	8	6	2	1	5	5	2	0	2	0	1	12	0	2	1	15	0	0	14	0	2	0	0	16	6	1	0	1	2	0	2	6	2	0	2	7	45	1	2	1	5	2
HEP_00095700	41	2	12	12	8	0	12	10	5	38	5	73	22	39	10	0	7	13	3	12	11	12	0	5	19	67	11	4	34	14	1	29	16	0	5	115	0	8	26	3	9	43	18	92	44	0	2	59	20
HEP_00095800	0	0	0	0	0	0	0	0	0	0	0	0	0	1	0	0	0	0	0	0	0	0	0	0	0	0	0	0	0	0	0	0	0	0	0	0	0	1	0	0	1	0	1	0	0	0	0	0	0
HEP_00095900	0	0	2	0	1	0	0	0	0	0	0	0	0	0	0	0	0	0	0	0	0	0	0	0	0	0	0	0	0	0	0	0	0	0	0	0	0	0	0	0	0	0	0	0	0	0	0	0	0
HEP_00096000	3	0	6	0	2	0	2	0	0	2	0	9	2	4	4	0	0	0	0	0	0	0	0	0	3	10	0	0	0	1	0	4	2	0	0	3	0	5	2	0	0	6	3	10	5	0	0	7	9
HEP_00096100	77	11	155	23	38	0	75	6	20	67	10	82	70	186	67	2	47	8	1	39	46	20	0	38	86	246	15	8	47	41	1	166	58	1	67	94	0	76	84	16	137	111	73	254	54	0	17	159	107
HEP_00096200	154	6	175	42	49	0	78	27	26	104	25	136	158	423	93	1	84	28	0	44	91	31	0	45	174	483	23	21	49	48	1	319	126	1	59	90	0	102	145	44	145	182	130	511	92	0	8	293	159
HEP_00096300	45	3	96	9	26	0	35	13	5	50	7	68	89	131	47	0	46	7	1	11	77	3	0	23	83	153	16	9	42	16	0	113	63	0	50	74	1	55	82	10	98	121	41	95	39	0	2	75	76
HEP_00096400	55	2	77	12	19	0	42	15	11	57	13	60	73	165	50	1	63	6	4	20	49	5	3	18	71	202	11	4	32	14	1	137	52	3	31	51	1	57	65	14	77	103	35	111	70	0	1	82	59
HEP_00096500	24	1	88	5	32	0	37	1	9	47	11	67	93	157	56	0	58	9	0	9	72	6	0	10	118	165	4	2	31	13	0	101	63	0	34	63	0	65	56	10	83	95	40	131	53	0	4	81	60
HEP_00096600	244	4	270	73	58	0	150	44	29	223	38	301	252	617	107	2	98	73	1	81	137	64	0	93	303	751	62	50	83	76	1	523	184	1	81	188	2	92	234	47	294	296	187	1194	235	0	9	391	341
HEP_00096700	34	4	92	6	18	0	37	4	4	59	8	66	69	112	43	1	45	12	0	11	48	10	1	15	93	122	9	5	38	16	0	110	64	1	35	49	1	59	70	6	74	101	48	122	40	0	4	84	66
HEP_00096800	45	2	60	9	26	0	40	9	11	60	9	60	96	180	46	0	31	3	0	28	44	4	0	23	79	164	19	5	35	16	0	112	49	0	29	58	0	48	70	9	72	102	40	126	45	0	7	86	55
HEP_00096900	9	0	6	2	2	0	2	1	1	9	3	5	7	24	3	1	1	2	2	4	0	0	0	2	5	38	0	1	5	1	0	18	4	1	2	7	1	2	6	1	6	7	9	19	11	0	0	14	6
HEP_00097000	47	5	126	15	34	0	47	6	12	73	7	86	92	138	66	0	57	11	0	17	68	17	0	27	96	171	11	8	59	21	0	110	102	0	55	70	1	60	81	11	106	135	68	125	59	1	1	119	90
HEP_00097100	69	7	124	8	54	0	62	15	15	108	12	124	157	240	64	0	90	10	1	26	98	14	2	35	148	261	23	11	68	26	0	174	114	0	49	78	0	70	127	15	138	160	64	117	104	1	8	102	145
HEP_00097200	240	10	466	47	127	0	154	37	32	258	38	307	360	843	250	1	243	34	9	98	322	50	7	111	459	944	52	26	204	88	7	643	312	0	206	275	2	267	337	55	432	482	227	603	253	2	21	429	381
HEP_00097300	13	3	15	2	1	0	5	1	0	11	2	10	10	30	12	0	5	5	0	3	11	4	0	6	15	42	0	0	6	5	0	21	11	0	4	11	0	8	24	6	11	16	12	21	13	0	0	18	11
HEP_00097400	74	2	76	20	19	0	38	5	6	69	19	72	95	197	35	0	25	10	0	11	18	6	0	11	91	237	7	5	24	13	0	151	66	1	31	70	0	37	57	8	98	137	38	161	78	0	4	81	87
HEP_00097500	33	0	50	9	17	0	19	10	6	38	11	42	45	118	23	1	17	14	0	4	25	12	1	9	57	104	13	6	10	7	0	95	28	1	17	29	0	23	43	4	37	60	45	121	34	0	1	72	54
HEP_00097600	6	0	14	0	4	0	3	1	1	7	1	6	7	20	6	0	5	0	0	1	9	0	0	6	10	33	0	1	2	2	0	21	5	0	8	5	1	6	12	5	14	13	4	6	9	0	1	16	4
HEP_00097700	72	4	199	18	62	0	93	24	17	119	11	196	191	290	101	2	157	16	1	58	171	15	0	81	226	389	21	11	115	42	0	270	160	1	86	163	1	144	215	33	241	245	91	247	123	1	3	151	196
HEP_00097800	11	0	17	5	7	0	4	5	4	17	2	16	22	28	10	0	7	0	0	7	13	2	0	4	19	23	8	1	12	7	0	16	7	0	7	9	0	21	14	3	17	28	15	20	16	0	0	7	14
HEP_00097900	37	3	57	17	18	0	32	8	5	46	3	61	61	105	24	1	29	11	0	8	34	7	0	22	76	139	10	6	27	11	0	89	45	0	24	54	0	27	35	7	57	73	31	151	32	0	0	62	68
HEP_00098000	19	1	41	8	20	0	18	4	5	26	11	30	34	85	18	0	10	9	0	14	21	5	0	5	36	87	4	1	8	8	0	50	21	0	13	20	0	26	17	6	28	58	23	76	23	1	0	53	28
HEP_00098100	204	10	254	36	52	0	110	26	32	132	37	124	250	619	118	0	83	28	3	46	140	24	0	77	237	699	36	22	71	36	0	466	193	0	131	179	4	146	188	23	236	250	173	645	163	0	3	299	165
HEP_00098200	10	2	9	2	0	0	3	4	2	11	4	17	13	29	15	0	9	1	1	3	12	2	0	4	19	47	1	2	11	2	0	20	9	0	4	16	0	8	17	2	13	12	7	33	18	0	1	17	17
HEP_00098300	100	11	257	23	45	0	93	25	24	149	22	166	114	520	70	3	78	36	6	41	90	27	5	42	140	558	26	30	81	32	4	359	97	0	57	174	5	87	121	29	214	166	131	576	106	0	13	228	191
HEP_00098400	8	0	9	3	3	0	8	1	2	7	0	9	28	46	8	0	15	0	0	3	10	0	0	0	22	48	1	1	6	5	0	20	16	0	8	14	0	20	18	1	22	26	9	15	11	1	0	22	9
HEP_00098500	16	0	28	4	14	0	9	2	1	15	6	16	25	45	18	0	32	1	1	10	31	1	0	7	34	50	4	0	16	0	1	26	21	0	17	18	0	30	23	4	27	21	13	23	21	0	0	31	21
HEP_00098600	88	5	65	14	27	0	31	9	18	48	14	76	88	200	51	0	54	9	2	28	56	17	1	28	96	215	33	10	23	27	3	166	72	1	51	56	2	55	79	6	88	90	38	253	109	1	3	104	71
HEP_00098700	55	8	55	24	22	0	69	12	12	91	14	92	85	135	37	0	48	32	0	31	46	37	0	53	95	181	14	24	28	33	0	136	48	1	20	56	3	36	90	23	89	119	46	404	85	0	3	82	91
HEP_00098800	35	2	63	13	23	0	30	14	3	24	1	46	67	104	32	1	41	6	0	11	38	5	0	11	68	122	14	12	26	8	0	74	47	0	32	73	0	45	47	11	61	64	34	142	28	0	1	77	50
HEP_00098900	17	3	35	2	3	0	13	1	1	12	4	21	10	39	23	0	12	0	0	1	10	5	0	12	15	51	0	0	14	4	0	42	17	0	12	25	0	27	22	4	24	17	8	52	7	0	2	26	16
HEP_00099000	389	26	543	173	178	0	414	110	59	587	71	686	752	1268	224	9	398	131	1	130	407	150	2	149	826	1418	82	104	310	126	1	940	562	6	147	396	9	260	535	72	586	849	520	2107	560	1	19	669	736
HEP_00099100	45	0	30	4	8	0	9	8	6	36	0	29	40	93	4	0	15	4	0	2	9	3	0	4	49	106	6	9	5	3	0	92	22	0	10	16	1	8	25	2	23	46	37	101	35	0	1	78	48
HEP_00099200	2	0	12	0	1	0	1	2	1	4	0	10	5	7	4	0	3	1	0	1	8	0	0	0	5	13	0	0	2	0	0	3	2	0	4	2	0	4	4	1	4	8	2	10	3	0	1	0	5
HEP_00099300	2	0	1	2	1	0	3	0	0	1	0	4	2	3	6	0	0	1	0	2	4	0	0	2	10	6	0	0	0	0	0	7	6	0	1	6	0	1	7	0	3	7	2	8	1	0	0	1	6
HEP_00099400	130	3	250	39	104	1	118	27	20	170	25	215	276	401	141	1	168	31	0	65	181	52	0	72	279	408	44	16	122	74	0	279	238	0	101	160	5	166	224	27	215	326	114	297	157	1	7	236	224
HEP_00099500	6	1	37	0	13	0	8	5	5	20	3	18	39	57	11	0	22	2	0	1	35	0	5	5	33	46	2	3	27	4	0	40	35	0	14	19	0	24	21	4	24	52	12	18	23	0	1	27	20
HEP_00099600	11	0	20	3	17	0	11	2	0	20	1	13	19	28	18	0	22	1	0	5	24	0	0	6	40	28	5	3	17	3	0	9	27	0	13	20	0	23	39	7	35	41	17	17	19	0	2	28	22
HEP_00099700	42	0	52	9	5	0	23	3	3	43	7	35	61	83	27	1	16	5	0	5	19	9	0	13	61	98	7	2	18	2	0	57	51	0	25	33	3	23	63	9	44	102	22	58	54	0	0	54	51
HEP_00099800	114	3	131	40	55	0	85	28	11	181	14	190	221	299	64	0	67	55	2	65	76	76	0	75	256	386	17	50	72	61	0	266	166	0	52	79	0	69	169	21	131	374	158	407	204	1	3	283	205
HEP_00099900	63	2	45	12	12	0	30	8	8	41	9	53	58	93	19	0	12	11	0	18	23	11	0	18	49	121	8	4	17	6	1	99	44	0	12	24	0	31	55	5	60	86	31	184	58	0	3	79	65
HEP_00100000	2	1	12	0	1	0	3	1	0	5	0	5	1	21	4	0	4	1	0	0	9	0	0	2	6	11	5	0	3	4	0	16	3	0	7	7	0	11	7	2	6	15	5	14	5	0	0	5	9
HEP_00100100	80	5	91	17	20	0	39	10	13	69	9	62	86	176	39	1	29	22	1	25	29	18	0	23	70	156	28	19	16	25	1	131	47	0	46	63	0	45	64	12	66	109	62	327	53	1	3	151	103
HEP_00100200	80	6	105	17	34	0	54	14	5	79	10	88	88	231	50	2	68	26	0	45	60	26	0	17	86	249	13	15	49	25	0	171	61	1	43	72	0	81	65	15	103	158	74	205	91	1	4	114	100
HEP_00100300	35	2	62	20	8	0	55	9	10	54	7	58	44	129	18	0	41	6	1	10	42	9	1	14	59	137	16	2	26	11	0	108	39	2	9	44	1	25	35	8	64	87	40	206	45	0	10	53	70
HEP_00100400	27	0	33	11	14	0	15	8	8	40	8	59	26	82	24	1	17	9	1	14	12	17	0	10	29	109	6	12	3	6	0	76	27	0	5	23	0	18	24	5	32	29	25	137	27	0	3	48	52
HEP_00100500	19	0	12	1	3	0	9	5	2	17	3	21	14	54	10	1	4	6	0	1	8	2	0	3	33	64	3	1	7	4	0	39	11	0	2	10	0	5	20	1	24	17	5	54	13	0	0	23	19
HEP_00100600	2	0	9	0	4	0	3	0	0	1	0	2	6	8	3	0	0	0	0	0	2	1	0	1	1	11	1	1	1	0	0	9	1	0	0	0	0	3	5	0	3	6	1	11	3	0	0	2	6
HEP_00100700	86	4	103	16	33	0	51	17	5	93	13	102	104	238	81	2	86	22	0	36	115	24	0	30	114	240	8	17	73	29	0	180	85	0	62	115	1	96	98	14	165	131	56	316	73	2	2	132	103
HEP_00100800	45	3	40	18	17	0	41	12	20	46	11	62	75	227	15	1	23	5	1	12	38	5	2	13	52	227	18	5	21	8	0	157	40	0	15	29	1	16	50	14	48	56	30	216	80	0	8	68	61
HEP_00100900	14	1	22	7	7	0	15	5	0	37	1	28	24	51	12	0	13	11	0	7	12	6	0	4	38	76	4	7	11	4	0	58	31	0	7	15	0	12	11	5	14	39	15	64	36	0	0	39	25
HEP_00101000	12	3	37	1	15	0	14	5	5	18	3	32	20	57	18	0	55	3	0	12	46	6	0	9	26	79	5	1	27	7	0	42	22	0	8	28	0	18	44	8	45	42	9	26	19	0	2	14	32
HEP_00101100	143	1	106	37	35	0	56	20	13	116	20	106	128	217	26	1	39	27	0	30	40	36	0	32	148	240	15	18	22	12	0	154	100	0	12	37	0	31	98	18	65	215	122	394	111	0	3	221	144
HEP_00101200	53	2	56	17	23	0	34	4	10	56	5	69	79	135	52	0	33	9	4	12	51	13	0	20	91	153	13	7	28	5	0	105	58	0	25	46	1	52	72	12	90	141	44	99	52	1	4	85	83
HEP_00101300	30	0	37	5	13	0	28	2	0	26	8	40	60	88	20	0	32	6	0	15	38	7	0	11	75	113	3	3	36	8	0	86	33	0	25	25	0	35	39	0	43	81	19	38	41	0	0	28	43
HEP_00101400	42	0	52	7	11	0	25	7	6	47	6	38	31	149	12	0	18	7	0	8	16	14	0	12	41	189	16	9	11	6	0	134	20	0	7	27	0	20	33	6	42	58	43	232	40	0	2	69	50
HEP_00101500	1	0	1	0	0	0	3	1	0	1	0	2	1	3	0	1	0	0	0	1	2	0	0	0	0	3	1	0	0	2	0	1	3	0	3	2	0	0	4	1	6	0	3	2	0	0	0	1	4
HEP_00101600	17	0	19	3	6	0	3	2	1	13	1	24	28	41	7	0	12	3	0	5	13	1	0	4	24	55	0	1	4	3	0	35	18	0	8	11	0	21	19	2	27	20	8	31	14	0	0	16	20
HEP_00101700	7	0	20	3	3	0	14	6	1	18	3	16	14	48	8	0	10	5	1	8	12	3	0	7	10	66	3	4	6	3	0	36	25	0	2	11	0	6	17	1	24	19	13	84	20	1	0	37	20
HEP_00101800	20	0	44	8	9	0	31	5	5	44	8	50	54	121	16	1	28	8	0	23	25	14	0	22	32	113	7	8	9	15	0	88	21	2	18	27	1	19	44	5	50	42	44	220	20	0	0	89	64
HEP_00101900	81	3	127	28	36	0	72	7	13	95	10	135	163	303	92	1	87	25	0	41	110	26	1	39	167	385	17	19	53	47	0	219	113	0	54	100	0	91	134	19	182	232	78	362	108	0	4	154	150
HEP_00102000	16	0	18	1	8	0	11	2	3	16	2	21	21	68	9	1	10	4	0	1	15	2	0	9	19	67	4	0	7	2	0	34	10	0	3	13	0	9	26	7	16	13	8	50	15	0	1	15	24
HEP_00102100	43	0	58	14	12	0	25	3	6	46	5	83	79	143	44	1	20	9	0	18	28	9	0	17	84	193	14	6	22	11	0	127	66	0	25	53	0	32	42	9	79	107	32	145	64	0	2	78	68
HEP_00102200	8	0	6	1	2	0	2	1	1	5	0	4	10	10	3	0	1	0	0	3	5	2	0	0	6	6	1	5	3	0	0	5	5	0	5	1	0	4	2	0	10	6	4	12	6	0	1	6	10
HEP_00102300	108	8	125	25	31	0	71	15	9	101	16	116	120	291	51	0	52	25	0	27	46	28	4	29	138	275	21	7	33	12	3	233	98	1	45	65	0	61	147	23	98	173	84	339	111	0	11	210	151
HEP_00102400	53	5	122	18	32	0	51	6	4	81	14	76	104	191	70	0	92	11	1	16	89	18	1	17	119	229	7	7	56	18	0	151	84	0	56	95	1	62	103	10	139	152	72	140	58	0	1	92	94
HEP_00102500	47	3	79	8	17	0	16	6	8	34	10	39	55	121	63	0	47	3	0	15	54	4	0	24	73	127	10	0	25	8	0	120	56	0	39	65	0	57	73	9	70	84	27	72	38	0	1	58	49
HEP_00102600	1	0	8	0	1	0	2	1	0	3	1	2	3	7	3	0	2	0	0	1	1	0	0	0	3	12	0	0	3	0	0	6	2	0	0	10	0	1	2	0	6	4	6	10	3	0	0	8	4
HEP_00102700	61	0	116	14	18	0	36	12	15	86	9	92	109	210	59	0	65	4	0	16	72	6	2	23	129	268	16	11	30	19	0	188	72	0	43	98	2	88	82	12	129	141	35	127	53	0	3	84	116
HEP_00102800	176	10	240	36	87	0	102	23	15	169	23	156	270	579	110	4	111	28	0	43	145	38	0	62	212	612	27	30	89	42	0	413	174	0	81	182	4	145	182	35	270	260	145	552	186	2	11	252	214
HEP_00102900	136	2	250	32	62	0	104	26	20	153	19	162	305	423	149	0	91	25	1	41	120	12	1	41	304	466	27	10	62	36	0	323	211	1	131	209	0	165	258	22	302	413	89	257	135	1	10	269	177
HEP_00103000	492	6	348	85	130	0	180	67	43	396	66	441	343	943	75	1	98	92	3	110	113	103	12	117	387	1122	88	81	62	77	11	700	227	2	61	130	0	72	353	79	181	436	359	1348	422	2	7	693	539
HEP_00103100	908	72	3012	293	788	0	989	214	133	1435	162	1647	1897	4183	1391	23	1270	344	5	598	1440	361	4	635	2172	4575	168	264	1008	446	3	3245	1578	22	1090	1318	12	1606	1399	341	1957	2119	1802	4951	985	4	108	1907	1861
HEP_00103200	7	1	24	1	6	0	5	4	4	12	0	16	23	25	13	0	21	4	0	4	11	1	0	7	25	25	5	4	11	2	0	14	20	0	11	17	0	17	21	7	15	21	18	23	5	0	1	28	23
HEP_00103300	55	4	166	21	51	0	61	11	10	85	11	83	115	185	81	1	94	8	0	40	94	13	0	46	143	245	13	9	70	27	1	159	101	0	89	123	1	93	92	17	179	126	65	130	42	1	5	125	98
HEP_00103400	176	4	392	58	162	0	160	29	30	285	32	313	409	724	302	2	277	33	0	94	339	30	2	86	513	859	52	22	228	72	0	551	358	0	254	463	4	396	408	48	659	671	151	327	180	0	10	311	391
HEP_00103500	7	1	7	3	6	0	5	0	2	3	1	5	10	15	4	0	5	0	0	3	1	1	0	1	13	17	0	1	2	4	0	15	6	0	2	12	0	4	8	7	14	2	4	10	0	0	0	7	10
HEP_00103600	12	0	11	0	2	0	3	0	0	2	1	10	5	14	6	0	4	0	0	0	5	0	0	4	6	19	0	0	0	1	0	13	8	0	8	5	0	1	7	1	10	4	3	8	6	0	0	19	3
HEP_00103700	6	1	22	3	8	0	11	0	1	18	5	22	25	49	26	0	18	3	0	8	12	1	1	9	25	41	0	1	12	2	0	32	16	0	18	13	1	19	21	4	16	35	6	12	19	0	2	115	27
HEP_00103800	31	2	35	5	13	0	18	4	5	21	2	35	50	63	26	0	25	1	4	11	25	3	0	12	61	73	4	5	12	10	1	52	39	0	16	27	0	28	57	7	43	41	17	38	20	1	0	56	46
HEP_00103900	5	2	1	0	1	0	4	0	0	2	1	8	8	7	10	0	3	0	0	2	6	2	0	2	14	21	1	1	1	0	0	16	12	0	2	5	0	0	5	1	6	8	1	16	3	0	1	9	6
HEP_00104000	8	0	31	1	2	0	7	0	0	13	3	12	12	12	16	0	11	0	0	6	7	0	0	2	18	25	2	0	12	9	0	17	7	0	13	16	0	11	10	3	20	20	3	12	3	0	1	22	12
HEP_00104100	33	2	86	10	12	0	31	7	12	63	7	59	77	145	50	0	32	9	0	17	52	15	0	32	96	191	9	6	34	20	1	114	44	0	29	66	1	54	88	12	99	112	66	175	38	0	0	86	91
HEP_00104200	19	3	86	6	34	0	28	2	2	43	1	42	74	93	64	0	45	5	1	18	57	3	0	16	63	111	4	5	57	14	2	79	57	0	43	80	0	50	36	6	105	72	29	64	29	0	4	65	49
HEP_00104300	144	5	173	45	52	0	114	25	22	120	31	139	170	396	79	1	59	33	2	50	80	41	1	66	191	420	31	27	42	55	0	315	124	2	74	144	0	81	165	28	185	219	126	688	160	0	3	250	137
HEP_00104400	14	3	28	2	13	0	14	0	6	16	5	31	26	60	19	0	12	5	0	8	15	1	0	8	9	78	9	4	4	6	0	56	18	0	10	15	0	15	25	8	25	54	15	56	18	0	0	34	34
HEP_00104500	49	0	73	16	32	0	38	4	17	49	12	61	73	160	44	0	32	11	1	12	30	7	1	20	71	214	9	9	33	17	1	149	52	0	37	62	0	54	45	8	100	98	27	235	57	1	2	96	65
HEP_00104600	106	2	117	31	24	0	77	23	15	111	9	117	90	219	35	1	44	20	0	41	33	53	0	29	82	289	16	23	23	23	0	179	59	2	29	59	2	55	67	25	62	131	124	518	100	0	9	222	118
HEP_00104700	18	0	25	3	6	0	3	2	2	15	0	23	15	33	4	0	9	1	0	13	15	6	0	1	28	43	4	3	5	6	0	33	16	0	2	7	0	19	19	3	19	27	9	31	12	0	1	40	18
HEP_00104800	22	0	67	12	15	0	21	4	5	46	10	44	67	104	43	0	50	7	2	13	39	14	2	23	72	91	4	4	39	10	0	63	35	0	24	48	0	26	59	8	74	93	15	47	28	0	1	59	51
HEP_00104900	43	2	82	8	14	0	28	10	9	50	9	55	95	174	52	0	54	5	0	11	73	11	0	13	85	192	8	4	42	16	0	122	57	0	44	51	0	57	58	9	101	106	18	61	55	1	2	73	69
HEP_00105000	87	5	182	20	51	0	91	21	21	114	16	136	141	293	63	3	59	36	0	43	71	33	0	41	160	335	28	24	50	35	0	264	105	0	37	91	2	55	125	24	127	158	142	519	102	0	3	245	161
HEP_00105100	28	1	30	10	7	0	9	3	3	13	5	24	13	30	8	0	7	2	0	4	8	8	0	8	19	26	2	2	6	8	0	43	17	0	8	15	0	19	24	5	25	38	12	44	23	0	0	29	18
HEP_00105200	38	0	55	9	10	0	21	4	5	28	9	41	63	83	20	0	29	4	0	9	23	2	0	9	52	96	5	8	14	13	0	64	44	2	31	30	3	31	56	8	64	63	27	73	18	0	1	55	43
HEP_00105300	567	10	628	197	171	0	392	113	105	660	97	708	579	1477	143	4	172	171	8	189	209	238	4	234	646	1612	102	141	154	168	1	1184	490	1	127	269	4	171	628	88	352	743	617	2361	491	7	10	1270	804
HEP_00105400	35	2	66	4	14	0	35	3	7	38	10	69	64	147	43	1	56	9	1	26	48	9	1	13	100	153	7	7	31	6	1	117	66	1	34	73	0	49	60	14	82	113	44	126	24	0	2	64	56
HEP_00105500	355	12	545	96	149	0	234	66	28	457	53	518	563	1045	270	3	281	109	2	101	339	131	3	128	610	1150	44	85	196	84	1	852	416	3	190	302	5	271	346	79	481	601	433	1505	314	9	20	664	518
HEP_00105600	111	1	149	32	48	0	85	30	15	163	30	185	148	302	67	1	86	33	0	48	99	44	0	69	180	340	40	33	64	33	0	201	121	2	52	125	2	71	134	28	156	219	95	376	112	1	2	174	193
HEP_00105700	89	2	65	25	17	0	57	11	9	71	13	101	91	290	35	0	46	8	0	30	35	24	2	40	146	309	25	12	25	13	0	190	91	0	30	60	0	43	87	19	84	113	66	403	108	0	5	145	91
HEP_00105800	74	7	155	17	56	0	71	11	11	97	15	157	115	247	113	0	101	23	1	32	143	25	0	36	149	289	10	16	86	27	0	208	110	0	89	131	1	93	124	24	163	171	62	191	82	0	3	120	146
HEP_00105900	114	2	154	30	61	0	109	21	12	131	30	144	159	316	100	0	109	32	0	63	108	29	3	53	184	363	34	17	73	46	1	224	124	0	59	101	1	104	120	30	162	195	127	626	211	2	5	170	177
HEP_00106000	52	4	128	17	40	0	52	13	6	76	10	66	138	180	96	0	78	8	0	33	72	11	0	38	136	189	12	7	64	16	0	135	86	0	69	75	0	79	114	20	118	135	68	145	73	1	3	91	99
HEP_00106100	8	0	9	0	4	0	5	1	2	9	0	6	12	32	3	1	11	1	0	2	11	0	0	2	13	28	0	3	5	2	0	18	6	0	9	6	0	15	5	0	14	16	1	16	8	0	0	10	6
HEP_00106200	40	4	60	20	25	0	35	8	5	70	14	72	82	175	38	0	41	9	0	15	48	10	1	19	102	195	2	4	41	13	0	147	51	1	27	53	2	42	71	12	76	83	41	169	66	0	6	42	91
HEP_00106300	11	0	4	0	1	0	4	1	0	11	0	15	9	12	4	0	3	0	0	2	1	0	0	3	9	2	1	3	1	0	0	4	9	0	5	2	0	4	11	1	8	7	2	12	7	0	0	8	11
HEP_00106400	43	3	127	20	37	0	65	6	19	74	20	105	94	206	58	1	72	9	0	35	72	19	1	45	98	246	21	13	49	25	0	179	91	2	46	68	0	63	103	27	102	127	76	303	91	0	7	140	87
HEP_00106500	110	6	235	60	67	0	134	35	24	224	16	256	277	340	133	2	117	44	0	53	184	35	5	68	315	381	30	30	108	46	4	267	238	0	119	210	2	156	271	29	253	402	133	451	145	0	6	253	295
HEP_00106550	0	0	0	1	1	0	1	0	0	2	0	3	2	2	2	0	0	0	0	0	1	0	0	3	1	2	0	0	0	1	0	0	5	0	0	0	0	0	3	0	2	1	2	4	0	0	0	3	1
HEP_00106600	238	9	237	89	93	0	188	45	51	323	57	358	247	527	91	0	72	120	9	136	114	126	16	150	272	652	53	69	62	102	14	426	186	1	54	163	6	92	281	72	218	391	265	1068	274	0	22	512	411
HEP_00106700	57	4	82	12	20	0	42	4	14	44	11	69	86	170	49	0	48	3	1	11	52	8	0	21	96	177	6	10	31	18	0	101	51	0	42	65	1	49	74	10	85	122	40	108	45	0	3	130	89
HEP_00106800	270	15	427	71	96	0	223	58	44	452	53	462	428	1271	209	3	251	84	3	131	235	87	2	161	489	1452	63	81	178	118	0	892	290	0	129	309	6	242	340	94	395	457	278	1593	354	4	10	571	573
HEP_00106900	18	0	12	2	1	0	4	2	3	6	0	11	7	14	7	0	9	2	0	3	3	3	0	2	8	25	0	0	3	1	0	17	3	0	0	11	0	8	9	3	11	12	5	27	10	0	0	15	13
HEP_00107000	4	1	8	2	2	0	4	1	1	1	0	9	2	11	4	0	4	0	0	2	2	3	0	4	4	24	3	0	6	0	0	18	3	0	8	6	0	6	0	1	8	2	3	14	1	0	1	9	11
HEP_00107100	39	3	60	10	17	0	29	4	7	48	9	49	93	131	40	0	34	4	0	9	37	5	0	9	91	135	5	3	28	4	0	128	51	0	40	68	0	56	76	11	84	109	23	82	50	0	0	71	78
HEP_00107200	82	2	152	13	37	0	57	22	12	83	12	87	108	276	102	0	87	5	1	32	92	9	3	30	149	314	13	11	67	21	5	261	106	1	74	116	4	96	135	16	150	189	67	110	50	0	6	116	112
HEP_00107300	61	3	67	10	26	0	29	7	9	47	9	54	109	123	58	0	40	7	0	11	67	5	0	5	85	153	16	1	32	4	0	94	67	1	51	72	1	53	57	16	82	108	33	84	51	0	2	67	67
HEP_00107400	4	0	3	0	1	0	2	0	0	1	1	1	0	6	4	0	3	0	0	0	2	0	0	0	5	14	0	0	2	0	0	6	3	0	2	0	0	5	4	0	0	7	3	2	6	0	0	1	3
HEP_00107500	218	9	182	60	62	0	138	30	31	240	35	267	213	580	67	1	125	61	3	56	106	56	2	70	272	704	50	38	65	43	3	392	155	1	60	136	0	102	239	51	179	291	160	905	313	1	11	293	302
HEP_00107600	87	8	139	21	30	0	55	22	16	130	16	132	172	327	91	0	94	17	0	29	125	12	1	41	194	363	20	14	71	27	0	316	141	2	84	146	1	113	131	27	216	262	63	195	93	0	4	128	166
HEP_00107700	24	1	39	3	16	0	10	1	2	20	0	29	35	61	27	0	11	1	0	4	29	1	0	8	41	67	2	0	7	4	0	41	33	0	19	20	0	17	37	6	26	40	19	26	22	0	0	31	28
HEP_00107800	280	4	209	98	83	0	124	50	26	180	28	240	256	375	44	1	53	57	4	55	61	78	4	79	283	428	60	35	46	50	6	256	218	0	50	68	0	34	206	29	90	405	264	710	294	6	7	398	259
HEP_00107900	43	3	69	9	21	0	37	20	5	48	9	54	49	101	40	0	65	19	3	26	73	13	0	19	69	106	4	5	44	19	0	81	55	0	30	62	2	43	69	14	77	90	28	87	32	0	6	63	68
HEP_00108000	26	3	52	10	10	0	12	6	2	42	3	39	40	80	30	0	20	4	0	5	16	8	1	12	71	123	6	8	14	7	0	62	43	0	25	55	1	27	42	4	78	106	16	68	47	1	5	56	52
HEP_00108100	16	2	34	3	12	0	13	3	4	29	5	26	40	76	22	0	24	1	0	19	26	3	0	14	32	82	2	3	16	10	0	43	27	0	15	27	0	30	31	7	47	30	14	62	26	0	1	44	35
HEP_00108200	5	0	3	1	2	0	2	0	1	2	2	3	4	7	2	0	8	0	0	4	4	0	0	2	5	20	0	0	2	0	0	9	5	0	1	1	0	3	5	1	7	9	1	9	4	0	0	4	6
HEP_00108300	34	3	51	15	6	0	24	10	4	30	14	53	55	72	23	1	26	2	5	12	17	8	1	14	50	83	4	5	9	14	3	69	34	0	19	46	0	29	40	7	46	93	33	98	62	0	5	64	51
HEP_00108400	20	1	22	8	9	0	19	5	3	24	6	34	29	37	8	0	18	2	0	5	21	2	0	9	36	60	4	5	13	3	0	51	25	0	9	29	1	23	38	8	50	34	16	89	19	0	0	26	28
HEP_00108500	107	12	423	29	130	0	183	44	26	259	23	267	348	529	265	1	314	33	0	101	342	24	2	132	349	576	39	29	212	92	0	405	241	6	216	282	1	260	307	44	418	364	170	427	145	1	11	290	309
HEP_00108600	28	0	66	6	19	0	29	7	7	25	1	41	57	97	30	0	33	4	0	14	54	8	0	14	40	137	3	5	40	11	0	75	31	0	28	43	0	35	71	13	72	52	37	90	25	0	7	47	41
HEP_00108900	79	3	199	32	56	0	84	25	16	188	22	172	167	350	104	0	70	19	2	36	85	28	1	50	202	371	19	23	44	35	2	279	189	1	80	140	0	124	174	36	228	294	103	282	77	0	6	207	188
HEP_00109000	25	1	66	13	27	0	42	5	4	31	7	48	67	82	42	0	60	3	0	15	54	2	0	12	79	97	7	5	33	7	0	73	62	0	28	56	0	38	64	7	60	72	26	69	34	0	1	72	54
HEP_00109100	55	2	117	17	28	0	65	9	11	75	14	71	100	221	63	2	73	9	0	28	59	11	1	27	104	257	14	10	37	24	0	169	81	0	63	66	1	99	104	13	137	134	39	199	50	0	5	124	108
HEP_00109200	532	16	982	88	215	1	305	68	88	541	103	668	596	1825	369	3	385	83	0	178	407	102	3	203	583	2072	105	66	302	150	1	1502	435	0	275	422	2	408	528	115	599	657	528	1986	403	2	29	896	782
HEP_00109300	381	12	563	84	73	0	209	56	73	466	71	531	451	1497	254	4	296	74	1	111	307	70	6	130	551	1816	91	56	206	69	4	1190	348	8	252	435	8	289	281	61	632	565	341	1489	358	0	35	448	633
HEP_00109400	224	25	714	87	236	0	237	51	59	425	55	541	643	886	424	2	376	50	1	130	353	48	2	155	733	1053	59	45	264	109	2	702	462	0	268	407	0	469	546	94	522	608	376	666	270	2	29	566	588
HEP_00109500	45	0	77	18	29	0	37	7	6	63	7	69	106	124	57	0	46	5	2	17	54	14	2	33	78	130	6	7	30	18	0	93	73	2	39	47	1	63	88	16	83	142	57	119	38	0	2	105	76
HEP_00109600	6	1	9	2	1	0	5	0	2	5	1	9	6	11	12	0	11	2	0	2	15	3	0	1	23	20	3	1	3	6	0	11	12	0	6	7	0	13	14	0	5	10	6	15	14	0	0	13	10
HEP_00109700	133	13	197	83	51	2	116	34	28	214	33	261	225	379	106	1	113	52	29	46	128	60	13	79	256	461	24	41	82	57	20	308	204	3	85	177	4	114	229	32	208	343	148	575	143	2	14	319	283
HEP_00109800	18	2	68	2	20	0	29	1	4	32	3	27	54	87	32	0	38	2	1	16	48	6	0	16	53	100	3	5	35	8	0	64	37	0	31	30	2	54	43	13	61	59	22	55	28	0	3	37	46
HEP_00109900	23	1	25	2	20	0	11	4	4	16	2	19	43	75	18	0	21	2	0	4	28	1	0	6	60	68	2	1	17	2	0	41	24	0	10	28	0	27	34	3	41	35	8	29	21	0	0	23	35
HEP_00110000	69	3	60	11	22	0	34	12	10	61	10	61	79	106	19	2	14	24	0	26	25	14	0	17	67	118	16	11	18	19	0	89	59	0	23	49	0	27	56	10	61	102	62	191	56	0	2	163	65
HEP_00110100	190	7	427	56	108	0	167	44	29	323	41	330	383	724	235	7	262	52	1	111	324	59	3	110	446	788	46	33	224	53	1	558	319	2	193	261	2	220	338	54	374	445	199	738	252	2	9	293	404
HEP_00110200	90	0	83	21	46	0	50	15	10	86	14	113	88	188	38	4	51	27	0	31	63	20	2	25	112	252	13	11	29	29	0	163	68	0	34	45	0	44	91	13	97	175	55	181	72	1	3	124	93
HEP_00110300	83	4	155	27	81	0	83	12	19	128	22	155	149	284	97	0	109	16	0	48	149	17	0	25	204	261	9	16	95	20	0	206	110	0	71	127	1	109	145	35	204	217	78	177	71	0	2	180	168
HEP_00110400	33	6	60	7	30	0	28	5	6	61	2	62	61	104	83	0	49	8	0	23	74	7	0	16	79	125	7	12	47	11	0	73	42	0	53	66	0	85	76	13	140	88	34	95	30	0	5	105	75
HEP_00110500	40	1	82	8	29	0	30	10	9	49	4	57	105	131	56	0	51	5	0	19	56	3	0	29	110	165	7	1	43	13	0	114	88	1	49	78	0	71	94	11	97	134	27	71	29	0	1	77	59
HEP_00110600	14	4	20	5	5	0	7	2	1	9	4	11	27	25	13	0	10	2	0	5	14	11	1	3	19	39	0	0	7	4	0	29	24	0	12	10	1	11	16	4	14	27	5	20	18	0	0	16	18
HEP_00110700	80	10	98	15	38	0	59	14	12	67	8	80	79	121	49	0	43	10	0	25	26	9	2	26	106	147	10	6	34	15	2	106	80	0	50	60	0	48	84	12	72	146	47	115	61	0	3	126	100
HEP_00110800	727	13	770	150	138	0	377	114	117	575	118	675	547	2220	220	5	235	170	3	255	254	222	1	270	604	2455	171	155	160	161	6	1686	442	3	167	374	12	239	588	140	544	653	670	3302	549	6	21	1258	768
HEP_00110900	62	1	30	10	11	0	13	8	6	38	10	32	25	81	17	0	4	11	0	6	11	19	1	10	36	82	15	11	6	11	0	54	23	0	8	7	0	6	26	1	18	32	21	172	39	1	3	112	24
HEP_00111000	33	2	75	13	20	0	40	11	3	36	12	65	43	165	58	0	51	7	1	20	40	18	1	16	94	175	16	9	33	15	0	124	49	0	35	77	1	44	60	13	105	106	27	148	36	0	1	74	80
HEP_00111100	6	1	6	2	4	0	6	2	1	4	5	6	7	19	5	0	8	1	0	1	11	2	0	0	14	24	2	0	4	0	0	18	13	0	5	9	0	7	16	3	13	15	15	7	3	0	0	16	10
HEP_00111200	77	2	134	11	21	0	32	11	8	76	6	85	102	246	60	0	69	9	2	22	47	19	1	22	138	264	25	10	47	21	1	213	70	0	41	75	6	73	126	20	123	104	54	190	70	1	7	97	98
HEP_00111300	1	0	6	0	1	0	3	1	0	5	0	4	3	1	0	0	2	1	0	0	3	0	0	4	5	6	0	0	2	5	0	3	1	0	3	8	0	5	2	0	3	7	1	6	0	0	0	2	6
HEP_00111400	30	0	35	17	10	0	15	6	6	34	7	34	45	119	10	0	14	8	0	9	20	4	0	7	60	139	7	10	27	8	0	62	36	0	18	25	0	12	42	9	32	63	24	108	57	0	2	68	54
HEP_00111500	77	6	101	16	38	0	51	15	13	97	18	118	84	220	46	1	46	20	1	33	66	24	2	36	109	240	28	18	38	14	5	175	70	1	50	106	1	56	57	24	151	110	74	494	97	0	5	155	144
HEP_00111600	64	1	99	23	17	0	37	14	3	61	11	74	93	213	39	0	32	15	0	14	41	10	0	19	135	230	9	6	22	17	0	188	63	0	23	55	0	39	84	10	76	87	84	193	62	0	4	121	78
HEP_00111700	65	4	122	19	25	0	43	13	6	85	9	81	98	253	76	0	54	22	0	16	83	13	2	37	103	341	16	10	58	22	0	219	72	0	80	89	0	71	83	16	152	125	71	232	76	0	12	140	109
HEP_00111800	53	6	86	17	16	0	33	12	13	56	8	85	109	191	45	1	45	11	0	8	54	13	0	15	128	222	11	3	25	13	0	139	81	0	38	59	0	52	83	14	98	165	47	133	74	0	1	81	73
HEP_00111900	218	10	266	51	68	0	146	39	27	196	26	258	289	698	147	1	138	55	0	74	150	43	0	73	323	721	49	37	84	53	0	541	214	2	85	163	1	139	205	50	258	407	181	680	287	0	14	299	287
HEP_00112000	13	0	45	4	8	0	12	3	3	21	3	20	34	67	14	0	24	2	1	3	28	2	1	11	52	56	2	0	19	7	1	30	20	0	18	28	0	34	33	6	29	46	14	28	11	0	1	26	19
HEP_00112100	30	4	66	5	9	0	21	5	6	55	6	50	56	155	30	0	20	12	0	21	30	10	1	21	57	186	5	9	25	13	0	112	43	0	30	50	0	49	56	12	63	57	38	121	28	0	2	54	77
HEP_00112200	68	3	81	34	29	0	35	18	11	79	10	89	85	166	30	0	39	36	0	27	43	32	2	18	108	233	8	20	19	32	0	141	62	1	18	47	0	33	81	13	77	153	82	182	96	0	2	140	107
HEP_00112300	323	14	246	71	51	0	185	59	44	225	50	272	275	768	98	3	64	45	3	81	78	39	3	103	349	885	66	42	45	61	4	604	197	1	70	145	3	94	272	65	246	455	196	1265	342	5	21	468	345
HEP_00112400	55	1	105	21	28	0	45	17	8	63	13	76	69	94	60	1	36	17	0	38	45	19	0	43	97	126	14	12	37	24	0	90	86	0	38	74	1	67	126	11	110	107	54	121	38	0	3	101	85
HEP_00112500	138	14	206	35	81	0	112	28	21	168	21	185	249	312	152	0	122	29	2	50	135	29	6	46	307	341	19	18	82	42	3	231	209	2	114	180	0	169	254	38	240	395	99	283	150	1	15	259	219
HEP_00112600	1	0	2	0	0	0	3	0	0	0	0	2	5	3	1	0	1	0	0	0	3	0	0	0	2	4	0	0	2	0	0	4	0	0	3	1	0	2	3	2	7	2	3	2	0	0	0	6	0
HEP_00112700	172	7	230	70	90	0	131	31	42	260	44	292	269	655	126	1	192	55	0	53	187	35	0	54	356	811	45	31	125	45	0	515	221	5	105	193	2	137	278	32	316	367	162	475	246	2	4	238	323
HEP_00112800	392	8	299	62	69	0	166	37	53	339	69	396	241	784	89	0	70	77	2	83	98	87	1	95	261	873	62	66	62	53	0	641	208	1	81	142	1	90	318	53	232	333	277	1527	271	1	10	786	414
HEP_00112900	45	1	106	10	36	0	52	20	11	68	7	100	106	187	43	4	57	8	3	23	71	16	2	28	126	178	10	7	45	10	1	152	88	0	46	85	1	57	99	14	119	140	51	157	53	0	3	88	109
HEP_00113000	3216	47	1744	710	485	0	1071	290	432	1742	528	2015	2246	6227	485	7	405	498	49	534	512	613	52	572	2550	7018	574	379	297	406	44	5002	1613	8	401	1147	10	554	2177	496	1493	3158	1498	11524	2541	16	95	5382	2271
HEP_00113100	1305	22	677	297	297	0	420	145	168	756	149	930	989	1746	222	4	263	213	3	209	322	198	3	220	1138	1911	229	135	187	138	3	1328	755	3	134	354	4	203	899	158	537	1172	868	2918	1241	2	27	1630	1017
HEP_00113200	77	5	283	9	53	0	74	11	13	128	13	106	135	359	168	3	84	12	1	52	93	10	0	68	154	405	21	7	81	41	0	269	124	2	138	170	1	171	213	22	237	222	112	196	54	1	8	208	171
HEP_00113300	30	1	37	9	10	0	13	4	7	26	7	33	49	74	19	0	18	6	0	5	17	4	0	14	37	68	6	4	12	4	0	59	31	0	23	37	1	36	39	10	54	66	19	44	24	0	3	39	40
HEP_00113400	63	2	90	9	22	0	50	5	11	55	16	83	117	192	58	0	49	9	1	20	61	5	0	24	138	224	17	6	37	22	0	203	79	2	40	86	0	52	119	15	141	137	49	198	71	0	2	109	95
HEP_00113500	0	0	0	0	0	0	0	0	0	0	0	0	0	0	0	0	0	0	0	0	0	0	0	0	0	0	0	0	0	0	0	0	0	0	0	0	0	0	0	0	0	0	0	0	0	0	0	0	0
HEP_00113600	113	8	403	12	134	0	111	15	26	130	25	154	280	444	247	2	169	2	0	61	189	7	0	66	345	513	39	8	113	56	0	384	220	0	173	251	0	246	289	53	324	259	144	148	68	1	13	313	181
HEP_00113700	4	0	5	0	2	0	5	0	1	8	1	6	6	7	4	0	8	0	0	0	6	0	0	2	4	5	1	0	4	0	0	8	2	0	3	4	0	5	8	1	1	5	6	7	6	0	0	5	10
HEP_00113800	0	0	0	0	2	0	1	0	0	0	0	0	7	1	0	0	4	0	0	0	0	0	0	2	5	4	0	0	1	1	0	0	1	0	0	0	0	0	1	0	1	0	0	2	0	0	1	2	2
HEP_00113900	5	0	5	1	5	0	6	0	0	3	2	6	9	10	0	3	11	0	1	2	4	0	1	1	20	19	0	2	2	2	0	3	11	1	0	8	0	3	8	3	8	2	4	17	12	0	0	6	18
HEP_00114000	209	14	310	46	73	0	136	37	58	276	62	307	306	921	172	4	146	49	4	79	202	50	3	97	325	1037	53	29	121	68	1	713	222	6	149	256	7	215	334	47	375	366	115	794	263	1	18	253	373
HEP_00114100	6	0	9	0	2	0	1	1	0	4	1	6	7	12	4	0	3	0	0	0	10	0	0	5	9	23	0	0	4	1	0	8	4	0	2	5	0	11	8	0	5	12	0	3	3	0	0	6	15
HEP_00114200	0	0	0	0	0	0	0	0	0	0	0	0	0	0	0	0	0	0	0	0	0	0	0	0	0	3	0	0	0	0	0	2	1	0	0	0	0	0	0	0	0	0	0	1	0	0	0	0	1
HEP_00114300	1	0	5	0	0	0	4	1	0	1	0	2	1	8	3	0	4	0	0	0	4	1	0	0	4	3	1	0	1	1	0	2	0	0	1	4	0	1	3	0	3	1	1	1	0	0	0	0	1
HEP_00114400	0	1	2	0	1	0	1	1	0	1	1	1	7	11	4	0	2	0	0	1	2	0	0	0	4	7	0	0	1	0	0	10	5	0	6	3	0	1	4	1	7	5	2	1	0	0	0	1	0
HEP_00114500	62	3	258	12	58	0	65	12	8	112	13	143	191	332	166	1	138	9	1	41	172	9	0	42	238	346	13	4	123	18	0	202	160	0	129	161	1	189	181	27	241	201	92	107	49	1	11	151	126
HEP_00114600	37	1	47	9	8	0	35	6	9	46	9	49	53	124	44	0	28	13	0	18	29	11	0	15	57	145	8	9	38	16	0	108	41	0	21	46	1	45	61	9	50	83	25	156	74	0	1	55	55
HEP_00114700	24	1	41	3	22	0	21	3	2	20	1	36	45	57	24	1	23	3	1	6	21	2	0	8	49	58	5	1	15	15	0	38	33	0	31	37	0	39	42	6	44	58	18	45	29	0	0	58	39
HEP_00114800	107	4	360	20	84	0	124	20	21	217	28	220	287	443	228	1	216	22	0	70	249	17	1	67	400	546	28	18	166	59	0	374	265	0	264	307	0	325	360	48	369	410	130	219	100	0	4	243	282
HEP_00114900	181	13	533	73	145	0	237	44	32	349	35	355	495	630	408	1	315	50	3	98	336	43	4	115	623	752	44	25	284	86	4	483	409	1	291	501	1	441	547	64	585	869	207	338	178	1	8	438	452
HEP_00115000	61	2	50	8	13	0	19	9	7	30	10	34	58	148	34	1	32	5	2	16	27	1	0	10	44	183	13	5	23	7	2	117	46	2	25	47	0	34	39	3	46	75	30	105	47	0	1	76	53
HEP_00115100	57	1	70	11	13	0	36	10	15	45	13	57	57	183	32	0	26	11	0	21	24	6	0	23	70	236	6	10	10	8	0	144	48	0	23	42	2	43	51	12	64	87	41	231	57	1	6	83	76
HEP_00115200	38	1	59	9	32	0	34	5	11	55	6	63	87	137	60	3	53	6	0	20	83	3	0	25	100	114	2	10	38	18	0	90	63	1	37	66	4	49	67	8	81	97	52	129	63	0	6	77	58
HEP_00115300	15	1	24	4	6	0	12	6	3	11	3	43	25	24	15	0	12	4	0	12	11	3	0	10	34	21	3	1	10	5	0	29	18	0	10	19	0	25	22	6	20	34	19	27	16	0	0	40	21
HEP_00115400	36	4	65	15	6	0	30	2	7	45	8	63	44	114	28	0	21	3	0	8	27	4	0	8	37	124	6	7	20	7	0	83	24	2	20	40	0	36	34	4	46	64	25	134	21	1	1	59	48
HEP_00115500	0	0	3	0	2	0	3	0	0	0	0	1	4	10	5	0	2	0	0	0	2	0	0	0	8	13	1	0	2	0	0	5	2	0	3	1	0	9	6	0	1	1	3	1	2	0	0	10	2
HEP_00115600	7	0	16	2	2	0	9	0	0	5	3	10	33	25	13	0	8	2	0	6	11	0	0	7	15	42	1	3	9	3	0	28	19	0	17	13	0	20	15	5	25	18	13	16	4	0	0	25	14
HEP_00115700	9	0	5	0	0	0	3	2	2	17	2	25	9	38	8	0	13	3	0	5	19	7	0	4	15	46	3	6	4	3	0	37	9	0	4	13	0	10	17	2	15	27	8	40	8	0	1	18	9
HEP_00115800	266	8	188	89	52	0	174	42	31	246	49	270	316	730	70	1	112	57	2	55	126	68	3	83	366	832	61	38	65	49	2	510	245	1	64	149	2	94	225	37	231	417	143	1059	388	0	11	372	336
HEP_00115900	136	1	240	42	62	0	91	16	22	147	19	176	323	710	155	1	108	19	1	37	122	23	5	41	407	797	27	10	83	29	2	513	249	0	108	191	0	190	293	35	356	541	106	262	160	1	4	318	196
HEP_00116000	53	1	98	12	23	0	33	13	14	62	8	79	106	199	71	2	82	15	1	20	85	7	0	35	112	235	11	4	52	18	0	145	89	0	31	64	2	75	108	14	103	123	54	144	74	0	2	90	87
HEP_00116100	78	4	124	18	34	0	54	9	15	87	21	108	155	284	87	1	95	21	2	21	83	18	0	26	179	334	26	14	63	27	2	202	104	0	64	132	1	98	106	33	165	198	48	172	64	0	6	149	118
HEP_00116200	78	2	94	19	38	0	58	13	10	131	10	121	147	208	61	1	61	16	1	35	105	15	1	37	150	278	6	9	59	27	3	155	98	1	64	113	1	81	128	18	151	243	64	156	67	1	6	157	155
HEP_00116300	23	1	25	4	4	0	5	2	3	7	1	14	27	53	11	0	2	2	0	4	12	3	0	1	34	67	1	0	16	1	0	48	13	0	23	22	0	14	18	4	24	45	5	43	18	0	1	28	15
HEP_00116400	53	2	57	13	21	0	33	9	4	48	7	48	60	144	23	0	39	3	0	14	47	4	0	19	74	185	7	2	36	5	0	94	52	0	42	46	0	37	41	11	81	78	30	95	33	0	1	61	43
HEP_00116500	26	3	62	15	8	0	34	7	8	79	9	94	78	156	20	1	39	4	1	15	38	13	0	16	70	185	15	7	36	18	0	130	37	1	25	44	0	38	44	8	87	111	30	156	51	0	2	50	99
HEP_00116600	182	4	159	24	82	0	81	22	32	174	43	168	192	507	105	1	126	31	1	32	150	28	3	28	233	579	33	21	111	34	2	345	158	1	61	131	0	102	168	26	169	207	99	278	139	0	5	242	225
HEP_00116700	205	15	304	35	78	0	124	56	36	216	42	272	307	910	178	2	197	64	2	100	240	62	3	85	363	895	48	32	133	64	1	614	253	5	132	240	4	171	246	58	379	407	249	791	197	2	16	283	332
HEP_00116800	246	20	442	43	102	0	158	28	52	223	43	291	353	637	218	3	148	35	3	83	245	32	5	88	341	732	40	25	151	73	0	533	255	3	196	276	1	253	337	48	416	416	181	569	210	0	18	384	321
HEP_00116900	13	3	39	2	16	0	10	0	0	13	0	16	29	39	21	0	9	2	0	9	23	2	0	7	37	41	1	0	14	6	0	33	27	0	11	19	0	27	28	4	34	36	12	19	18	2	2	24	12
HEP_00117000	5	0	10	3	4	0	2	1	1	5	0	14	10	14	7	0	7	1	0	1	7	2	0	6	8	17	0	0	3	1	0	9	7	0	5	6	0	2	3	0	7	11	7	12	6	0	0	10	6
HEP_00117100	82	5	172	23	64	0	63	12	10	115	12	131	152	242	97	0	97	25	0	34	75	15	0	34	155	218	14	11	71	34	2	178	105	0	61	138	1	103	141	22	167	159	76	187	58	1	9	149	167
HEP_00117200	34	2	26	9	6	0	16	5	1	27	3	22	39	46	17	0	18	0	0	12	26	6	0	9	35	60	11	2	13	6	0	21	32	0	12	20	0	18	27	7	33	55	13	47	29	1	0	42	38
HEP_00117300	6	0	15	3	3	0	9	4	2	24	4	18	14	44	7	0	6	2	0	6	5	1	2	1	23	45	4	2	9	1	0	27	16	0	4	14	0	8	10	1	14	21	12	25	14	0	0	18	25
HEP_00117400	21	2	51	6	18	0	26	1	4	36	3	39	33	81	46	0	44	3	0	12	51	5	0	15	57	102	6	6	32	13	0	49	36	0	38	38	2	49	40	7	52	62	26	46	29	0	1	55	51
HEP_00117500	278	18	353	84	74	0	179	56	43	291	47	382	302	819	227	5	175	74	23	87	184	86	22	108	320	967	54	40	114	75	13	665	230	3	130	261	6	199	228	54	397	437	225	1031	362	0	25	427	479
HEP_00117600	5	0	20	1	1	0	4	0	0	5	0	4	10	12	4	0	3	0	0	0	0	0	0	2	6	14	1	0	2	2	0	12	9	0	6	12	0	12	5	1	15	5	2	12	2	0	0	9	3
HEP_00117700	13	0	12	5	6	0	14	1	3	11	2	18	12	78	6	0	5	4	0	5	8	8	0	7	25	86	2	5	3	5	0	64	17	0	12	14	0	9	20	4	28	54	18	48	16	0	0	26	8
HEP_00117800	89	5	231	33	73	0	81	8	20	151	17	175	220	374	150	2	122	18	1	36	143	12	1	31	279	446	25	12	101	42	0	357	183	2	106	228	0	190	250	31	319	374	95	206	100	1	5	187	186
HEP_00117900	17	1	28	0	16	0	13	1	2	19	2	27	38	40	15	0	14	2	2	3	13	4	0	3	27	40	3	4	15	5	0	35	20	0	11	18	0	13	33	6	19	50	12	33	12	0	1	28	26
HEP_00118000	393	19	322	94	100	0	199	68	41	358	58	395	442	861	110	3	152	95	1	91	168	93	1	108	461	1072	45	64	112	84	1	724	297	1	69	226	4	144	350	73	280	555	285	1276	416	0	10	547	445
HEP_00118100	13	0	27	5	6	0	10	5	1	8	0	7	25	39	21	0	6	1	0	8	11	0	0	2	28	53	1	0	5	3	0	19	17	0	19	33	1	17	29	7	43	38	8	15	6	0	0	27	18
HEP_00118200	4	0	9	2	3	0	5	1	1	6	0	6	5	7	7	0	3	2	0	2	2	2	0	1	9	24	3	0	6	0	0	8	8	0	6	8	0	9	13	1	10	13	2	6	4	0	0	5	9
HEP_00118300	2	1	14	1	2	0	4	0	1	6	2	3	9	9	5	0	2	0	0	1	6	0	0	2	5	9	0	0	6	2	0	0	1	0	5	8	0	7	3	0	3	10	3	5	4	0	0	12	5
HEP_00118400	4	1	12	0	1	0	5	0	0	5	0	8	13	21	4	1	6	2	0	4	6	2	0	3	5	43	2	0	2	1	0	25	5	1	4	11	0	7	8	0	15	20	2	29	5	0	1	12	3
HEP_00118500	21	0	86	7	25	0	33	8	14	51	6	58	66	134	55	1	58	3	0	20	91	5	0	29	89	147	13	7	46	9	0	107	59	0	33	57	0	54	69	13	93	97	35	70	42	0	1	64	59
HEP_00118600	69	1	57	8	19	0	45	18	3	59	16	56	59	205	39	0	36	22	0	23	41	29	0	19	75	242	12	12	28	25	1	155	50	0	22	44	0	41	56	11	70	95	43	166	84	0	1	99	108
HEP_00118700	43	3	39	6	8	0	14	2	6	38	1	40	65	113	20	0	19	4	0	11	26	5	0	6	85	115	6	3	10	5	0	89	41	0	31	34	0	42	48	6	73	73	35	74	50	0	3	52	37
HEP_00118800	419	25	1431	168	589	1	587	123	75	1009	78	1084	1498	1507	998	7	943	109	7	372	1157	112	8	380	1706	1782	85	83	745	318	5	1098	1102	6	826	1250	7	1188	1614	164	1749	2212	670	986	467	4	44	1257	1207
HEP_00118900	2245	56	2845	393	466	0	1381	497	300	2260	311	2796	1987	7032	754	14	871	823	13	855	948	971	18	946	2237	7819	404	634	649	626	6	5258	1488	11	645	1350	22	911	1885	408	1934	2501	2881	10711	1766	17	113	4445	3183
HEP_00119000	0	0	0	0	0	0	0	0	0	0	0	0	0	0	0	0	0	0	0	0	0	0	0	0	0	1	0	0	0	0	0	0	0	0	0	2	0	0	0	0	0	0	1	1	0	0	0	0	0
HEP_00119100	4	0	10	1	1	0	1	1	3	1	2	2	4	8	2	0	0	0	0	0	0	0	0	2	6	8	0	3	1	0	0	10	6	0	6	3	0	3	3	1	2	8	4	6	1	0	0	2	11
HEP_00119200	14	1	7	1	6	0	3	2	0	6	0	6	9	9	0	0	0	0	0	3	3	4	0	2	9	15	0	0	1	3	0	11	5	0	5	3	0	5	5	2	4	1	2	12	7	0	0	9	5
HEP_00119300	29	0	71	11	22	0	25	6	5	49	7	43	59	124	28	2	43	4	0	10	63	3	1	9	85	126	9	3	31	11	0	96	40	0	40	44	1	39	56	12	83	102	24	81	45	0	0	45	64
HEP_00119400	26	1	47	5	9	0	19	7	7	26	4	30	39	95	31	0	31	2	0	9	13	2	0	11	42	85	7	1	21	9	0	54	24	0	20	34	0	29	49	8	68	34	12	61	25	0	1	44	47
HEP_00119500	2	0	12	0	2	0	5	3	1	3	0	11	4	12	1	1	1	0	0	1	4	1	0	2	3	24	2	0	2	0	0	10	9	0	2	5	0	1	4	2	7	8	3	15	4	0	0	11	6
HEP_00119600	360	5	193	75	70	0	119	52	25	247	53	309	208	672	46	0	61	84	0	86	89	77	0	81	253	866	45	66	30	59	0	514	136	1	38	78	1	69	263	50	128	327	209	719	382	2	2	418	351
HEP_00119700	336	19	746	117	219	0	304	73	80	532	87	584	791	1360	395	3	402	63	1	117	462	75	2	168	973	1520	70	45	341	90	0	1072	643	1	349	586	2	499	591	88	816	1052	293	916	435	3	22	644	676
HEP_00119800	73	1	105	12	31	0	37	9	7	85	8	78	68	141	66	0	49	23	0	22	55	9	0	26	83	190	19	8	35	19	0	108	56	0	51	66	0	63	81	18	95	89	49	124	48	0	3	90	88
HEP_00119900	280	18	624	89	251	0	246	68	51	418	71	489	740	1082	332	3	364	50	12	118	412	86	3	133	853	1215	74	66	280	103	1	912	565	1	229	414	7	388	438	88	608	685	411	1157	361	2	23	578	548
HEP_00120000	83	6	178	15	51	0	72	14	17	103	13	144	195	313	99	0	99	8	0	19	125	8	0	29	228	308	21	9	75	26	1	225	119	0	76	104	6	118	165	20	200	208	84	174	75	0	5	144	124
HEP_00120100	18	1	29	4	8	0	9	3	3	20	6	35	40	35	11	0	24	4	1	11	23	1	0	9	41	49	1	1	11	6	0	42	24	0	13	18	0	16	43	4	34	33	18	29	14	0	1	39	30
HEP_00120200	318	40	667	126	144	0	335	104	43	481	89	572	544	1405	374	8	302	99	5	185	363	124	12	209	608	1510	84	89	240	156	2	1089	466	6	261	458	8	417	489	111	699	696	370	2041	456	6	39	708	638
HEP_00120250	8	0	12	3	5	0	2	2	0	6	1	9	13	48	7	1	6	0	0	2	23	0	0	2	25	43	1	0	6	2	0	22	7	0	9	11	0	10	11	3	12	20	5	14	11	0	0	5	19
HEP_00120300	62	5	137	22	68	0	86	17	9	100	18	160	158	216	107	1	133	22	1	46	166	15	2	54	192	238	19	8	102	24	0	176	117	0	86	163	2	141	135	29	210	195	76	220	78	1	3	152	134
HEP_00120400	2	0	3	1	0	0	0	0	0	2	0	2	6	19	3	0	0	0	0	0	4	1	0	0	6	10	1	0	0	3	0	18	6	0	2	2	0	2	2	1	5	6	1	13	2	0	0	5	1
HEP_00120500	70	6	84	11	32	0	33	13	12	45	6	64	106	191	73	1	51	5	0	14	45	10	1	24	99	240	16	5	39	18	0	147	70	1	37	68	1	56	95	24	93	100	47	114	87	0	8	105	66
HEP_00120600	23	0	13	6	2	0	10	4	5	7	7	25	28	42	10	0	10	2	0	4	8	7	1	5	20	32	10	2	5	8	0	24	24	0	3	16	0	5	37	2	21	36	21	55	19	0	1	39	30
HEP_00120700	122	6	147	54	22	0	93	25	14	161	20	208	172	485	62	2	93	45	2	42	92	42	0	52	227	549	22	27	78	42	0	409	150	1	67	124	0	82	154	31	190	248	74	624	194	2	9	156	222
HEP_00120800	14	1	26	4	6	0	6	4	0	24	3	19	11	61	6	0	15	4	0	4	11	5	0	8	31	39	2	1	3	5	0	54	12	0	7	13	0	7	21	7	11	26	15	41	23	0	0	27	17
HEP_00120900	50	2	71	10	7	0	30	7	12	52	11	48	43	226	16	2	45	9	0	30	40	20	0	18	46	233	13	7	21	10	0	161	28	0	17	31	0	40	42	15	57	44	62	214	37	0	6	68	59
HEP_00121000	403	25	557	74	155	0	182	53	55	394	69	509	497	1626	356	1	254	72	4	111	265	64	1	106	566	1840	59	37	159	82	4	1272	354	6	280	452	3	394	468	80	650	756	242	887	319	0	23	559	511
HEP_00121100	206	5	146	66	49	0	80	25	26	123	25	148	190	205	27	4	25	26	1	34	25	51	0	18	205	355	27	25	24	23	0	229	165	0	26	54	1	33	133	22	82	278	145	581	201	3	3	353	159
HEP_00121200	514	63	1080	228	264	0	669	240	110	1102	118	1154	1217	1371	503	14	547	110	104	256	632	175	105	316	1457	1482	145	120	453	187	65	997	1055	11	361	800	13	569	1233	102	1115	1966	799	1614	666	6	61	1179	1293
HEP_00121300	40	1	75	8	25	0	33	4	2	50	6	61	68	148	48	0	55	1	0	22	46	9	0	17	72	153	8	7	38	16	0	83	56	0	41	59	0	59	60	6	74	91	40	87	47	1	3	51	44
HEP_00121400	913	29	951	141	214	0	437	157	139	797	143	917	727	3297	333	9	410	307	4	375	454	265	2	457	822	3529	175	196	316	276	5	2364	555	3	223	535	12	341	755	182	808	940	802	4478	943	6	29	1520	1096
HEP_00121500	184	8	183	37	54	0	84	31	24	195	23	270	164	460	74	4	105	47	1	50	124	56	0	50	165	556	23	40	66	47	1	331	150	0	57	119	1	71	165	33	162	224	195	665	224	0	10	237	300
HEP_00121600	262	16	401	102	110	0	227	51	53	323	50	351	486	1008	196	3	234	61	1	113	234	90	3	117	590	1102	75	61	187	89	0	712	368	5	163	265	10	217	373	75	373	645	303	1195	374	0	15	482	397
HEP_00121700	13	1	23	6	14	0	13	3	4	20	3	14	25	70	14	0	17	7	0	11	21	14	0	7	33	80	3	5	16	7	0	51	18	0	16	25	1	16	28	3	37	28	18	98	20	0	2	29	24
HEP_00121800	43	1	44	11	12	0	22	6	6	35	9	45	49	103	15	0	16	7	0	6	11	6	0	12	64	110	7	3	14	4	0	67	33	0	24	41	0	44	50	2	41	72	25	128	27	0	2	60	44
HEP_00121900	23	1	73	10	11	0	25	4	5	39	2	46	39	105	37	0	39	7	0	8	62	6	0	21	84	125	8	7	40	11	0	92	36	0	57	80	0	77	47	10	100	67	20	67	22	0	2	44	41
HEP_00122000	76	2	70	24	21	0	49	20	14	105	17	136	131	349	38	3	74	21	0	22	66	19	3	27	147	303	13	15	53	19	0	226	108	0	37	88	1	33	131	14	113	174	57	276	119	0	4	109	140
HEP_00122100	202	0	138	53	75	0	106	31	24	135	15	137	222	366	42	0	67	31	0	50	58	25	0	41	237	397	30	12	51	37	0	279	170	1	37	72	3	59	150	29	109	268	132	391	211	0	5	320	169
HEP_00122200	44	2	110	13	36	0	59	9	10	70	7	93	118	185	62	0	49	5	0	26	57	4	0	29	148	254	12	7	42	19	0	177	96	1	69	89	0	89	98	10	124	164	51	152	52	0	4	116	84
HEP_00122300	45	4	43	5	10	0	18	9	9	33	9	39	46	124	26	2	24	5	5	9	25	7	1	5	50	122	8	5	13	9	4	100	31	0	14	21	0	29	47	4	70	74	32	126	48	0	3	60	33
HEP_00122400	77	0	64	15	17	0	26	8	9	57	8	70	66	209	33	1	35	18	0	14	33	28	0	18	85	234	12	10	34	10	0	155	62	0	17	37	0	18	71	17	47	92	61	259	84	0	2	106	102
HEP_00122500	72	2	109	21	26	0	54	19	14	87	15	83	109	160	60	2	70	18	0	48	80	16	0	50	107	205	14	11	58	31	0	123	66	0	40	62	0	68	77	10	89	113	85	279	82	1	9	126	128
HEP_00122600	47	0	25	6	6	0	11	12	6	44	5	49	34	91	4	0	11	6	0	5	13	14	0	8	35	125	2	6	9	6	0	79	31	0	10	17	0	7	27	3	29	33	24	145	31	0	1	59	55
HEP_00122700	64	7	133	18	34	0	56	13	13	77	9	115	117	262	58	0	77	19	0	25	70	9	0	32	125	278	31	13	45	12	0	184	69	3	59	80	2	90	101	14	118	123	79	262	51	0	2	146	113
HEP_00122800	22	0	25	5	6	0	26	3	3	25	2	39	48	52	21	0	8	2	0	5	11	6	0	10	27	74	3	1	8	3	0	35	19	0	13	27	1	20	30	9	30	42	16	82	33	0	0	27	28
HEP_00122900	169	9	407	48	75	0	108	31	18	208	21	249	305	732	173	3	200	53	1	65	262	61	4	67	380	843	27	49	141	47	2	553	261	1	145	197	2	208	243	44	300	344	246	625	207	1	16	331	285
HEP_00123000	3	0	5	0	1	0	1	0	0	2	1	1	7	6	1	0	1	0	0	1	6	0	0	1	13	7	1	2	3	2	0	12	3	0	2	2	0	6	5	0	2	5	3	4	3	0	0	8	5
HEP_00123100	26	1	52	17	19	0	16	3	5	36	5	52	49	118	28	0	31	15	0	12	32	12	0	16	56	126	3	7	10	5	0	78	32	1	23	47	0	36	53	11	72	64	43	142	28	0	2	73	49
HEP_00123200	0	0	3	0	0	0	0	0	1	1	0	5	3	4	0	0	5	0	0	3	4	0	0	1	2	4	0	0	3	0	0	1	4	0	0	1	0	1	4	0	3	1	1	2	1	0	0	2	1
HEP_00123300	59	5	196	20	50	0	47	5	11	98	8	121	165	200	130	1	146	16	0	55	139	13	1	50	197	276	15	11	94	51	0	206	125	0	112	159	1	120	163	18	203	276	82	93	42	2	7	183	117
HEP_00123400	24	3	59	4	18	0	16	3	2	30	5	39	36	85	22	0	37	3	0	14	38	3	1	13	44	78	9	4	44	7	1	59	39	0	26	45	0	29	32	7	36	69	21	61	26	0	1	44	35
HEP_00123500	131	9	270	39	66	0	110	17	22	187	24	209	258	726	158	0	169	31	2	59	182	36	2	68	314	805	33	21	114	41	3	570	212	3	118	171	0	158	211	56	299	282	161	628	194	1	6	264	257
HEP_00123600	31	6	129	11	28	0	37	10	6	68	4	98	74	147	48	0	63	15	0	20	64	12	0	23	92	148	9	11	52	10	1	88	64	0	35	71	0	79	99	8	93	117	64	136	35	0	0	112	101
HEP_00123700	557	10	382	168	152	0	233	88	57	443	76	555	438	693	96	3	101	121	1	145	140	157	2	160	479	831	85	83	87	92	0	604	336	2	85	156	2	116	464	80	243	698	448	1033	563	2	13	709	583
HEP_00123800	93	10	198	28	58	0	114	30	25	144	8	157	211	314	124	0	114	12	1	34	110	20	0	46	214	333	15	11	93	37	0	232	151	1	70	121	1	124	174	29	195	212	126	288	107	1	13	183	176
HEP_00123900	74	4	161	18	52	0	74	17	21	92	7	138	173	263	83	3	98	16	0	43	118	16	0	34	151	274	12	16	91	23	0	178	127	0	53	83	1	93	145	22	158	145	80	224	98	0	5	124	148
HEP_00124000	19	1	71	4	17	0	21	4	8	18	3	38	70	82	30	1	49	2	0	10	40	4	0	16	49	89	3	2	22	16	0	66	40	0	44	55	0	50	54	12	54	68	25	48	18	0	1	50	52
HEP_00124100	215	20	667	68	197	0	235	59	33	377	53	456	516	1115	347	2	444	59	2	105	561	55	2	134	644	1312	45	49	340	102	1	853	407	1	271	460	5	401	478	61	676	719	318	885	289	1	18	504	474
HEP_00124200	43	0	39	7	6	0	13	2	5	42	5	50	61	120	23	0	39	5	0	11	38	5	0	12	50	158	6	4	19	9	0	104	41	0	19	20	0	25	41	5	46	79	28	108	66	0	1	25	56
HEP_00124300	0	0	2	0	0	0	0	0	0	0	0	0	1	4	0	0	0	0	0	0	1	0	0	0	0	2	0	0	0	0	0	0	1	0	0	2	0	0	0	0	1	1	0	1	0	0	0	0	0
HEP_00124400	43	1	70	14	19	0	41	11	15	73	4	68	45	162	24	0	23	18	0	26	42	36	0	30	67	172	8	21	16	10	0	144	35	0	20	29	2	33	68	10	45	92	57	270	46	1	3	120	69
HEP_00124500	37	5	75	16	22	0	43	9	6	37	7	58	83	79	36	1	44	6	0	13	51	4	0	13	104	87	8	3	37	19	0	64	48	1	27	35	0	48	63	13	50	108	32	82	30	0	8	70	56
HEP_00124600	211	8	442	53	114	0	165	44	33	226	27	241	357	784	211	0	226	43	2	50	209	38	0	100	424	833	59	26	116	63	1	584	275	0	163	270	1	257	273	68	431	385	222	707	207	3	9	378	286
HEP_00124700	49	2	90	17	27	1	60	8	9	67	4	74	98	226	72	0	66	14	3	13	77	16	1	29	124	199	9	9	50	10	2	141	86	1	54	98	1	74	90	9	144	136	38	96	61	0	3	94	106
HEP_00124800	44	3	53	23	14	0	35	11	10	56	17	65	74	163	38	1	41	5	0	11	36	11	0	13	87	179	8	8	22	9	0	134	45	1	16	44	2	41	66	13	77	96	38	154	107	0	2	50	87
HEP_00124900	21	1	25	2	1	0	7	2	2	13	5	16	15	51	5	0	7	0	0	0	10	0	0	3	27	55	6	1	4	2	0	32	8	0	3	6	0	6	17	2	10	8	8	31	11	0	1	25	13
HEP_00125000	151	11	404	53	79	0	150	49	19	234	20	279	286	597	182	3	185	40	1	72	213	59	2	99	376	704	27	48	141	50	3	467	253	0	120	201	4	204	238	42	378	383	225	790	194	1	14	307	311
HEP_00125100	59	0	33	6	2	0	7	6	5	42	7	39	31	111	8	0	10	11	0	10	13	10	2	8	31	134	6	7	5	5	1	95	15	0	9	13	0	17	29	3	19	40	35	136	44	0	1	83	56
HEP_00125200	20	0	49	6	10	0	13	6	6	24	10	39	40	81	22	0	17	5	0	7	28	5	0	6	42	75	3	5	20	6	0	60	25	0	27	40	1	26	27	11	48	47	30	84	24	0	0	42	27
HEP_00125300	8	1	23	3	23	0	17	2	0	13	2	15	23	24	17	0	8	3	0	7	22	1	0	10	25	24	1	1	9	6	0	21	15	0	16	29	0	31	33	9	23	22	6	24	9	0	1	33	10
HEP_00125400	727	61	1082	265	192	0	745	229	101	976	139	1180	1098	2376	438	11	502	244	4	322	623	243	5	367	1195	2465	154	196	362	264	1	1781	821	14	291	703	16	437	991	179	966	1473	883	4044	946	3	73	1156	1346
HEP_00125500	222	18	268	73	62	0	154	57	31	249	45	280	226	654	86	0	117	65	0	71	99	78	0	91	285	759	45	43	94	48	0	486	181	4	88	154	2	93	182	34	255	323	176	1290	295	1	17	344	340
HEP_00125600	5889	392	10762	3208	4824	5	6555	2787	1271	10320	1401	11825	12457	19011	4213	117	4651	2765	616	3382	5968	3585	757	4277	14852	23425	1513	2466	3948	2939	500	16309	10594	73	3611	10935	143	5325	12589	1607	15070	20351	7755	26801	8520	63	493	16674	12069
HEP_00125700	81	5	124	37	31	0	65	19	11	100	9	155	118	304	61	2	75	34	1	37	86	27	0	58	116	313	18	25	46	40	2	203	115	0	51	86	1	65	126	22	134	162	90	405	102	1	10	143	169
HEP_00125800	8	0	4	0	1	0	6	0	0	3	0	8	10	12	3	1	3	2	0	0	4	1	0	0	10	16	0	1	0	2	0	13	11	1	1	6	0	3	6	0	7	5	4	16	4	0	0	14	6
HEP_00125900	81	0	46	14	19	0	32	12	13	59	12	68	69	134	29	2	39	19	0	28	37	17	0	22	88	163	15	11	16	18	0	81	61	0	26	26	0	33	55	6	49	89	64	140	52	0	0	115	62
HEP_00126000	21	1	54	9	14	0	21	2	1	35	10	36	47	119	27	0	47	18	0	12	41	13	0	6	48	121	3	4	34	8	0	92	39	1	22	39	0	41	62	8	80	48	34	83	24	0	1	42	48
HEP_00126100	16	0	27	3	14	0	4	1	1	18	4	20	13	39	10	0	14	1	0	7	15	4	0	5	35	25	2	4	10	4	0	24	17	0	14	16	0	21	19	5	26	46	17	29	9	0	2	24	24
HEP_00126200	34	3	124	6	23	0	44	9	3	65	9	63	88	158	80	0	57	3	0	17	69	7	1	24	81	176	2	6	63	16	0	117	64	0	62	102	0	91	86	8	112	105	53	113	21	0	3	93	80
HEP_00126300	36	1	76	20	18	0	33	13	2	69	10	91	98	163	56	0	51	9	0	13	50	19	0	11	89	163	8	10	46	13	0	102	67	0	32	76	0	50	50	9	77	117	38	159	49	0	3	102	91
HEP_00126400	63	7	66	35	38	0	77	21	10	71	18	82	121	207	42	1	44	12	0	23	66	19	0	29	123	210	16	12	37	23	0	146	76	0	28	57	1	32	117	20	80	117	62	280	79	1	10	148	100
HEP_00126500	33	0	33	8	11	0	24	5	2	35	2	31	43	93	15	0	25	2	0	15	33	3	0	11	47	78	4	3	19	3	0	59	31	0	25	28	0	32	45	7	45	47	30	99	42	0	0	55	37
HEP_00126600	237	16	271	89	82	0	272	47	33	301	33	357	347	698	138	3	167	71	1	102	161	108	3	112	421	708	48	67	127	76	0	543	288	3	131	246	5	140	299	50	347	533	180	1262	354	1	13	343	428
HEP_00126700	12	1	20	3	7	0	4	0	0	8	1	10	14	28	7	0	5	6	0	3	8	3	0	0	15	24	5	2	5	2	0	17	11	0	12	11	0	9	6	3	20	18	10	29	6	0	0	23	14
HEP_00126800	138	13	397	27	77	0	128	28	33	206	21	198	235	579	217	1	225	21	2	50	202	20	1	59	289	643	31	19	139	46	1	451	225	0	144	224	2	244	226	46	358	334	188	352	146	1	18	290	219
HEP_00126900	4	0	19	1	4	0	14	1	3	18	3	17	33	32	9	0	9	3	2	0	8	3	2	0	30	39	1	1	7	3	1	25	16	0	6	21	0	14	12	4	22	47	5	20	11	0	0	16	16
HEP_00127000	5	0	11	2	4	0	4	1	0	6	1	6	9	15	7	0	7	0	0	1	6	0	0	0	12	24	2	0	4	3	0	14	8	0	0	6	0	7	10	0	9	18	1	9	1	0	0	4	11
HEP_00127100	48	4	46	15	17	0	41	5	10	53	12	61	63	123	18	1	44	6	2	16	37	9	2	16	67	158	24	3	36	15	0	115	45	3	18	44	2	25	68	12	60	91	30	173	46	0	3	64	92
HEP_00127200	57	6	105	16	35	0	48	17	8	93	10	106	78	167	69	0	57	10	1	24	67	14	2	31	108	196	8	12	46	30	1	143	75	0	54	124	0	84	94	13	164	156	42	157	61	1	4	92	116
HEP_00127300	76	9	150	21	20	0	56	23	10	126	8	126	93	352	71	4	55	23	0	38	77	35	0	42	119	398	12	28	60	24	0	296	110	1	52	86	3	51	103	20	146	170	85	409	75	0	9	157	158
HEP_00127400	7	0	11	4	1	0	5	6	1	13	5	27	17	31	5	0	8	3	0	2	5	2	0	8	20	47	9	1	5	1	0	32	13	0	11	6	0	12	17	0	15	24	11	61	16	0	0	29	23
HEP_00127500	16	0	22	4	4	0	8	2	3	13	1	27	12	31	8	0	19	4	0	5	16	0	0	10	22	37	1	3	13	6	0	33	13	0	12	11	0	11	25	3	20	27	9	27	16	0	0	24	23
HEP_00127600	0	0	0	0	0	0	1	0	0	0	0	0	0	4	0	0	2	0	0	0	2	0	0	0	1	4	0	0	0	0	0	1	0	0	1	0	0	0	0	0	0	0	1	2	0	0	0	0	0
HEP_00127700	48	5	86	10	15	0	33	8	10	56	12	79	57	227	42	1	36	13	0	21	38	14	0	16	74	225	13	6	27	17	0	150	39	1	34	80	1	47	46	7	87	70	59	210	40	0	4	78	86
HEP_00127800	78	4	111	32	20	0	79	27	17	107	11	126	113	257	39	0	43	31	0	29	53	31	0	41	147	246	16	15	51	24	0	191	100	0	31	57	0	61	128	11	108	189	75	407	140	0	3	134	166
HEP_00127900	24	2	76	6	9	0	25	5	7	54	9	69	33	220	28	1	26	6	0	7	43	16	0	10	32	220	8	8	31	6	0	140	37	3	22	69	1	29	43	5	105	47	42	138	26	0	2	75	78
HEP_00128000	2	0	1	0	0	0	0	0	0	0	0	0	2	1	0	0	0	0	0	0	0	0	0	0	2	5	0	2	1	0	0	2	1	0	0	0	0	0	0	0	1	0	0	0	1	0	0	2	0
HEP_00128100	28	2	67	9	26	0	22	6	5	43	11	58	48	73	48	0	41	1	1	13	43	6	0	23	51	95	1	3	29	11	0	69	36	0	31	56	0	35	45	7	71	76	15	95	36	0	3	68	55
HEP_00128200	16	3	31	10	13	0	30	4	1	17	4	23	35	37	14	0	16	4	0	10	23	15	0	5	31	48	3	1	14	1	0	40	29	0	6	28	0	18	20	8	33	33	10	46	30	0	2	32	37
HEP_00128300	21	0	43	9	22	0	27	10	8	34	5	44	70	107	41	0	69	4	0	17	55	8	0	12	80	98	5	0	28	9	0	68	66	0	27	52	0	40	34	7	56	76	25	49	47	0	4	50	51
HEP_00128400	7	0	6	0	2	0	2	2	1	3	1	8	10	34	5	0	9	1	0	0	9	1	0	0	7	44	2	2	5	1	0	38	3	0	2	5	0	13	7	0	9	23	2	10	18	0	0	4	7
HEP_00128500	30	2	55	6	27	0	28	10	4	48	11	32	51	72	32	0	35	7	1	13	37	3	4	9	76	80	5	2	24	7	2	40	42	0	21	34	0	36	57	6	36	65	24	63	15	0	1	57	38
HEP_00128600	16	0	29	9	6	0	10	1	2	24	3	23	37	79	14	1	22	6	0	10	26	9	0	8	43	82	2	6	19	5	0	82	20	0	13	19	0	14	30	16	27	31	9	66	25	0	2	31	40
HEP_00128700	13	1	15	0	4	0	4	0	2	15	2	15	15	9	11	0	4	2	0	2	7	1	0	4	23	33	3	0	6	3	0	22	20	0	6	12	0	13	27	1	14	27	16	30	11	0	0	19	24
HEP_00128800	63	0	145	21	56	0	57	7	14	107	12	119	183	212	103	1	82	7	0	21	80	11	1	17	184	208	16	10	60	18	0	147	143	0	56	110	0	113	117	26	146	233	41	123	54	0	3	132	121
HEP_00128900	33	3	44	10	13	0	24	7	3	49	4	56	59	110	44	0	36	3	0	15	35	0	0	21	80	120	6	8	29	13	0	108	57	1	33	68	0	38	38	5	69	81	28	119	33	0	1	64	65
HEP_00129000	2	0	0	0	0	0	0	1	0	0	0	0	0	0	0	0	0	0	0	0	0	0	0	0	0	0	0	0	0	0	0	0	0	0	0	0	0	0	0	0	0	0	0	0	1	0	0	10	0
HEP_00129100	228	6	339	53	99	0	177	45	41	284	33	334	411	1091	270	0	270	43	1	101	331	63	1	112	480	1108	54	39	215	70	1	889	338	1	180	291	1	243	374	65	438	676	152	526	278	1	4	330	424
HEP_00129200	32	0	112	14	42	0	61	5	12	59	7	61	102	161	73	1	78	7	2	39	95	3	0	39	120	155	11	10	64	27	0	113	78	0	56	90	0	95	73	18	113	74	46	80	38	2	2	114	106
HEP_00129300	575	33	443	172	102	0	418	122	73	598	93	675	627	1434	157	12	167	167	5	185	203	188	2	182	735	1640	92	116	134	132	1	1054	509	7	122	297	1	136	613	103	407	843	428	2669	951	1	41	725	743
HEP_00129400	39	2	28	25	22	0	51	15	9	67	8	59	70	129	8	1	21	31	1	24	25	31	0	22	96	136	12	22	14	34	0	78	53	0	4	34	2	14	43	18	45	77	72	477	124	0	3	96	62
HEP_00129500	31	2	48	13	13	0	25	5	2	54	5	57	41	131	19	0	33	12	0	13	29	9	0	17	55	134	2	9	16	12	0	80	36	0	12	16	0	15	38	10	48	58	28	95	54	0	0	60	56
HEP_00129600	21	1	9	2	7	0	5	0	0	12	1	22	22	40	12	2	8	2	0	5	14	9	0	4	25	46	1	2	7	6	0	29	10	0	7	17	0	12	15	3	20	37	5	34	13	0	3	36	17
HEP_00129700	61	1	138	14	36	0	51	5	9	99	9	106	77	129	62	0	64	14	2	28	98	14	0	34	76	167	11	9	57	28	1	96	87	1	50	92	1	84	117	14	121	135	43	168	50	0	5	119	99
HEP_00129800	45	3	77	13	25	0	39	14	3	50	8	56	68	177	41	0	35	9	0	16	39	10	0	32	76	177	5	5	32	15	0	117	60	2	25	47	0	34	51	10	68	77	48	180	50	0	4	71	58
HEP_00129900	8	1	28	5	6	0	8	1	3	21	6	24	16	40	10	0	13	2	0	7	20	1	0	13	22	50	8	1	8	5	0	27	15	2	10	19	0	18	39	5	43	26	9	37	8	0	2	26	26
HEP_00130000	86	6	138	27	31	0	68	10	15	69	26	73	147	235	67	2	73	9	0	20	80	13	0	28	184	305	15	11	59	27	0	196	107	0	66	98	0	90	129	29	129	127	57	259	85	0	9	147	65
HEP_00130100	26	0	41	7	11	0	21	1	4	33	6	31	22	51	19	0	11	7	0	10	14	12	0	13	24	83	2	5	11	9	0	47	29	0	13	38	0	31	41	6	42	42	27	82	9	0	2	55	41
HEP_00130200	297	10	220	61	52	0	171	44	36	208	59	283	244	782	124	2	81	62	3	65	84	63	1	92	335	917	67	48	79	71	1	650	222	0	98	164	4	120	266	63	237	401	211	1215	337	2	20	402	338
HEP_00130300	50	1	39	9	6	0	14	9	8	49	8	45	36	130	12	0	17	5	0	13	19	14	0	27	41	163	10	13	5	6	0	125	33	2	6	20	0	12	49	8	33	52	34	125	37	0	2	58	79
HEP_00130400	22	2	60	5	13	0	21	3	7	34	4	36	60	69	36	0	38	0	0	15	40	1	0	14	74	66	2	1	22	10	0	43	43	0	17	47	0	48	64	4	78	96	30	46	13	0	3	43	41
HEP_00130500	15	2	32	5	12	0	15	4	8	20	2	25	23	55	12	0	20	1	0	7	9	2	0	11	35	80	2	1	12	6	0	53	14	0	10	26	0	19	38	3	30	35	11	45	35	0	1	44	35
HEP_00130600	56	2	59	12	19	0	24	9	6	41	7	48	69	144	31	0	38	14	0	13	28	21	1	21	102	189	7	9	17	10	0	141	76	0	16	33	0	31	44	20	74	121	42	136	51	0	2	99	74
HEP_00130700	289	8	287	107	89	0	294	74	44	422	51	488	380	830	103	0	131	95	3	121	134	118	0	125	404	897	42	94	103	87	2	617	295	2	79	193	7	112	370	40	270	538	289	1735	466	3	9	433	460
HEP_00130800	2914	73	2689	762	561	1	1469	345	410	2526	552	2935	2246	7871	792	22	648	729	60	831	723	727	76	903	2535	9016	624	502	479	624	47	6207	1831	11	644	1344	18	878	2683	562	1951	3369	2398	13592	2067	16	96	6343	3385
HEP_00130900	8	0	25	5	9	0	10	0	3	14	2	14	26	33	10	0	14	0	0	11	10	3	0	2	33	41	8	1	9	0	0	28	11	0	10	13	0	10	18	1	23	19	9	21	8	0	1	20	25
HEP_00131100	124	4	217	17	79	0	97	25	10	139	10	141	271	350	122	0	159	15	1	57	170	23	0	67	271	403	16	16	112	49	0	256	201	1	108	183	1	163	239	39	280	295	115	238	116	2	12	174	158
HEP_00131200	252	9	569	65	165	0	236	53	30	409	24	475	543	649	332	1	266	58	5	117	356	64	3	145	584	761	55	41	260	99	4	528	442	1	238	399	4	425	507	53	585	788	259	472	271	0	22	511	502
HEP_00131300	60	0	101	9	35	0	59	15	7	83	9	95	105	161	72	1	102	22	0	47	105	16	0	27	122	229	11	9	71	35	0	135	72	0	41	113	0	76	107	21	129	115	52	149	53	0	0	95	85
HEP_00131400	5	1	6	2	1	0	1	1	1	10	1	1	6	16	6	0	0	0	0	1	2	0	0	1	6	22	6	0	3	0	0	16	5	0	4	3	0	9	9	2	8	12	2	14	11	0	0	5	7
HEP_00131500	327	4	330	66	90	0	187	54	46	255	55	330	297	866	116	4	105	102	4	112	124	114	0	158	289	926	73	83	64	79	0	621	182	1	80	152	4	119	308	52	254	265	362	1541	267	0	10	628	394
HEP_00131600	296	16	875	79	251	0	321	63	51	448	71	482	688	1021	389	2	463	59	2	142	497	99	0	188	778	1146	89	49	349	124	1	776	541	1	324	409	3	486	549	99	558	671	525	1014	340	3	27	725	566
HEP_00131700	255	1	82	49	30	0	65	32	30	106	28	117	146	623	34	0	19	38	0	45	31	62	0	61	209	783	36	18	32	27	0	543	125	0	24	42	0	34	127	24	66	311	123	607	291	8	1	316	150
HEP_00131800	38	3	36	11	24	0	23	4	8	80	13	80	45	218	15	0	40	17	0	14	33	23	0	22	92	230	11	17	27	12	0	182	62	0	21	47	0	22	64	14	87	64	25	201	50	0	5	66	82
HEP_00131900	150	6	259	39	45	0	104	30	30	197	26	209	243	375	159	2	93	24	9	43	115	20	4	49	309	488	28	10	83	38	9	335	185	0	119	195	3	151	231	26	268	458	101	343	150	0	8	297	229
HEP_00132000	4200	38	2010	957	678	1	1392	316	444	2279	569	2532	3453	7892	564	12	508	569	45	528	631	603	42	580	3832	8540	687	419	358	357	30	5942	2572	7	472	1108	14	703	2851	423	1504	4544	2260	10103	4032	12	57	5833	2906
HEP_00132100	5	1	8	6	2	0	7	1	2	12	3	11	9	13	0	0	9	3	0	7	5	1	0	4	11	21	0	2	6	3	0	14	11	1	0	6	0	0	12	1	3	18	6	6	3	0	1	3	17
HEP_00132200	40	1	26	14	14	0	17	7	5	33	7	46	35	88	6	0	16	6	0	5	12	2	0	1	50	88	1	3	13	5	0	66	26	0	11	16	0	8	31	1	24	53	35	59	43	0	1	42	37
HEP_00132300	242	13	623	59	235	0	256	80	45	398	49	473	585	646	394	3	383	60	22	171	411	57	19	206	610	782	54	36	277	161	11	519	397	1	321	480	3	441	588	82	618	932	260	402	257	0	16	563	545
HEP_00132400	188	12	562	71	210	0	211	45	35	345	24	407	568	538	334	3	336	20	1	109	353	28	0	114	588	772	30	27	253	97	4	433	407	1	269	432	3	427	471	67	672	744	201	337	175	0	32	479	457
HEP_00132700	151	6	211	17	68	0	76	19	25	94	23	98	125	330	116	0	62	15	0	46	106	13	1	48	186	381	28	4	51	28	0	228	124	3	111	97	1	123	130	24	167	175	77	165	112	0	7	163	160
HEP_00132800	767	60	1511	191	356	1	624	144	119	1124	131	1356	1504	3024	858	14	850	181	0	370	944	256	2	374	1646	3623	148	134	623	269	2	2403	1202	10	619	1091	22	961	1118	180	1635	1762	810	3019	878	6	60	1520	1548
HEP_00132900	0	0	1	0	0	0	0	0	0	0	1	1	1	2	0	0	0	0	0	0	1	0	0	1	0	2	0	0	0	0	0	2	0	0	0	2	0	0	0	0	0	2	0	0	0	0	0	1	2
HEP_00133000	0	0	4	0	1	0	1	0	0	5	0	0	9	5	1	0	0	0	0	0	2	1	0	2	6	3	0	0	1	1	0	5	4	0	1	1	0	6	5	1	1	3	0	5	1	0	0	3	1
HEP_00133100	5	0	10	2	2	0	7	0	1	6	1	4	11	11	6	0	9	1	0	1	14	0	0	4	22	14	2	0	5	3	0	13	7	0	6	9	0	12	12	0	17	23	5	15	6	0	0	8	14
HEP_00133200	122	6	142	40	30	0	71	25	22	120	39	149	160	334	43	5	70	13	0	22	83	18	0	33	176	371	34	11	55	7	0	278	119	2	28	89	0	51	118	27	111	176	54	359	140	0	7	99	138
HEP_00133700	259	5	177	72	86	0	156	47	50	203	45	244	250	457	66	0	98	65	2	61	81	86	2	78	299	567	51	39	64	46	0	398	231	2	71	115	1	113	247	72	185	365	229	711	257	6	5	473	291
HEP_00133800	54	2	84	9	23	0	32	7	6	62	5	52	75	135	57	3	44	5	0	20	38	5	1	25	82	144	7	4	23	18	1	124	63	1	49	62	0	81	65	7	120	123	29	66	52	0	1	73	67
HEP_00133900	64	5	79	14	32	0	51	16	7	74	13	110	98	180	33	0	48	20	0	25	37	21	0	29	94	212	8	12	29	22	0	139	59	1	40	68	1	45	54	10	98	117	53	231	94	0	7	79	110
HEP_00134000	14	0	19	1	2	0	2	2	1	5	2	6	9	27	8	0	10	0	0	0	10	1	1	7	23	42	3	3	6	3	0	20	12	0	14	23	0	10	11	0	14	32	3	15	9	0	0	22	12
HEP_00134100	86	6	159	22	66	0	78	30	15	100	9	125	175	202	84	4	122	21	9	63	125	33	6	63	210	170	12	20	84	47	0	134	146	0	87	135	0	107	195	19	173	251	119	164	81	3	4	186	137
HEP_00134200	71	4	158	37	41	0	73	14	15	108	21	115	129	266	74	0	94	15	1	33	114	21	0	45	132	297	19	20	80	16	0	199	119	0	59	131	0	88	132	26	176	171	53	326	90	3	3	132	119
HEP_00134300	0	2	0	1	0	0	1	1	0	0	0	0	1	2	0	0	0	0	0	0	0	0	0	0	2	4	0	2	0	0	0	1	1	0	0	0	0	1	2	0	4	0	0	1	2	0	0	1	1
HEP_00134400	4	0	2	0	5	0	4	3	0	5	1	13	5	12	5	0	6	1	0	3	3	1	0	4	10	16	2	0	5	5	0	7	1	0	0	4	0	4	12	1	9	12	1	23	10	0	0	5	9
HEP_00134500	246	8	157	76	37	0	165	48	35	260	39	253	266	660	78	0	86	81	1	53	114	60	0	53	309	748	32	56	56	35	0	504	238	1	53	102	6	59	194	44	157	341	157	1109	402	0	14	266	342
HEP_00134600	66	8	136	16	32	0	61	8	10	101	12	134	125	352	74	0	122	19	1	54	138	33	0	48	147	365	15	11	85	31	2	285	96	0	73	106	2	86	106	23	166	150	74	257	99	1	2	121	142
HEP_00134700	567	34	749	168	186	1	478	146	105	793	86	794	765	2088	344	8	487	201	5	196	547	189	4	291	905	2393	114	121	392	191	3	1501	628	11	280	601	12	397	653	129	745	1085	536	2734	813	2	38	942	947
HEP_00134800	81	6	98	32	27	0	82	25	11	132	12	163	148	374	44	3	61	18	0	38	72	32	1	45	153	367	23	21	49	36	0	240	111	2	27	86	1	53	119	13	119	196	76	406	131	1	7	120	162
HEP_00134900	24	1	101	11	41	0	42	13	6	60	12	60	84	114	94	0	36	3	0	27	74	10	0	22	97	145	11	7	47	21	0	84	59	0	62	85	2	94	100	5	116	98	46	71	66	0	4	86	77
HEP_00135000	213	19	415	90	93	0	281	80	28	358	24	347	385	1016	155	11	178	112	1	118	208	115	1	112	417	1119	42	86	158	95	5	734	310	10	101	267	7	185	317	61	305	576	425	1560	276	3	32	488	466
HEP_00135100	66	7	81	26	22	0	61	21	15	127	5	151	115	271	61	2	70	14	1	24	73	21	4	41	151	296	11	19	39	24	1	220	96	1	50	67	0	47	104	15	119	220	56	254	146	2	5	89	191
HEP_00135200	0	0	0	0	1	0	0	0	0	3	0	4	4	7	0	0	2	0	0	1	2	0	0	2	2	4	0	0	1	1	0	2	2	0	0	0	0	1	1	0	1	5	2	7	2	0	0	4	1
HEP_00135300	15	0	23	1	13	0	10	3	6	15	4	21	7	40	16	0	10	0	2	2	5	1	3	3	20	46	0	1	4	3	1	34	14	0	4	13	0	7	16	9	13	18	3	32	21	0	3	14	24
HEP_00135400	16	0	11	4	3	0	10	2	4	12	4	24	22	78	6	0	16	1	0	3	15	0	0	5	20	96	4	2	10	3	0	60	13	0	7	12	0	12	20	4	20	39	3	25	29	0	0	22	16
HEP_00135500	42	1	77	21	24	0	29	5	6	66	9	69	97	153	41	0	48	12	0	24	66	3	0	14	133	187	13	3	55	8	0	147	79	0	49	70	2	76	102	13	86	121	50	79	67	0	10	78	99
HEP_00135600	91	3	130	30	50	0	90	18	12	138	24	153	161	222	81	0	62	28	0	47	85	50	0	39	160	304	19	22	57	35	0	204	119	0	70	119	0	68	139	18	146	176	123	374	102	1	4	188	169
HEP_00135700	6	0	15	3	7	0	6	0	0	13	0	20	16	37	10	0	7	2	0	3	15	1	0	5	14	35	2	1	7	4	2	26	14	0	7	9	0	11	16	0	7	22	10	19	10	0	0	19	20
HEP_00135800	30	0	33	7	10	0	15	4	2	14	5	26	31	77	24	0	28	3	0	4	21	2	0	10	67	84	6	2	14	3	0	62	37	0	12	20	0	20	52	3	36	41	18	57	30	0	1	39	35
HEP_00135900	87	4	121	23	49	0	64	16	12	100	20	91	188	256	97	2	67	8	0	31	90	15	1	32	183	247	22	10	60	21	0	189	135	1	73	133	2	118	143	21	177	199	82	208	79	1	9	151	114
HEP_00136000	141	2	91	30	26	0	42	23	8	95	11	102	112	245	27	0	35	36	1	20	40	53	0	53	182	262	12	34	18	24	0	182	98	1	32	35	0	43	99	37	52	195	124	329	147	0	6	187	124
HEP_00136100	13	0	33	2	16	0	14	2	0	16	6	27	38	51	34	0	31	5	0	8	29	0	0	11	36	56	3	0	17	7	0	31	27	0	28	35	0	27	39	2	51	31	9	22	10	0	0	31	25
HEP_00136200	27	0	24	4	6	0	13	2	4	17	5	32	15	47	9	0	5	9	1	5	8	12	3	8	25	45	1	4	3	10	0	36	17	0	7	10	0	6	21	3	29	41	24	80	12	0	1	35	26
HEP_00136300	6	0	2	3	2	0	0	1	1	5	0	8	2	11	2	0	3	0	0	0	3	1	0	0	9	14	3	0	2	0	0	17	1	0	1	3	0	5	7	0	5	9	1	10	4	0	0	3	2
HEP_00136400	38	3	56	9	19	0	29	4	4	43	1	56	47	79	50	0	31	6	1	13	41	4	0	21	69	98	7	11	32	14	0	66	46	0	29	63	0	52	61	6	81	89	24	92	33	0	1	58	64
HEP_00136500	14	0	46	5	12	0	14	3	3	18	9	29	38	42	31	0	23	3	0	12	18	2	0	12	25	42	5	0	11	4	0	22	25	0	17	31	0	20	40	5	37	31	24	35	30	0	0	39	33
HEP_00136600	26	1	27	5	8	0	20	3	1	18	3	26	31	67	18	0	16	4	0	3	20	8	0	8	37	52	4	1	14	3	0	42	31	0	11	13	0	13	33	3	29	41	17	96	28	0	0	44	35
HEP_00136700	51	3	96	7	32	0	32	5	10	56	11	70	64	170	74	0	54	1	2	23	69	6	0	36	81	190	7	2	31	14	0	115	34	1	48	76	0	53	81	12	106	112	39	127	31	0	4	85	86
HEP_00136800	70	2	166	24	41	0	79	14	22	149	17	165	130	391	90	0	127	26	1	59	162	29	2	60	170	430	20	22	112	46	1	274	134	1	76	137	2	112	142	46	201	222	78	227	123	0	5	130	176
HEP_00136900	214	7	317	36	93	0	119	22	17	197	21	222	271	547	178	2	131	40	2	88	99	31	0	67	342	634	50	18	105	46	0	441	223	0	138	204	3	211	254	36	291	361	161	449	156	0	8	354	223
HEP_00137000	56	3	92	31	31	0	55	19	4	103	9	98	142	220	59	1	69	15	0	20	65	25	1	18	153	242	11	17	66	22	1	168	117	0	36	93	0	68	99	12	102	197	61	213	78	0	0	107	110
HEP_00137100	16	1	36	2	8	0	12	7	5	19	3	24	28	56	32	0	20	3	0	4	21	1	0	10	38	78	5	0	7	4	0	33	29	0	30	22	0	31	33	6	36	51	8	28	22	0	1	25	29
HEP_00137200	68	7	111	17	46	0	75	15	8	85	7	124	159	259	66	1	90	22	0	25	118	36	0	30	171	315	14	16	55	33	1	167	127	2	62	99	3	86	137	18	134	205	66	259	125	0	8	95	171
HEP_00137300	60	1	66	11	15	0	32	3	7	46	7	48	69	96	48	0	33	1	1	9	52	6	0	16	92	101	5	2	27	11	0	62	70	1	23	36	1	45	44	10	68	55	34	62	37	1	4	43	52
HEP_00137400	189	7	202	60	51	0	121	30	31	269	20	245	246	553	110	3	155	28	1	46	131	59	5	69	301	641	28	30	103	47	1	456	209	0	101	146	1	103	267	25	225	418	119	751	294	1	6	272	343
HEP_00137500	883	19	402	144	137	1	267	71	92	439	99	489	427	1641	91	2	79	111	0	128	79	111	1	136	538	1847	107	106	69	116	1	1266	338	1	84	166	2	109	443	102	224	661	520	2056	564	2	7	1100	506
HEP_00137600	34	2	35	9	17	0	25	0	1	28	6	41	35	100	40	0	32	5	0	18	32	1	1	17	48	107	7	1	25	12	0	62	30	0	22	33	0	39	56	11	48	53	18	92	31	0	4	41	43
HEP_00137700	391	6	177	84	110	0	150	59	41	242	41	298	298	566	53	0	87	69	3	92	103	85	1	91	307	593	75	44	62	63	3	405	187	0	45	74	0	83	296	52	136	307	223	628	443	2	9	407	345
HEP_00137800	108	6	277	48	62	0	123	40	27	243	49	304	241	504	101	1	146	43	3	91	155	54	2	88	221	565	39	37	108	71	5	382	200	0	82	210	5	118	208	42	293	338	177	549	108	1	8	297	285
HEP_00137900	74	2	62	15	17	0	22	11	11	60	8	60	70	139	53	0	21	9	4	12	35	11	0	23	84	157	14	3	33	13	0	105	56	0	38	72	0	57	59	12	98	97	39	81	59	0	3	98	68
HEP_00138000	80	3	194	39	51	0	101	18	13	123	15	145	154	304	119	2	105	23	4	40	111	37	2	72	236	341	15	24	87	38	1	233	153	1	63	141	3	124	162	34	204	246	109	398	113	1	11	191	183
HEP_00138100	203	12	304	106	71	0	189	62	25	322	32	365	401	971	126	3	174	109	3	86	189	124	2	127	444	1032	30	73	153	83	1	717	316	3	98	271	7	176	320	48	334	487	243	1345	396	2	15	383	391
HEP_00138200	14	0	16	2	3	0	6	4	1	11	1	18	18	28	14	0	4	0	0	4	17	0	0	3	11	41	0	0	10	6	0	25	12	0	18	15	0	15	19	3	20	20	3	18	9	0	2	7	23
HEP_00138300	11	3	32	2	9	0	16	3	1	18	2	14	23	27	21	0	22	1	0	5	36	3	0	15	30	35	0	1	22	8	0	21	26	0	18	22	0	21	19	8	30	30	11	21	7	0	4	17	30
HEP_00138400	110	2	324	41	67	0	134	21	11	178	18	224	260	374	165	2	172	34	1	57	179	30	2	58	288	428	27	14	141	59	0	301	200	0	127	170	4	179	208	37	268	264	147	378	155	0	10	192	202
HEP_00138500	132	3	132	50	63	0	76	19	19	177	29	202	188	301	68	2	100	26	1	51	103	39	0	53	213	364	18	22	76	40	0	230	148	0	57	119	0	82	252	19	178	247	91	299	197	2	3	154	188
HEP_00138600	79	3	155	15	58	0	83	13	11	87	8	109	141	292	86	0	107	17	0	52	103	15	0	56	173	273	14	13	88	34	0	233	120	2	119	135	2	138	118	42	185	144	80	277	79	0	3	148	137
HEP_00138700	38	2	82	9	39	0	34	6	2	35	3	43	101	127	57	1	41	3	0	20	61	4	0	12	102	142	7	5	48	14	0	89	82	0	57	75	2	32	86	11	98	56	32	52	28	0	4	83	47
HEP_00138800	34	2	53	9	27	0	30	8	4	30	9	55	80	105	37	0	42	3	0	12	46	7	0	23	85	162	6	2	37	14	0	100	46	2	44	53	0	58	69	8	90	126	29	62	25	0	1	57	49
HEP_00138900	0	0	0	0	0	0	0	0	0	0	0	0	0	0	0	0	0	0	0	0	0	0	0	0	0	0	0	0	0	0	0	0	0	0	0	0	0	2	0	0	0	0	0	0	0	0	0	0	0
HEP_00139000	0	0	8	0	2	0	3	0	1	4	1	4	5	8	8	0	1	0	0	0	7	0	0	2	10	6	0	0	4	1	0	7	7	0	1	7	0	3	13	1	9	8	1	3	2	0	0	4	4
HEP_00139100	9	0	17	2	9	0	4	0	0	12	1	12	9	24	6	0	13	0	0	1	17	3	0	4	19	27	1	1	7	2	0	12	11	0	11	13	0	12	19	1	12	26	11	10	6	0	1	10	15
HEP_00139200	0	0	0	0	0	0	0	0	0	0	0	0	0	0	0	0	0	0	0	0	0	0	0	0	0	0	0	0	0	0	0	0	0	0	0	0	0	0	1	0	0	0	0	0	0	0	0	0	0
HEP_00139300	0	0	1	0	0	0	0	0	0	3	0	0	3	1	0	0	1	0	0	0	2	0	0	0	1	0	0	0	1	0	0	0	1	0	0	1	0	0	0	3	0	2	0	0	1	0	0	3	0
HEP_00139400	8	0	14	3	3	0	7	4	2	10	1	12	13	16	7	0	5	0	0	2	7	0	0	5	14	11	1	0	4	2	0	12	9	0	5	14	0	13	7	5	12	17	15	10	7	0	0	12	7
HEP_00139500	25	4	90	5	13	0	35	8	4	53	2	57	71	107	44	0	53	4	0	14	52	4	1	20	96	109	5	2	30	12	1	91	54	0	54	64	0	57	62	12	99	89	34	98	35	0	0	56	63
HEP_00139600	67	7	233	19	57	0	84	13	14	115	19	111	184	313	108	2	131	10	0	37	145	12	0	49	184	321	24	11	86	26	0	234	111	0	95	150	2	140	150	25	198	187	70	168	69	0	3	171	177
HEP_00139700	0	4	2	0	0	0	0	2	0	0	0	0	0	0	0	0	0	0	7	0	0	0	8	0	0	0	0	0	0	0	5	0	0	0	0	0	0	0	0	0	0	0	0	0	0	0	2	0	0
HEP_00139800	1	0	2	1	0	0	0	0	0	1	2	3	4	0	0	0	0	0	0	1	0	0	0	0	0	2	0	0	0	0	0	2	1	0	1	2	0	1	0	2	1	1	0	2	2	0	0	4	3
HEP_00139900	17	0	15	4	5	0	11	2	3	18	3	12	28	32	5	0	6	4	1	2	11	2	0	2	14	52	7	2	2	2	0	26	20	0	3	9	1	7	15	5	20	19	10	62	19	0	5	16	21
HEP_00140000	14	0	28	6	10	0	10	2	4	16	4	18	26	38	18	0	17	3	0	13	27	2	0	9	49	48	0	7	14	8	0	34	21	0	13	18	0	28	32	11	31	33	10	35	14	0	2	29	23
HEP_00140100	67	4	43	23	26	0	33	7	16	67	17	70	75	212	21	1	32	16	2	12	48	13	15	22	78	217	24	6	19	8	5	187	73	1	12	53	2	26	69	12	76	116	40	237	111	0	4	73	77
HEP_00140200	170	2	222	46	63	0	90	31	23	170	36	208	165	464	91	1	104	46	0	92	116	52	0	74	211	473	27	31	87	67	0	339	143	0	61	82	1	88	199	35	135	256	171	576	167	0	8	351	228
HEP_00140300	95	10	304	36	142	0	135	27	24	200	23	225	393	349	197	0	284	22	3	69	322	22	0	79	430	444	18	8	211	45	2	255	286	2	156	248	1	260	293	35	356	407	138	202	127	1	16	211	287
HEP_00140400	28	0	7	3	8	0	11	6	2	25	2	17	15	44	10	0	9	1	0	8	13	3	0	3	22	47	3	5	9	3	0	28	11	0	5	22	0	11	8	4	19	19	14	74	13	0	9	28	26
HEP_00140500	18	0	36	2	7	0	17	10	4	33	5	20	29	87	28	0	22	6	0	19	28	1	0	20	58	78	5	4	22	18	0	65	28	0	37	28	0	46	37	5	66	51	17	59	13	0	0	40	41
HEP_00140600	2	1	14	1	1	0	5	0	0	7	3	3	3	12	7	0	7	0	0	2	10	0	0	3	9	29	0	0	5	3	0	17	11	0	9	13	0	9	5	2	18	9	4	2	1	0	0	8	4
HEP_00140700	6	0	4	2	2	0	2	0	2	3	1	8	6	8	2	0	4	0	0	1	10	0	0	1	13	13	0	0	5	1	0	7	6	0	3	3	0	4	3	0	5	4	8	3	6	0	0	4	11
HEP_00140800	32	1	66	14	13	0	26	10	7	56	10	78	53	156	17	4	25	14	0	16	28	25	0	33	47	147	12	20	22	19	0	120	24	0	17	44	0	22	49	19	57	69	58	162	41	0	2	109	67
HEP_00140900	12	1	27	2	16	0	11	3	2	9	3	5	31	27	18	0	17	0	0	3	11	0	0	2	24	32	2	0	9	0	0	29	28	0	8	24	2	14	24	2	36	45	2	5	3	0	0	13	13
HEP_00141000	542	22	605	163	127	1	489	145	96	740	106	822	829	1750	246	5	284	136	1	171	288	193	4	168	815	1892	141	105	182	121	2	1355	615	3	139	341	4	226	758	134	514	973	470	2637	828	0	43	920	861
HEP_00141100	80	2	36	7	6	0	39	6	20	55	10	76	52	176	11	2	15	8	0	18	24	20	0	14	68	206	24	10	11	13	0	165	49	0	10	21	0	16	46	1	23	66	50	212	99	0	1	111	81
HEP_00141200	83	3	98	28	22	0	56	14	10	60	8	93	71	178	27	1	40	21	1	23	39	18	0	27	85	188	17	9	15	10	0	141	59	0	27	38	0	38	75	18	78	103	50	241	58	0	7	109	102
HEP_00141300	228	7	219	51	38	0	123	40	34	209	38	248	232	640	103	2	89	44	1	35	91	38	0	54	246	720	51	27	72	48	0	496	197	0	81	125	1	112	253	19	214	296	143	768	214	0	15	268	313
HEP_00141400	90	6	125	24	28	0	95	35	17	125	14	141	153	295	33	3	45	27	0	37	52	39	0	54	158	302	18	26	31	26	0	232	94	2	33	75	3	49	116	23	103	205	70	555	113	0	6	165	172
HEP_00141500	5	1	11	2	7	0	3	0	2	5	2	45	19	31	8	0	10	0	0	2	15	2	0	7	18	38	8	2	18	0	0	15	10	0	4	12	1	12	7	1	4	15	6	10	9	0	0	7	10
HEP_00141600	3	1	13	0	3	0	5	1	1	4	1	7	6	32	4	1	2	0	0	0	10	0	0	0	10	24	3	2	2	1	0	9	13	0	0	5	0	0	7	1	5	9	1	16	13	0	1	7	7
HEP_00141700	8	0	12	1	6	0	4	0	0	10	0	4	15	19	7	0	10	2	2	2	7	1	0	2	21	28	0	2	12	5	0	15	5	1	8	6	0	6	15	0	7	14	7	12	7	0	0	12	18
HEP_00141800	34	0	35	13	15	0	6	6	2	21	4	32	38	88	23	1	18	8	0	6	17	3	0	12	37	92	7	4	18	13	1	76	37	0	18	22	0	20	32	2	22	62	17	48	28	0	1	34	39
HEP_00141900	16	2	16	2	7	0	6	0	1	15	5	11	21	21	13	0	11	1	0	7	17	1	0	5	32	36	1	0	17	2	0	27	22	0	18	23	0	15	24	3	27	31	3	22	6	0	0	18	25
HEP_00142000	5	1	25	4	6	0	6	1	0	18	1	9	19	23	13	0	21	0	0	6	22	1	0	17	21	31	2	0	15	7	0	21	11	0	12	20	0	32	17	4	34	23	11	11	4	0	1	22	9
HEP_00142100	1	0	4	0	4	0	2	0	0	4	1	4	6	9	4	0	7	0	0	2	5	1	0	3	8	12	0	0	3	1	0	5	5	0	2	10	0	7	0	3	8	9	4	5	1	0	0	7	7
HEP_00142200	54	2	82	7	13	0	24	4	6	67	7	72	53	199	40	0	26	25	0	33	66	19	1	30	66	210	13	14	25	18	1	168	46	0	30	69	1	30	52	17	72	64	33	239	35	0	3	77	80
HEP_00142300	29	2	20	8	1	0	12	2	2	14	3	5	20	45	8	0	5	5	1	0	6	2	0	2	14	66	4	0	4	5	0	40	19	1	2	14	1	8	24	1	21	20	6	48	33	0	1	42	10
HEP_00142400	3	0	3	0	1	0	0	0	0	0	0	0	3	4	0	0	0	0	0	0	0	0	0	0	2	6	0	1	0	0	0	1	0	0	0	1	0	0	0	0	1	1	0	9	0	0	0	0	0
HEP_00142500	119	3	164	19	36	0	50	17	11	109	16	125	155	289	105	0	75	21	0	39	66	23	3	40	178	318	22	19	43	11	0	220	137	2	72	109	2	85	159	33	142	239	88	243	127	0	5	244	180
HEP_00142600	19	2	17	2	12	0	13	6	1	29	2	7	26	48	12	0	16	1	0	5	13	4	1	6	39	51	1	0	7	4	0	42	19	0	10	20	0	16	8	2	36	35	10	58	12	0	0	28	23
HEP_00142700	23	0	52	6	22	0	34	7	1	42	3	51	58	68	21	0	46	4	0	20	29	5	0	11	60	86	6	2	28	20	0	46	44	0	27	42	0	41	64	8	55	76	31	52	35	0	1	61	50
HEP_00142800	35	3	85	6	15	0	36	8	10	46	12	53	51	91	33	0	38	5	0	25	41	9	0	18	33	91	3	3	33	16	0	91	35	0	34	51	0	35	42	14	66	66	29	100	36	0	0	67	60
HEP_00142900	6	0	2	0	5	0	4	1	0	2	1	0	5	5	3	0	8	2	0	0	4	0	0	1	0	8	0	2	0	1	0	3	1	0	0	0	0	0	7	0	1	2	2	2	1	0	0	4	4
HEP_00143000	10	3	42	1	10	0	14	1	4	15	4	14	35	40	26	0	20	2	0	8	25	3	0	13	32	51	0	4	24	8	0	38	25	0	17	35	0	26	24	4	40	34	8	20	5	1	1	22	21
HEP_00143100	63	6	127	14	36	0	30	24	4	110	20	122	115	302	105	1	78	16	1	50	101	17	1	48	115	319	16	13	69	33	1	242	81	0	70	99	0	100	94	19	140	133	69	220	63	0	6	115	128
HEP_00143200	54	5	62	16	22	0	17	8	3	38	6	48	48	100	17	1	31	13	0	9	33	7	0	9	66	131	11	7	17	10	0	78	44	0	19	43	0	34	49	12	45	70	18	82	41	0	5	66	48
HEP_00143300	231	5	230	48	69	0	138	42	36	215	35	277	173	657	67	5	109	84	0	99	116	66	0	104	235	704	49	56	65	74	0	449	149	1	69	132	0	98	186	38	176	266	193	720	211	0	1	337	341
HEP_00143400	53	9	155	10	85	4	60	17	13	100	23	98	80	372	79	3	77	20	4	37	61	17	7	36	191	288	25	11	54	40	6	177	104	3	65	70	3	206	95	14	143	261	53	155	44	2	6	291	302
HEP_00143500	63	1	129	5	36	0	48	12	4	72	6	73	147	203	85	0	60	4	0	27	98	9	0	21	154	225	12	5	64	11	0	170	93	1	65	114	0	110	125	19	156	176	50	95	59	0	1	121	103
HEP_00143600	12	0	17	4	8	0	6	4	1	11	5	17	19	32	16	0	22	5	0	2	18	3	0	8	18	31	3	1	10	4	0	23	13	1	6	9	0	4	15	0	19	31	5	33	29	0	0	9	15
HEP_00143700	73	4	104	11	23	0	34	11	15	68	11	76	90	399	81	0	81	8	0	25	68	19	0	32	119	480	13	11	50	27	0	305	68	1	53	98	0	78	77	14	156	140	48	215	71	0	1	108	77
HEP_00143800	18	1	42	3	10	0	22	4	5	21	2	21	36	46	34	0	17	6	0	4	23	4	0	10	48	61	6	6	12	9	0	50	26	0	14	30	1	32	45	11	40	27	11	62	16	0	3	31	40
HEP_00143900	30	3	40	7	18	0	17	9	5	32	2	33	30	92	26	0	16	3	0	16	19	6	0	8	43	79	8	4	23	6	1	58	26	0	21	22	0	22	22	3	39	64	5	44	37	0	0	44	46
HEP_00144000	80	2	180	17	26	0	54	15	14	132	12	173	120	463	84	0	93	34	3	46	109	37	2	46	137	472	17	21	79	36	4	358	110	2	46	112	0	84	118	14	174	141	139	378	83	0	9	208	167
HEP_00144100	109	4	113	26	30	0	70	34	21	122	28	135	131	351	48	2	69	24	1	56	83	27	3	62	138	367	30	26	59	33	1	235	87	1	46	82	1	66	127	27	144	145	83	382	112	0	12	122	160
HEP_00144200	33	4	60	5	31	1	18	6	2	24	8	23	52	44	36	2	22	5	2	12	29	20	0	19	50	53	2	1	30	7	2	37	52	0	29	46	0	39	40	4	66	64	20	20	25	1	2	50	28
HEP_00144300	5	2	17	0	2	0	8	14	0	6	1	7	27	16	4	0	6	0	0	6	41	0	0	0	6	27	1	5	28	3	0	12	10	1	4	12	0	17	27	3	19	13	90	65	42	0	0	11	4
HEP_00144400	53	2	111	12	16	0	46	7	3	49	15	76	56	204	57	0	39	9	0	23	41	10	1	20	95	178	12	4	39	15	2	121	57	0	44	75	0	64	45	8	104	96	30	142	72	0	0	88	77
HEP_00144500	165	6	158	41	61	0	95	21	25	159	22	169	101	354	72	0	80	50	1	59	70	40	1	86	154	319	28	26	60	64	0	230	115	0	52	118	2	90	174	27	158	151	148	671	86	2	4	338	192
HEP_00144600	49	2	76	11	31	0	31	8	3	49	14	65	80	117	38	0	28	11	0	19	37	12	0	21	106	160	10	11	22	13	0	115	62	0	41	50	0	47	69	12	82	119	41	103	66	0	2	78	96
HEP_00144700	4	0	18	1	3	0	6	2	0	21	1	16	15	18	9	0	10	2	0	2	11	2	0	4	16	18	2	3	3	3	0	22	7	0	14	15	1	8	7	3	20	21	9	20	2	0	0	18	11
HEP_00144800	435	26	1312	128	229	0	444	131	62	844	70	853	1072	2463	672	14	909	177	8	262	954	176	3	295	1187	2715	100	124	664	189	1	1896	906	13	544	903	17	791	698	126	1393	1336	807	2291	562	1	49	919	1054
HEP_00144900	133	7	234	38	76	0	105	38	30	201	21	223	228	493	134	3	146	20	7	55	193	42	2	67	264	581	27	23	117	67	3	394	190	1	122	270	1	154	247	32	334	333	103	316	155	0	7	218	263
HEP_00145000	87	3	53	39	37	0	52	14	12	96	9	78	65	121	31	0	26	24	0	16	26	16	0	27	112	138	22	17	12	13	0	78	57	0	21	33	0	28	96	9	54	123	74	235	81	0	1	130	119
HEP_00145100	85	2	71	29	21	0	47	12	6	68	14	103	121	153	33	0	31	27	0	17	31	22	1	30	106	214	16	12	30	17	0	147	57	0	22	41	0	24	51	14	75	130	75	183	104	3	5	120	84
HEP_00145200	27	1	29	3	17	0	8	7	3	20	7	31	28	48	18	0	18	6	0	3	40	9	0	6	41	65	1	7	13	2	0	37	22	1	11	16	0	26	39	8	33	39	22	47	29	0	3	25	40
HEP_00145300	186	2	105	53	28	0	55	13	24	132	27	191	182	375	31	2	19	20	0	33	28	31	0	29	191	433	36	13	26	23	0	328	137	0	23	52	0	23	104	21	82	259	105	445	167	0	0	272	159
HEP_00145400	14	3	57	6	8	0	12	6	7	30	7	31	30	46	37	0	20	4	0	14	27	2	0	18	40	78	12	1	18	10	0	59	30	0	27	33	0	53	45	11	58	38	24	40	16	0	0	38	30
HEP_00145500	156	2	256	23	62	0	98	28	12	168	25	202	307	649	158	2	172	22	1	50	212	29	1	50	306	603	29	27	111	40	0	449	188	0	111	215	2	152	179	32	323	312	125	573	169	1	10	248	276
HEP_00145600	31	5	39	17	11	0	48	7	1	35	4	40	32	108	35	0	14	9	0	16	16	12	0	11	57	124	4	9	27	6	0	58	33	2	17	35	1	12	43	16	60	71	38	163	45	0	4	46	46
HEP_00145700	153	4	98	34	47	0	42	17	11	91	24	99	145	313	49	0	38	28	1	31	72	28	0	52	129	310	27	6	28	21	0	261	101	1	26	66	0	51	95	11	113	143	92	259	126	0	3	164	155
HEP_00145800	91	1	133	26	36	0	46	7	11	101	19	121	167	321	80	0	76	19	1	25	105	14	3	38	155	379	10	16	67	20	0	257	116	1	62	116	1	114	134	23	172	230	56	183	120	0	8	139	148
HEP_00145900	7	0	7	0	4	0	8	3	1	5	1	9	9	26	8	1	10	2	0	1	3	1	0	3	7	21	1	2	6	3	0	12	4	1	1	9	0	8	8	2	11	14	6	22	8	0	2	10	12
HEP_00146000	44	4	88	16	20	0	24	10	10	77	10	70	87	219	42	1	62	12	0	28	82	12	0	23	94	258	6	5	39	13	1	170	77	1	44	63	0	57	65	11	129	121	34	170	49	0	1	76	80
HEP_00146100	64	4	239	21	90	0	89	10	11	114	10	129	290	260	104	0	142	8	0	44	164	7	0	58	348	266	23	4	110	40	1	197	259	1	87	173	0	150	249	19	213	329	90	108	92	1	6	190	170
HEP_00146200	51	4	107	29	26	0	48	12	12	90	12	115	99	296	57	3	64	16	1	23	113	15	1	30	138	362	24	12	62	19	1	229	65	0	44	71	1	67	80	36	94	151	52	163	96	3	8	58	123
HEP_00146300	2	0	2	1	3	0	4	0	0	3	0	4	2	4	1	0	2	1	0	3	2	0	0	2	5	3	0	0	3	2	0	2	1	0	2	3	0	0	1	0	1	7	1	3	0	0	0	1	7
HEP_00146400	87	2	75	32	23	0	50	16	11	84	12	68	106	214	33	0	32	16	2	22	36	29	0	36	100	266	6	22	32	20	2	187	81	0	20	54	1	25	80	10	63	179	46	216	109	0	4	132	110
HEP_00146500	38	0	50	9	9	0	29	6	9	36	2	49	33	118	44	1	21	4	0	13	22	4	0	14	44	123	21	2	16	8	0	96	30	0	14	30	1	33	36	8	52	51	21	86	29	0	3	48	59
HEP_00146600	35	0	54	9	5	0	25	5	1	40	16	39	44	120	38	0	23	4	1	21	20	10	1	15	44	111	6	7	16	5	0	79	40	0	35	41	0	37	44	12	67	74	28	70	26	0	0	40	64
HEP_00146700	54	0	94	19	38	0	38	10	7	54	8	63	82	140	69	0	58	12	1	24	55	10	0	33	106	190	15	8	29	16	0	126	86	1	52	77	0	87	101	19	130	157	42	86	34	0	3	125	106
HEP_00146800	28	5	76	12	24	0	34	3	4	55	14	49	70	90	33	0	43	4	0	16	58	4	0	13	77	98	11	2	41	16	0	62	51	0	37	51	0	46	33	14	94	72	43	71	26	0	3	59	47
HEP_00146900	100	16	166	43	63	0	92	24	14	156	23	171	193	346	86	4	57	40	1	48	95	45	1	39	200	424	24	34	60	45	0	256	130	0	65	149	1	91	175	12	191	235	121	520	150	0	13	223	186
HEP_00147000	462	15	1195	86	460	0	359	60	44	523	66	608	1317	1783	967	6	555	26	0	192	574	33	1	202	1382	1894	75	17	412	157	1	1295	1051	1	801	1130	4	1160	1257	169	1620	1772	405	311	292	1	27	997	720
HEP_00147100	25	2	45	3	12	0	21	7	5	33	8	34	36	72	28	0	35	5	0	11	37	9	0	13	53	75	7	6	16	19	0	68	36	1	33	44	1	38	34	5	49	41	25	60	30	0	1	38	38
HEP_00147200	111	12	303	30	89	0	118	20	11	146	10	159	279	474	133	0	186	30	0	46	230	27	1	56	293	493	22	25	130	51	1	332	189	2	156	209	3	198	217	42	261	298	183	353	102	0	8	273	180
HEP_00147300	30	0	48	4	8	0	21	4	3	29	4	34	42	67	14	0	8	8	1	11	21	3	0	8	49	93	7	5	14	12	0	68	24	0	17	21	1	13	31	3	33	55	25	89	39	0	0	54	36
HEP_00147400	57	1	53	17	13	0	37	16	7	66	7	88	97	189	28	0	33	30	0	21	38	23	0	25	101	206	11	19	26	14	0	154	71	1	23	45	0	35	69	7	60	118	45	190	55	0	0	129	87
HEP_00147500	15	0	27	2	11	0	11	7	4	27	4	28	30	52	18	0	24	3	0	1	25	0	0	13	38	67	2	1	18	10	0	55	14	0	23	20	0	30	32	4	49	49	18	29	19	0	2	37	31
HEP_00147600	112	2	70	18	25	0	35	9	11	49	16	78	91	137	18	0	17	16	0	21	14	16	0	11	122	166	13	4	10	11	0	114	84	0	13	26	1	26	69	5	34	118	51	180	133	0	0	120	79
HEP_00147700	4	1	24	2	4	0	8	6	0	9	3	19	17	39	13	0	12	1	0	6	8	2	0	6	18	30	1	0	12	6	0	22	8	0	18	20	0	9	12	5	28	14	6	20	2	1	0	26	11
HEP_00147800	131	7	296	25	65	0	83	23	21	157	28	157	236	477	162	2	116	13	1	53	140	11	0	43	293	558	19	4	85	49	0	347	202	1	145	155	3	208	231	32	281	301	103	230	114	1	10	230	241
HEP_00147900	60	0	68	16	16	0	33	12	9	67	13	80	66	200	36	1	18	12	1	13	19	16	0	16	91	226	11	13	14	8	0	153	65	0	26	52	0	38	75	8	54	117	47	207	81	0	0	133	88
HEP_00148000	14	2	23	6	3	0	12	3	5	16	3	12	16	40	8	0	1	2	0	8	5	2	0	13	10	51	1	3	8	4	0	39	11	0	8	9	0	2	11	1	18	15	7	59	16	0	0	20	30
HEP_00148100	90	0	108	24	21	0	38	12	24	91	20	114	106	264	57	0	57	23	0	18	56	20	0	34	137	297	37	8	23	25	0	198	83	2	40	79	0	43	102	25	118	107	42	245	81	0	1	127	142
HEP_00148200	53	1	84	11	27	0	40	7	9	53	18	56	83	151	40	1	33	8	0	24	56	5	0	16	81	127	12	3	36	14	1	104	62	0	47	66	1	72	71	12	101	93	37	86	47	0	3	71	57
HEP_00148300	32	1	45	5	11	0	16	2	2	30	6	28	44	145	50	0	58	4	1	9	64	7	0	17	58	151	6	2	27	11	0	117	35	0	30	33	0	40	45	9	75	72	21	45	46	0	0	34	46
HEP_00148400	17	0	18	1	3	0	8	1	1	9	5	8	18	58	16	0	14	0	0	7	11	1	0	6	18	54	6	4	12	4	0	43	11	0	7	8	1	6	19	2	25	18	7	27	15	0	3	20	14
HEP_00148500	10	0	6	2	2	0	9	0	0	9	1	16	11	30	5	0	1	1	2	2	5	2	0	2	11	33	1	2	0	1	0	16	8	0	7	6	1	12	8	1	10	17	3	35	5	0	0	12	10
HEP_00148600	37	1	110	12	22	0	30	10	9	39	8	57	120	196	60	3	55	15	0	23	68	11	0	27	112	265	5	8	48	16	0	145	91	0	45	90	0	79	78	15	143	114	39	230	65	2	9	99	88
HEP_00148700	398	14	618	106	163	0	257	76	56	482	63	521	676	1145	347	6	287	51	15	146	329	48	14	128	755	1290	65	49	237	104	6	936	509	2	268	502	2	349	600	55	664	923	270	826	367	0	28	637	647
HEP_00148800	63	3	77	26	17	0	55	15	13	85	4	95	104	213	40	3	56	7	0	14	55	11	0	13	99	253	21	6	42	9	0	148	74	1	13	44	1	29	74	20	81	136	55	201	118	0	1	78	112
HEP_00148900	75	3	118	31	36	0	79	18	13	156	17	146	157	291	54	5	75	14	2	35	95	17	0	37	150	374	22	14	72	23	0	287	107	0	46	101	0	69	107	21	147	208	63	335	95	1	5	99	184
HEP_00149000	113	4	103	25	19	0	44	29	21	53	35	59	55	197	19	0	24	22	1	35	14	19	4	28	57	164	25	9	13	18	2	133	47	0	22	27	0	30	65	19	44	84	69	351	55	0	6	215	77
HEP_00149100	58	7	51	10	14	0	49	14	7	62	5	52	73	190	21	3	19	17	3	29	51	23	3	23	81	163	9	14	16	8	1	107	74	1	12	33	2	23	48	6	57	107	63	312	62	0	6	101	90
HEP_00149200	10	3	41	2	14	0	17	1	3	18	2	25	32	59	20	1	20	2	0	9	25	1	0	13	33	54	0	1	15	8	0	26	19	0	25	16	0	33	23	2	34	37	27	34	16	0	0	31	28
HEP_00149300	152	2	152	20	39	0	60	16	24	116	37	124	146	373	85	0	73	17	2	29	82	14	4	42	143	485	33	11	56	32	0	262	110	2	66	103	0	66	122	33	123	175	92	414	126	0	6	170	136
HEP_00149400	131	1	132	28	56	0	89	17	18	148	13	164	132	339	48	0	52	73	1	68	68	62	0	60	185	423	38	44	41	31	0	304	118	0	21	64	0	50	119	34	102	162	167	473	130	3	1	251	203
HEP_00149500	5	0	11	0	1	0	3	2	0	5	1	8	12	13	9	0	2	0	0	1	4	0	0	0	13	29	0	2	4	2	0	16	6	0	5	6	0	10	10	1	7	7	1	12	6	0	0	11	3
HEP_00149600	128	12	236	43	80	0	119	32	17	161	11	163	270	422	117	8	129	31	0	56	119	32	0	78	292	481	35	36	116	47	0	335	180	2	93	137	3	143	213	32	232	310	167	561	166	2	5	257	186
HEP_00149700	431	29	619	147	152	0	440	115	81	726	99	734	672	1343	197	10	326	144	3	186	311	154	2	236	772	1552	101	103	225	169	1	1083	513	3	174	418	17	256	702	81	568	970	411	2038	655	1	34	728	897
HEP_00149800	371	4	236	88	68	0	158	51	29	251	38	319	288	654	72	1	79	84	3	92	87	54	1	97	342	728	46	67	66	64	0	519	213	1	54	108	2	91	253	50	160	417	238	896	313	1	7	525	312
HEP_00149900	59	1	55	10	14	0	21	10	8	43	9	50	70	137	30	0	38	2	1	26	31	10	1	19	75	151	5	0	19	11	0	99	58	0	30	56	0	28	53	9	60	98	30	99	47	1	4	86	67
HEP_00150000	19	0	24	4	10	0	11	4	1	12	5	16	32	25	21	0	5	1	0	3	10	4	0	3	29	32	6	3	4	2	0	22	20	0	9	9	0	14	11	4	20	24	22	33	10	0	0	20	21
HEP_00150100	67	0	125	17	36	0	41	7	7	59	9	78	102	206	91	1	66	3	0	18	55	8	0	37	149	207	15	3	41	27	0	148	70	0	64	104	1	109	103	16	175	154	38	123	39	0	2	94	79
HEP_00150200	49	2	61	9	21	0	29	16	2	58	10	67	72	99	26	0	23	25	0	27	40	10	0	22	74	113	12	10	24	18	0	65	41	0	15	26	0	26	45	17	60	103	43	114	66	0	4	82	78
HEP_00150300	227	18	314	66	175	0	185	39	35	224	43	309	341	786	245	7	223	70	0	103	224	91	1	112	429	934	53	63	146	78	2	562	309	6	211	251	4	291	276	55	392	411	240	972	246	2	17	418	280
HEP_00150400	58	3	77	11	21	0	44	9	4	54	14	53	127	176	65	0	56	8	1	13	60	2	2	12	97	307	14	2	33	3	1	141	88	0	37	68	0	82	97	21	106	123	45	90	54	0	4	86	64
HEP_00150500	40	1	98	5	26	0	43	5	8	47	13	26	78	139	61	0	41	7	1	20	58	5	2	14	87	162	7	2	28	11	2	106	61	0	38	59	2	56	51	20	119	87	32	116	35	1	0	75	53
HEP_00150600	815	46	1007	240	323	0	671	162	145	1033	147	1267	694	1993	324	8	251	296	31	490	329	375	38	533	791	2338	186	259	202	374	34	1708	540	2	287	599	7	414	1170	176	843	1110	783	3921	612	4	35	1862	1361
HEP_00150700	1	0	2	0	0	0	0	0	0	0	1	1	0	0	1	0	0	0	0	0	1	0	0	1	1	2	0	0	0	0	0	0	1	0	0	3	0	1	0	0	1	1	0	0	1	0	0	0	2
HEP_00150800	0	0	1	0	0	0	0	0	0	1	0	0	0	1	0	0	0	0	0	0	1	0	1	0	0	0	0	0	0	0	0	0	1	0	0	0	0	0	0	1	0	0	0	0	0	1	0	0	1
HEP_00150900	1	0	1	0	0	0	0	0	0	0	1	1	0	1	1	0	3	2	0	1	1	0	0	0	1	1	2	0	0	0	0	1	2	0	0	3	0	0	1	0	4	2	2	0	0	0	0	2	10
HEP_00151000	8	2	21	1	2	0	6	3	0	22	1	14	13	38	12	0	14	2	0	5	24	5	0	6	12	30	2	2	10	3	0	24	13	0	6	21	0	9	13	1	20	18	11	36	8	0	1	20	20
HEP_00151100	0	0	0	0	0	0	0	0	0	0	0	0	1	0	0	0	0	0	0	0	0	0	0	0	0	0	0	0	0	0	0	0	0	0	0	0	0	0	0	0	0	0	0	0	0	0	0	0	0
HEP_00151200	0	0	1	0	0	0	0	0	0	0	0	0	0	0	0	0	0	0	0	0	0	0	0	0	0	0	0	0	0	0	0	0	0	0	0	0	0	0	0	0	0	0	0	0	0	0	0	0	0
HEP_00151300	4	1	41	2	1	0	7	1	0	45	2	46	50	74	6	0	8	3	0	3	5	1	0	7	14	11	2	3	5	1	0	12	5	0	21	19	0	9	73	13	13	73	22	9	2	0	0	7	13
HEP_00151400	0	0	1	0	1	0	0	0	0	0	0	1	0	1	0	0	0	0	0	0	0	0	0	0	0	0	0	0	0	0	0	0	0	0	0	0	0	0	0	0	1	0	0	0	0	0	0	1	0
HEP_00151500	3	0	6	4	4	0	2	0	1	9	1	2	4	20	3	0	9	0	0	2	7	2	0	1	11	19	2	3	7	2	0	17	1	0	6	11	0	6	3	3	13	7	1	19	4	0	0	12	6
HEP_00151600	103	0	114	47	36	0	52	23	5	97	16	149	138	311	49	2	42	28	0	21	46	22	0	33	202	305	13	26	32	15	0	241	128	0	35	65	0	47	124	13	92	312	104	291	121	1	2	193	133
HEP_00151700	7	0	11	2	3	0	9	0	1	9	0	21	20	31	9	0	6	0	0	5	6	0	0	1	16	16	0	2	5	6	0	22	8	0	8	6	0	12	5	1	19	17	5	17	10	0	0	19	14
HEP_00151800	3	0	6	4	5	0	6	2	1	21	0	15	15	11	10	0	5	1	0	3	11	1	0	5	14	22	2	0	9	1	0	14	11	0	4	6	0	10	15	0	8	18	2	21	14	0	0	9	14
HEP_00151900	4	0	1	1	2	0	2	0	0	2	0	2	7	4	3	0	1	1	0	0	1	0	0	0	9	6	0	0	0	0	0	7	3	0	3	2	0	0	3	1	7	5	1	11	6	0	0	7	3
HEP_00152000	13	3	33	7	4	0	15	0	4	23	1	19	18	49	10	0	23	1	0	6	22	2	0	7	22	47	3	1	15	6	0	37	15	1	7	21	0	19	30	3	20	39	12	35	22	0	0	26	32
HEP_00152100	43	0	32	10	12	0	24	4	8	36	6	36	50	121	9	0	10	8	3	9	19	14	0	12	48	134	11	15	6	9	0	105	26	0	5	17	0	14	33	0	26	36	37	140	61	0	0	65	49
HEP_00152200	20	0	44	3	20	0	15	3	5	45	1	33	47	77	20	0	22	1	1	10	35	7	0	13	51	101	4	2	16	9	0	52	45	0	30	38	0	37	67	10	63	83	16	33	32	1	3	47	41
HEP_00152300	97	7	64	29	21	0	61	11	13	90	23	85	109	207	44	0	40	13	0	30	44	22	0	29	105	228	14	19	30	18	0	173	77	2	20	87	0	37	70	13	85	141	78	420	121	0	3	127	103
HEP_00152400	5	0	9	0	3	0	3	0	0	7	1	10	11	17	10	0	9	0	0	6	6	0	0	5	7	15	0	0	4	0	0	6	9	1	6	3	0	8	11	2	13	8	2	11	6	0	0	8	3
HEP_00152500	201	5	277	44	87	0	105	27	27	208	27	231	256	574	115	2	139	30	0	45	173	34	2	58	263	658	46	29	95	46	1	484	220	1	84	152	2	112	232	45	238	313	140	445	199	0	8	266	242
HEP_00152600	34	0	30	3	18	0	17	19	10	37	6	24	50	52	16	0	16	3	0	7	15	3	0	7	48	61	15	2	15	4	0	52	38	0	13	43	0	28	41	11	50	54	27	56	28	0	1	79	38
HEP_00152700	644	33	1108	111	422	0	436	86	112	635	127	727	1160	2017	752	1	563	76	1	234	669	83	3	258	1376	2195	160	45	419	155	1	1458	962	2	570	937	3	865	1069	190	1403	1291	535	1227	508	5	54	1377	928
HEP_00152800	165	7	607	33	116	0	193	35	28	277	38	323	411	872	332	7	242	28	4	135	234	43	3	146	447	859	52	40	161	107	3	616	319	3	267	406	4	389	402	66	563	496	272	586	175	1	27	493	414
HEP_00152900	3	0	6	1	3	0	6	2	3	6	1	7	11	15	2	0	5	1	0	0	3	0	0	3	12	15	0	0	1	0	0	13	8	0	9	6	0	7	7	3	12	15	6	6	6	0	0	9	5
HEP_00153000	5	1	25	3	8	0	7	2	1	22	3	21	17	42	11	0	12	1	0	10	24	4	0	8	12	32	5	0	14	1	0	17	13	0	5	19	0	11	15	1	33	8	10	33	4	0	1	15	27
HEP_00153100	745	16	791	167	155	0	415	135	76	704	89	764	557	1896	130	2	151	208	2	201	181	221	3	244	634	2051	135	189	110	144	1	1397	444	3	123	230	0	142	565	120	313	790	841	2815	556	3	23	1357	956
HEP_00153200	50	0	83	12	32	0	42	13	8	81	10	98	97	181	53	0	77	13	2	24	114	13	0	37	119	238	16	13	80	18	1	157	101	0	59	118	2	63	108	16	146	170	38	150	56	0	4	80	100
HEP_00153300	40	3	71	11	36	0	42	11	5	50	8	67	59	115	45	0	63	14	0	30	66	9	1	27	83	182	5	19	33	19	0	94	60	0	36	56	0	54	76	14	97	78	35	140	35	0	3	83	69
HEP_00153400	60	3	125	21	28	0	48	9	7	102	8	115	102	192	55	0	80	16	0	38	105	18	0	31	113	240	6	11	78	24	0	170	82	0	67	78	0	72	89	7	129	134	65	203	79	0	4	88	114
HEP_00153500	14	2	23	7	8	0	17	3	2	14	1	8	9	29	11	0	7	8	0	6	9	2	0	10	16	40	3	2	14	3	0	21	16	0	11	9	0	13	16	2	20	16	13	30	21	0	0	14	11
HEP_00153600	331	2	160	70	57	0	101	46	46	218	57	245	275	627	63	3	41	52	0	74	40	31	1	52	299	697	45	32	41	43	0	503	204	1	39	74	0	61	205	42	133	337	223	998	217	2	8	504	271
HEP_00153700	358	10	338	141	123	0	230	68	51	321	74	369	292	530	68	1	85	87	12	84	81	90	12	110	319	642	83	66	60	65	6	409	238	1	52	145	1	93	307	55	234	419	347	1294	268	4	16	842	435
HEP_00153800	21	1	59	4	7	0	12	3	2	50	4	43	30	82	31	0	33	4	0	16	25	6	0	16	51	102	6	5	29	9	1	80	36	0	28	46	0	43	33	6	51	51	11	83	27	0	1	48	50
HEP_00153900	6	3	20	3	8	0	9	0	2	18	8	26	22	48	17	0	13	6	0	4	14	2	0	2	34	61	5	5	11	3	0	33	19	1	2	22	0	13	18	1	34	24	12	49	13	0	2	25	23
HEP_00154000	43	4	101	14	25	0	32	10	4	72	9	75	111	122	69	0	51	14	0	14	55	7	0	11	110	182	11	7	29	22	0	114	69	2	60	84	0	71	97	17	130	171	42	81	46	0	0	87	109
HEP_00154100	13	0	22	6	11	0	21	0	1	20	0	22	28	40	12	0	4	0	0	4	28	2	1	5	32	48	0	2	16	4	0	38	27	0	10	13	0	17	19	4	40	48	12	33	23	0	0	18	24
HEP_00154200	1190	51	1245	325	207	0	661	168	165	1095	187	1358	1199	3440	400	17	441	305	15	353	537	346	13	342	1283	3848	216	247	388	224	9	2528	930	6	343	797	23	506	1011	218	1110	1695	1010	5012	1116	2	67	1918	1535
HEP_00154300	2	0	3	0	1	0	0	0	0	3	0	4	2	6	2	0	2	1	0	0	3	2	0	3	2	7	0	0	3	0	0	3	4	0	1	3	0	3	9	0	1	0	1	5	3	0	0	3	3
HEP_00154400	45	3	146	7	48	0	54	5	14	89	8	109	122	196	92	0	105	9	0	31	109	4	0	33	154	247	9	3	81	16	0	164	97	0	83	136	0	113	132	13	194	153	63	92	41	0	6	124	121
HEP_00154500	42	1	43	12	19	0	25	12	7	58	9	70	56	141	13	0	26	11	0	10	32	13	0	17	94	170	2	7	18	10	0	108	52	0	11	27	0	30	45	5	40	85	27	137	63	0	1	57	68
HEP_00154600	11	0	27	6	13	0	11	7	2	13	4	13	26	44	10	0	10	9	0	9	13	8	0	3	39	41	3	5	10	4	0	41	15	0	15	20	2	13	23	3	30	50	24	60	27	0	1	32	38
HEP_00154700	43	1	71	7	12	0	17	9	4	54	4	53	62	103	38	0	32	9	1	13	22	9	0	17	70	122	11	7	19	17	0	100	41	1	25	46	0	36	64	7	57	74	43	93	36	0	1	59	70
HEP_00154800	5	4	9	4	2	0	7	3	3	14	2	10	13	26	8	0	4	1	0	1	3	0	0	6	18	22	1	5	1	1	0	16	8	0	1	6	0	3	9	1	7	18	8	70	28	0	0	19	7
HEP_00154900	49	3	43	12	2	0	31	1	12	64	7	59	69	165	12	0	11	21	0	13	29	10	0	11	82	218	7	12	12	7	1	132	51	0	9	21	1	15	65	8	39	132	20	188	96	0	8	55	71
HEP_00155000	1	0	3	0	0	0	1	0	0	0	0	1	8	9	3	0	7	0	0	0	6	0	0	0	4	7	0	1	1	0	0	10	3	0	3	2	0	2	5	0	3	3	0	1	1	0	0	0	3
HEP_00155100	25	1	30	12	4	0	8	4	8	21	7	26	24	48	13	0	9	6	1	5	16	6	0	7	37	71	4	4	8	6	0	41	37	0	13	22	0	19	30	7	26	38	19	89	23	1	4	23	32
HEP_00155200	10	0	50	1	29	0	12	2	2	19	1	35	24	67	28	0	27	0	0	6	23	3	0	10	27	67	1	0	28	7	0	32	32	0	25	24	0	20	42	3	35	37	19	20	12	0	3	37	39
HEP_00155300	107	7	95	29	29	0	80	16	27	85	15	108	128	338	57	2	46	20	3	25	39	29	3	36	163	373	25	13	31	25	1	253	100	1	48	79	2	49	134	31	125	214	84	388	142	0	12	158	168
HEP_00155400	273	19	1139	88	389	0	394	65	50	586	58	672	1135	1176	910	10	591	29	3	225	648	34	2	223	1300	1313	51	38	454	196	1	879	903	5	723	1163	10	1052	997	120	1430	1764	434	347	220	1	33	747	758
HEP_00155500	0	0	0	0	0	0	0	0	0	0	0	0	0	1	3	0	0	0	0	0	1	0	0	0	0	0	0	0	0	0	0	1	0	0	0	0	0	0	1	0	0	0	0	0	0	0	0	0	0
HEP_00155600	51	4	150	16	54	0	53	12	10	78	9	97	128	209	78	0	123	6	1	40	108	7	1	29	135	237	14	2	78	27	1	157	106	0	75	121	0	105	114	26	168	156	49	105	56	0	11	124	96
HEP_00155700	4	1	15	1	5	0	6	0	1	6	0	5	17	16	12	0	8	0	0	1	15	0	0	3	14	25	3	0	7	2	0	8	9	0	10	15	0	18	31	6	22	21	6	15	7	0	0	12	12
HEP_00155800	27	1	40	7	9	0	13	6	5	33	3	33	31	95	13	1	21	3	1	8	28	6	0	15	34	91	3	4	21	6	1	53	19	1	18	32	0	17	21	12	43	35	18	66	22	0	1	31	27
HEP_00155900	159	7	142	49	39	0	128	25	27	173	29	219	190	488	63	2	70	48	0	54	94	32	0	69	216	524	44	27	57	45	0	375	158	1	51	107	0	85	172	20	157	231	149	693	205	1	9	230	220
HEP_00156000	50	2	109	5	35	0	43	7	5	64	9	83	93	202	67	0	75	5	0	20	81	12	3	24	105	263	10	13	46	16	2	160	76	0	50	91	1	58	122	6	122	143	47	124	53	0	2	107	91
HEP_00156100	18	2	24	4	12	0	6	4	0	16	5	18	18	49	11	0	18	3	0	8	19	2	0	4	37	59	8	2	12	4	0	25	33	0	16	19	0	16	26	8	43	43	10	33	18	0	1	28	32
HEP_00156200	0	0	0	0	0	0	1	0	1	2	0	1	1	1	0	0	0	0	0	0	0	0	0	3	1	4	1	0	0	0	0	4	2	0	0	1	0	0	1	1	1	6	0	1	1	0	0	3	1
HEP_00156300	11	0	21	3	3	0	1	0	1	17	2	15	24	22	3	0	7	0	0	6	6	2	0	6	12	46	0	2	3	1	0	22	11	0	5	3	0	4	20	2	12	35	11	37	11	0	0	17	12
HEP_00156600	35	3	30	0	12	0	18	4	2	17	2	22	33	45	26	0	20	1	0	6	21	3	2	6	42	60	11	1	11	1	0	49	27	0	11	20	0	18	18	8	23	46	16	32	17	0	1	27	29
HEP_00156700	35	3	35	13	12	0	43	6	4	55	15	53	60	195	21	0	66	17	0	13	52	14	0	16	70	247	8	9	34	11	0	146	42	1	24	40	0	21	62	17	58	77	26	147	87	0	10	38	100
HEP_00156800	25	0	44	8	8	0	16	6	2	25	2	23	50	75	12	0	14	7	0	4	37	2	1	6	55	88	6	4	16	4	0	61	33	1	15	24	0	14	26	8	51	52	20	78	38	0	1	36	24
HEP_00156900	2	0	8	2	5	0	8	1	0	7	0	4	12	16	7	0	6	0	0	3	7	0	0	2	12	12	1	2	5	2	0	5	6	0	9	13	0	7	8	0	17	13	3	8	4	0	0	8	8
HEP_00157000	180	7	239	26	67	0	146	54	29	255	21	300	198	556	94	1	86	72	0	120	107	88	2	139	227	640	35	60	82	74	0	391	178	0	72	129	1	82	220	48	192	266	244	786	183	0	6	396	308
HEP_00157100	24	2	102	14	36	0	35	12	5	61	6	76	88	180	65	2	99	11	0	30	80	15	0	30	102	164	2	7	58	22	0	125	70	0	61	94	0	65	89	15	120	96	51	98	49	0	4	60	72
HEP_00157200	35	1	51	3	14	0	21	4	6	39	8	41	51	99	14	0	13	15	0	24	29	10	0	21	67	122	8	8	11	10	1	73	28	0	8	33	1	24	27	7	28	43	53	127	26	0	2	75	43
HEP_00157300	51	0	60	9	10	0	32	6	10	45	9	60	74	171	45	0	54	6	0	20	59	5	0	16	91	180	6	1	33	8	0	110	73	0	21	90	0	49	60	14	93	135	26	110	52	0	3	80	65
HEP_00157400	20	1	53	4	20	0	14	1	4	32	5	25	45	103	24	3	19	7	0	18	29	10	0	11	53	107	3	8	14	3	0	76	36	0	20	31	0	33	22	10	67	53	35	108	24	0	2	42	51
HEP_00157500	308	17	552	74	138	0	243	64	32	314	39	365	516	996	287	1	315	95	0	150	323	108	2	154	623	1243	49	61	197	133	0	769	406	2	224	325	5	320	400	106	477	608	468	1187	342	2	22	566	465
HEP_00157600	10	3	26	8	10	0	13	4	1	20	5	26	19	37	20	0	15	3	0	9	38	3	0	6	28	53	0	2	18	4	0	34	10	1	14	22	0	16	21	3	39	32	11	44	20	0	0	19	32
HEP_00157700	147	5	244	41	54	0	121	19	17	177	35	176	248	528	113	0	111	42	0	48	119	39	0	79	249	695	33	25	92	52	0	442	186	3	92	169	1	129	174	26	260	279	135	642	145	0	8	246	232
HEP_00157800	29	2	97	9	32	0	17	11	18	64	20	72	61	220	34	2	66	14	0	24	65	10	0	25	67	194	15	10	37	20	0	135	36	0	24	73	0	27	49	20	122	62	34	249	29	0	2	62	74
HEP_00157900	94	10	224	22	51	0	58	18	13	99	21	102	129	309	166	1	85	12	0	38	85	15	0	52	180	386	20	8	57	42	0	257	121	3	131	168	1	161	145	26	224	191	70	201	54	1	6	244	101
HEP_00158000	7	0	16	1	4	0	9	4	1	16	0	20	20	36	12	0	12	9	3	6	14	3	1	10	11	47	1	0	7	5	0	25	11	0	10	12	0	12	18	2	15	23	13	40	29	0	1	26	26
HEP_00158100	7	0	18	2	7	0	13	0	2	9	4	12	22	33	3	0	6	0	0	0	13	1	0	1	21	43	1	0	11	2	0	24	12	0	6	6	0	5	7	2	19	12	13	14	10	0	0	19	5
HEP_00158200	66	6	107	22	16	0	60	22	5	89	6	99	150	275	64	3	27	25	8	37	47	29	5	28	109	312	13	18	24	22	9	199	93	1	30	62	4	52	93	13	96	163	71	387	111	1	6	116	116
HEP_00158300	597	10	281	130	105	0	170	62	86	350	80	396	453	1114	70	0	89	73	27	66	77	97	27	88	590	1329	100	75	47	53	11	858	392	0	50	138	1	71	303	70	187	693	324	1262	579	1	12	755	434
HEP_00158400	15	1	41	8	17	0	24	7	2	31	5	37	42	64	45	0	30	6	0	18	32	4	0	6	46	74	6	3	23	6	0	56	36	1	27	36	1	33	52	7	57	32	19	66	28	0	0	40	42
HEP_00158500	17	0	7	1	2	0	2	0	0	13	0	15	14	25	1	0	4	2	0	1	2	4	0	1	16	29	1	1	1	0	0	27	13	0	4	7	0	1	7	1	4	22	8	25	10	0	0	30	18
HEP_00158600	219	7	372	76	110	0	203	41	49	383	67	411	350	782	159	9	189	34	2	84	192	52	0	82	402	904	79	44	140	46	2	631	262	4	163	320	8	189	297	74	434	599	140	684	270	1	10	314	500
HEP_00158700	48	7	100	10	20	0	37	5	5	55	9	81	104	162	39	0	60	4	0	20	46	5	1	16	103	204	2	8	25	9	0	96	87	0	41	68	0	72	47	11	102	116	45	145	46	1	3	64	68
HEP_00158800	108	1	77	23	25	0	32	18	7	64	9	73	78	188	28	0	43	9	1	12	43	12	1	20	82	223	18	11	31	24	0	162	39	0	19	45	2	26	76	10	73	82	51	277	83	0	4	123	84
HEP_00158900	59	5	108	16	29	0	47	11	1	57	6	63	112	203	65	0	54	4	1	16	83	6	1	13	111	242	8	5	53	10	0	135	97	0	44	85	4	62	72	12	122	163	49	159	45	0	3	98	87
HEP_00159000	7	0	16	3	3	0	5	0	4	9	0	12	24	29	9	0	10	2	0	3	18	0	1	2	34	23	1	0	8	3	0	25	11	0	5	8	0	15	25	1	17	34	7	12	11	0	1	11	15
HEP_00159100	0	0	0	0	0	0	0	0	0	0	0	0	2	0	1	0	0	0	0	0	1	0	0	0	1	0	0	0	1	0	0	1	2	0	1	0	0	0	2	0	0	0	0	0	1	0	0	0	1
HEP_00159200	86	7	215	17	87	0	78	24	13	116	25	142	201	430	174	1	130	4	3	57	168	15	2	61	210	507	20	9	115	31	1	310	128	1	112	190	2	158	175	17	257	243	64	92	66	0	8	170	182
HEP_00159300	123	9	151	30	43	0	72	28	22	114	19	140	122	289	73	0	70	31	5	27	74	21	6	45	169	318	33	21	38	34	3	208	116	1	53	84	3	59	96	20	114	205	104	322	118	1	8	198	160
HEP_00159400	43	1	92	3	28	0	23	13	7	45	7	35	71	99	56	0	51	9	0	11	54	3	2	17	79	101	12	1	35	20	1	68	53	1	41	53	1	85	70	10	90	75	45	97	45	0	7	72	65
HEP_00159500	7	0	22	0	3	0	7	3	3	7	5	18	19	26	21	0	10	1	0	1	14	3	0	2	17	27	7	1	7	3	1	29	19	0	7	18	0	11	23	0	19	19	13	14	8	0	2	18	13
HEP_00159600	2298	42	2111	855	860	1	1697	504	301	2365	341	2878	2537	3683	602	6	687	831	3	932	800	1053	10	1037	2785	4278	400	707	611	766	3	3076	2079	6	475	1080	13	694	2554	354	1409	3896	2879	8072	2284	16	46	4870	3055
HEP_00159700	39	1	52	8	26	0	30	5	10	54	6	65	73	176	35	0	31	2	0	12	40	9	1	19	67	171	11	4	31	14	1	110	43	0	31	48	0	37	50	16	79	58	43	105	42	0	1	61	70
HEP_00159800	505	25	675	159	111	1	421	120	79	615	72	677	652	1435	241	6	238	118	2	163	240	148	9	222	722	1737	118	111	181	146	3	1105	538	0	232	381	11	284	573	114	585	887	430	2860	665	4	32	851	789
HEP_00159900	30	0	19	3	12	0	10	2	2	16	4	23	39	51	4	1	15	4	0	7	10	4	0	8	25	58	2	4	8	7	0	54	22	0	11	6	0	9	28	5	24	25	12	48	29	0	0	36	30
HEP_00160000	92	7	127	20	33	0	59	25	13	123	21	123	100	270	75	0	98	13	5	28	84	15	4	30	141	320	30	14	59	23	1	249	81	3	61	82	1	88	111	8	161	140	68	284	131	0	12	138	139
HEP_00160100	38	3	60	7	34	0	35	6	4	65	13	63	85	140	37	0	46	14	1	29	45	17	0	17	94	138	11	13	41	16	0	102	49	0	18	58	0	52	76	22	91	90	47	139	59	0	1	90	93
HEP_00160200	98	1	76	21	15	0	58	7	17	60	16	86	89	206	32	0	30	16	0	21	35	23	1	21	76	232	23	13	20	12	1	155	68	0	33	64	0	35	95	16	73	140	56	318	76	0	2	151	99
HEP_00160300	12	1	21	6	5	0	9	1	3	24	2	29	31	94	25	0	25	12	1	12	14	7	2	4	44	93	2	5	11	4	1	66	31	1	14	25	0	23	17	6	39	46	14	123	34	0	2	41	35
HEP_00160400	0	0	5	0	2	0	2	1	1	2	2	1	0	9	2	0	1	0	0	1	1	0	0	0	5	10	1	0	2	1	0	0	3	0	4	1	0	7	6	4	5	2	3	3	2	0	1	3	2
HEP_00160500	16	1	20	6	17	0	11	3	1	34	0	20	34	25	23	0	11	0	0	8	16	0	0	9	28	35	3	1	14	3	1	25	23	0	10	24	0	18	27	1	29	29	8	31	27	0	2	35	33
HEP_00160600	390	26	861	121	210	0	341	87	73	574	66	641	753	1740	445	11	492	126	9	188	487	116	7	214	837	1880	85	95	372	136	3	1315	534	6	363	530	15	477	564	131	754	814	554	1787	472	2	44	705	736
HEP_00160700	141	6	320	34	75	0	179	31	32	231	39	251	281	683	186	3	168	15	3	93	182	16	1	77	364	765	58	17	122	61	0	546	222	2	138	260	7	254	320	45	422	444	116	366	159	0	17	294	286
HEP_00160800	15	0	15	2	5	0	16	0	4	17	1	24	17	74	21	1	9	2	0	4	12	1	0	4	48	49	3	1	5	3	0	36	23	0	23	13	1	19	19	6	31	28	12	59	18	0	1	24	15
HEP_00160900	85	2	187	43	54	0	108	34	23	135	20	168	280	335	100	0	93	16	4	51	106	25	3	46	337	368	21	14	65	28	1	249	225	1	82	170	1	174	226	22	238	398	117	248	123	0	10	251	180
HEP_00161000	434	8	352	125	77	0	221	126	66	375	82	432	338	784	104	2	71	111	19	105	81	133	19	105	371	909	99	84	67	89	18	656	279	2	76	120	2	113	257	58	183	569	405	1354	329	1	19	820	460
HEP_00161100	141	3	142	34	39	0	72	18	18	140	14	154	128	342	51	0	40	23	1	38	43	23	1	28	164	397	30	15	30	31	1	305	115	3	42	82	0	55	169	23	124	230	105	380	153	0	5	221	158
HEP_00161200	114	7	207	36	77	0	102	24	20	169	17	205	177	396	121	0	151	47	1	59	165	50	1	66	199	389	29	40	118	57	1	261	164	0	95	140	1	95	150	49	219	188	164	487	126	0	2	247	181
HEP_00161300	11	0	10	4	10	0	6	1	0	14	0	10	11	20	3	0	7	3	0	3	19	2	0	3	25	16	0	8	11	3	0	12	11	0	9	6	0	15	8	4	21	18	12	23	7	0	1	12	16
HEP_00161400	183	5	176	39	53	0	114	22	21	163	18	196	156	485	58	1	54	30	0	54	46	44	0	53	212	526	27	19	32	35	0	345	131	0	39	109	0	72	166	26	126	227	116	529	169	1	5	314	223
HEP_00161500	10	0	16	1	5	0	5	2	3	10	2	5	20	31	10	0	10	5	0	2	6	0	0	2	15	52	2	0	10	1	0	8	7	0	4	6	0	10	5	0	22	13	10	19	5	0	0	24	9
HEP_00161600	70	6	308	22	110	0	99	29	15	141	22	152	279	275	176	4	138	16	0	62	219	14	1	47	351	303	23	7	145	45	1	263	221	1	146	243	0	245	221	28	332	333	108	107	54	0	9	182	173
HEP_00161700	1	0	1	0	4	0	0	0	0	1	0	1	2	14	0	0	2	1	0	0	5	1	0	3	2	7	1	0	0	1	0	4	2	0	0	2	0	0	4	0	2	3	0	2	3	0	1	3	1
HEP_00161800	110	7	248	31	65	0	105	27	21	147	33	168	192	343	166	1	160	13	4	50	150	21	2	69	213	351	34	14	133	46	3	279	151	1	127	198	2	191	138	34	309	245	130	383	104	0	10	203	169
HEP_00161900	123	6	242	33	55	0	92	20	12	118	18	106	210	447	139	0	91	17	2	44	115	19	4	51	251	461	23	11	55	27	2	347	175	2	110	126	1	154	150	32	255	238	161	405	105	0	10	230	138
HEP_00162000	280	13	530	38	103	0	172	42	33	266	56	335	413	824	278	0	240	45	1	109	265	51	0	93	464	887	53	44	182	66	1	668	278	3	214	330	1	271	355	61	479	481	271	769	234	0	11	485	357
HEP_00162100	62	3	41	14	13	0	27	4	3	58	10	47	50	133	14	0	16	22	0	27	21	18	2	19	59	116	11	14	12	12	0	103	49	2	15	22	0	31	49	13	53	79	42	303	79	1	5	97	62
HEP_00162200	0	0	2	0	2	0	0	0	0	0	0	2	3	3	1	0	2	0	0	3	3	1	0	1	0	1	0	0	3	0	0	0	2	0	1	1	0	0	2	0	2	0	3	0	0	0	0	0	0
HEP_00162300	0	0	1	1	0	0	0	0	1	3	2	2	1	2	0	0	2	0	0	1	2	0	0	0	2	9	1	0	1	0	0	6	1	0	0	4	0	0	1	0	1	2	0	5	0	0	0	1	2
HEP_00162400	39	3	51	5	8	0	21	5	5	36	6	69	69	101	30	1	36	6	0	16	31	2	0	12	55	100	9	1	26	9	0	101	42	0	25	43	0	32	46	5	67	57	32	64	21	0	8	49	50
HEP_00162500	0	0	0	0	0	0	0	0	0	0	0	0	0	0	0	0	0	0	0	0	0	0	0	0	0	0	0	0	0	0	0	0	0	0	1	0	0	2	0	0	0	0	0	0	0	0	0	0	0
HEP_00162600	33	0	50	6	5	0	13	5	2	33	5	58	29	58	9	0	25	5	0	15	23	2	0	5	32	97	5	8	18	5	0	74	35	1	13	22	0	13	30	9	43	40	27	84	28	0	3	35	46
HEP_00162700	10	1	9	0	7	0	4	1	0	8	1	12	9	30	10	0	2	1	1	3	8	0	0	2	13	20	2	0	1	1	0	13	5	0	7	11	1	6	11	0	10	29	9	21	8	1	1	15	9
HEP_00162800	1	1	3	0	1	0	1	0	0	2	3	1	3	1	0	0	2	0	0	0	2	0	0	0	4	4	0	0	3	0	0	2	0	0	1	2	0	2	1	1	3	6	4	1	0	0	0	5	5
HEP_00162900	5	2	23	2	9	0	6	1	2	9	1	15	14	16	11	0	9	2	0	9	11	5	0	7	20	26	2	0	7	2	0	25	12	0	5	5	0	13	19	4	17	21	6	19	5	0	0	15	12
HEP_00163000	38	2	68	10	15	0	29	7	1	39	3	45	59	118	42	0	42	2	0	15	42	12	0	14	61	144	5	10	25	14	0	99	42	1	27	54	0	38	55	7	88	69	32	100	25	0	2	68	45
HEP_00163100	30	4	76	11	13	0	22	9	4	44	6	42	51	115	25	3	31	4	1	8	38	8	1	21	65	130	11	1	25	6	3	82	46	0	26	54	1	51	38	6	61	80	26	104	47	1	0	58	47
HEP_00163200	19	0	31	1	11	0	17	2	2	15	2	25	32	39	20	0	13	0	0	2	21	0	0	3	44	56	1	0	14	1	0	24	35	0	18	18	0	29	40	0	43	27	7	31	21	0	0	11	30
HEP_00163300	97	2	90	30	34	0	72	37	16	119	21	182	106	289	58	0	70	23	1	33	55	37	5	46	154	327	50	21	47	27	2	194	94	0	39	129	0	71	139	23	156	182	88	353	90	1	2	181	135
HEP_00163400	16	0	28	3	6	0	0	7	2	11	1	20	18	47	15	0	15	2	0	3	14	0	0	6	15	74	3	2	13	3	0	31	15	0	16	9	0	18	16	4	44	27	9	15	12	0	0	17	19
HEP_00163500	44	3	68	12	19	0	28	10	8	63	8	62	66	141	33	0	44	9	0	12	50	10	0	34	75	171	8	16	50	10	0	122	51	1	26	65	2	36	60	5	99	46	42	166	61	0	7	69	87
HEP_00163600	15	0	23	1	7	0	9	3	1	14	6	17	38	53	13	3	15	5	0	1	13	7	0	2	30	52	3	3	7	6	0	37	22	0	11	26	0	21	16	2	27	28	15	81	2	0	1	24	29
HEP_00163700	313	11	330	105	119	0	150	54	41	363	44	391	372	729	139	0	169	62	3	93	197	70	2	88	448	761	63	50	128	55	1	565	291	6	110	247	2	180	394	67	397	478	259	765	306	0	10	528	421
HEP_00163800	0	0	1	1	0	0	0	0	0	0	0	0	0	0	0	0	0	0	0	0	0	0	0	0	0	0	0	0	0	0	0	0	0	0	0	0	0	0	0	0	0	1	0	1	0	0	0	2	0
HEP_00163900	6	0	11	2	5	0	5	2	2	5	1	5	22	10	6	0	10	0	0	2	17	0	0	2	14	15	1	0	8	0	0	17	18	0	7	13	0	8	16	4	8	13	1	2	5	0	0	7	8
HEP_00164000	0	0	5	0	1	0	0	0	0	2	0	2	2	0	1	0	6	0	0	1	0	0	0	0	2	2	0	0	6	0	0	2	2	0	2	5	0	1	7	0	5	4	0	0	2	0	0	3	0
HEP_00164100	0	0	0	0	0	0	0	0	0	0	0	0	0	0	0	0	0	0	0	0	0	0	0	0	0	0	0	0	0	0	0	0	0	0	0	0	0	0	1	0	0	0	0	0	0	0	0	0	0
HEP_00164200	0	0	0	0	0	0	0	0	0	0	0	0	0	0	0	0	0	0	0	0	0	0	0	0	0	0	0	0	0	0	0	0	0	0	0	0	0	0	0	0	0	0	0	0	0	0	0	0	0
HEP_00164300	12	0	21	1	7	0	17	0	2	10	1	15	26	19	18	0	9	0	0	7	16	0	0	6	28	25	4	0	12	4	0	14	12	0	10	12	0	18	24	3	17	21	6	3	14	0	2	8	20
HEP_00164400	60	2	51	24	12	0	39	11	2	74	9	83	93	228	27	1	49	14	2	21	45	21	0	29	107	258	9	14	18	14	0	156	77	0	21	31	0	34	83	12	51	134	57	310	111	1	5	91	103
HEP_00164500	79	0	96	20	18	0	53	15	8	85	5	114	113	152	20	0	30	29	5	36	39	21	2	23	128	174	8	11	19	13	3	117	64	0	21	61	0	21	105	10	81	159	100	262	91	1	3	191	107
HEP_00164600	46	1	53	14	14	0	36	8	4	40	6	50	57	91	20	0	27	7	1	9	43	11	1	16	69	104	8	6	21	8	0	77	41	0	24	23	2	25	51	3	48	74	28	101	42	0	3	55	56
HEP_00164700	179	13	172	56	45	0	151	43	24	262	20	270	258	529	56	1	82	52	3	71	56	76	2	69	308	578	34	53	72	53	0	381	206	1	43	120	3	60	192	43	154	311	155	906	238	1	16	306	330
HEP_00164800	3	0	6	3	4	0	3	2	1	9	0	7	26	11	4	4	10	1	0	2	20	2	0	8	13	13	2	0	7	3	0	11	7	0	3	9	0	10	4	0	6	19	2	5	10	0	0	4	6
HEP_00164900	342	13	495	201	206	0	345	127	67	560	70	625	557	895	182	3	221	132	7	202	274	163	9	194	680	1012	82	112	202	142	8	690	468	4	170	337	3	227	513	63	470	940	420	1207	467	2	12	795	660
HEP_00165000	0	0	0	0	0	0	0	0	0	0	0	0	0	0	0	0	0	0	0	0	0	0	0	0	0	0	0	0	0	0	0	0	0	0	0	0	0	0	0	0	0	0	0	0	0	0	0	0	0
HEP_00165100	1	0	2	0	1	0	0	0	0	1	4	0	5	5	7	0	1	0	0	0	8	0	0	0	6	4	0	0	0	0	0	1	5	0	3	2	0	8	2	0	4	2	1	0	6	0	0	8	1
HEP_00165200	26	0	16	5	8	0	7	3	1	17	4	23	18	37	7	0	3	2	0	3	13	2	0	4	27	54	4	4	5	5	0	36	16	0	3	5	0	9	8	0	9	29	15	67	44	1	1	27	28
HEP_00165300	14	0	47	2	11	0	22	1	5	30	3	25	53	69	38	0	17	1	0	8	11	0	0	13	47	67	5	0	17	5	0	45	30	0	48	39	0	38	45	8	75	51	9	15	17	0	2	31	32
HEP_00165400	10	0	10	3	3	0	5	1	1	11	0	3	12	21	14	0	5	0	0	1	7	3	0	0	18	20	3	0	7	1	0	19	8	0	6	2	0	7	8	2	7	12	6	24	10	0	0	9	20
HEP_00165500	25	1	68	2	26	0	21	2	7	25	5	32	73	90	41	0	34	0	0	15	56	0	0	10	65	76	3	1	32	11	0	65	57	0	34	33	0	56	71	13	46	68	31	7	42	0	1	40	34
HEP_00165600	0	1	0	0	0	0	0	3	0	0	0	0	0	0	0	1	0	0	5	0	0	0	1	0	0	0	0	0	0	0	2	0	0	0	0	0	0	0	0	0	0	0	0	0	0	0	0	0	0
HEP_00165700	98	11	144	35	42	0	85	22	12	144	19	160	161	346	64	2	79	29	0	36	87	35	0	38	211	429	27	20	73	25	0	290	144	2	55	103	2	71	135	21	136	168	141	559	129	0	22	143	176
HEP_00165800	1	0	4	0	1	0	2	0	0	4	0	9	9	21	2	0	1	2	0	0	5	2	0	2	4	24	0	0	3	0	0	10	5	0	4	3	0	2	3	1	7	3	1	13	4	0	0	5	8
HEP_00165900	15	2	26	2	21	0	15	6	2	20	5	36	26	47	19	0	19	3	0	8	23	8	0	10	48	52	7	2	13	6	0	48	31	0	10	26	0	26	29	2	32	38	10	27	33	0	2	33	41
HEP_00166000	66	5	101	21	34	0	52	7	16	83	18	88	91	185	63	0	52	18	0	15	57	11	0	34	107	211	8	7	34	22	0	157	78	0	43	82	0	52	61	17	141	149	42	184	68	0	10	124	120
HEP_00166100	168	1	106	44	48	0	59	22	33	125	18	151	130	316	36	0	41	38	2	35	51	35	2	29	169	394	24	17	27	19	4	262	123	0	25	77	1	48	143	10	92	244	94	356	199	1	5	248	108
HEP_00166200	245	18	431	73	109	0	193	60	22	346	58	375	316	775	187	1	236	83	1	144	280	91	0	164	352	965	68	72	175	94	0	637	245	3	156	318	6	219	340	62	474	413	263	1197	236	0	13	483	371
HEP_00166300	9	0	17	0	2	0	5	1	3	5	3	11	27	45	15	0	7	3	0	5	10	1	0	7	22	47	1	1	10	4	0	36	17	0	8	15	0	10	10	2	20	25	6	22	8	0	3	21	12
HEP_00166400	10	0	10	4	3	0	9	2	2	6	0	16	12	37	3	0	4	1	0	4	3	1	1	1	17	41	0	4	3	1	0	25	9	0	2	4	0	1	4	2	12	10	15	26	5	0	0	10	26
HEP_00166500	9	0	0	3	1	0	3	1	1	3	0	5	4	6	1	0	2	0	0	0	2	1	0	1	3	16	1	0	0	0	0	8	3	0	0	0	0	0	4	0	0	3	3	9	7	0	0	6	3
HEP_00166600	397	18	593	113	169	0	266	68	51	493	72	659	638	1497	295	3	395	122	2	131	369	132	0	153	710	1640	72	74	264	119	1	1149	494	3	198	474	1	345	411	104	648	673	373	1821	450	2	20	705	744
HEP_00166700	63	4	136	12	28	0	50	8	10	76	11	89	149	251	58	0	59	7	1	24	87	8	3	31	131	243	20	3	47	16	0	171	93	0	50	72	1	78	73	12	122	140	56	146	60	0	8	109	116
HEP_00166800	67	0	155	24	50	0	84	19	22	129	23	144	139	430	89	1	80	32	2	39	93	22	1	27	172	496	20	19	61	41	0	317	120	1	73	137	2	122	149	23	234	150	90	339	84	1	9	169	152
HEP_00166900	6	2	26	1	10	0	9	4	0	16	0	18	16	32	30	0	18	0	0	9	17	0	1	3	20	33	0	1	5	3	0	20	18	0	18	34	1	44	35	5	41	40	17	19	13	0	0	23	14
HEP_00167000	85	0	115	27	35	0	52	9	18	113	17	148	111	364	35	1	50	17	0	33	66	25	4	24	130	458	34	14	42	21	1	328	76	2	32	81	1	60	125	17	142	166	75	354	115	3	1	153	168
HEP_00167100	11	0	16	1	3	0	5	0	0	19	0	10	12	24	13	0	7	1	0	4	5	5	0	3	9	29	3	2	7	1	0	17	4	0	0	6	0	6	12	0	6	15	7	15	10	0	0	28	11
HEP_00167200	210	4	188	40	46	1	69	38	27	169	38	193	160	438	67	1	66	44	4	53	83	38	0	77	193	577	37	21	48	36	0	358	128	2	49	84	1	73	153	39	125	199	130	517	163	0	3	283	186
HEP_00167300	29	4	44	11	27	0	31	2	4	31	1	32	45	57	36	0	41	3	0	9	50	0	0	14	69	76	8	5	39	17	0	51	44	0	26	51	0	41	45	5	66	71	19	57	30	0	2	42	47
HEP_00167400	0	0	2	0	0	0	5	1	1	2	0	0	1	9	0	0	1	0	0	1	3	0	0	0	1	8	1	0	0	0	0	3	1	0	0	2	0	1	0	0	1	3	1	1	2	0	0	0	1
HEP_00167500	0	0	1	0	0	0	0	0	0	0	0	2	1	0	0	0	0	0	0	0	0	0	0	0	0	1	0	0	0	0	0	1	0	0	0	0	0	1	0	1	0	1	0	0	0	0	0	0	0
HEP_00167600	100	4	185	25	49	0	93	18	18	150	21	185	209	345	93	1	120	16	0	43	120	26	0	56	221	427	32	22	74	25	0	299	145	0	82	144	1	116	206	27	234	217	117	429	128	1	11	190	244
HEP_00167700	14	2	45	1	15	0	23	0	3	13	2	16	31	67	28	0	22	1	0	12	38	2	0	4	27	78	3	0	18	7	0	44	26	0	25	36	0	21	45	3	49	39	16	25	15	0	5	32	15
HEP_00167800	41	2	78	12	29	0	34	4	7	42	8	53	84	163	41	0	39	7	0	16	41	15	1	10	67	180	16	7	39	8	0	111	47	1	34	54	2	63	62	15	76	82	49	145	47	0	5	88	57
HEP_00167900	39	1	60	12	18	0	31	9	6	48	4	63	73	100	40	0	35	8	0	20	47	13	2	11	77	117	12	5	29	18	1	88	51	2	39	41	2	48	81	6	75	131	48	106	72	0	1	94	74
HEP_00168000	27	0	15	6	7	0	19	1	3	32	0	25	32	66	15	0	16	5	0	2	15	1	0	9	41	94	5	3	12	7	0	65	25	0	14	17	1	14	19	9	33	44	8	38	42	0	1	33	25
HEP_00168100	437	17	340	127	67	0	306	74	73	361	62	450	441	1020	104	6	94	106	0	127	111	113	3	130	488	1113	58	102	63	108	0	759	306	5	71	176	2	139	450	83	209	576	331	2135	576	0	26	599	538
HEP_00168200	128	11	151	41	13	0	74	18	25	160	42	157	253	521	94	1	48	22	19	31	91	15	7	30	285	586	40	16	49	22	5	400	173	0	64	165	1	61	205	20	194	389	63	409	167	0	4	230	190
HEP_00168300	5	0	13	3	5	0	6	0	0	9	3	9	7	17	10	0	13	4	0	0	4	1	0	4	11	22	2	0	1	5	0	9	10	0	4	1	0	7	3	1	6	16	2	6	5	0	0	13	9
HEP_00168400	166	14	196	47	36	0	177	56	36	239	31	299	251	657	89	3	119	52	8	78	152	55	6	83	214	774	33	28	86	54	3	559	179	4	64	174	2	91	276	29	247	351	131	904	237	4	15	269	321
HEP_00168500	9	2	22	4	10	0	12	1	1	14	1	23	19	38	23	0	21	1	0	4	16	1	0	8	25	46	3	0	13	1	0	23	13	0	13	17	0	18	21	4	35	22	11	23	7	0	0	22	22
HEP_00168600	17	1	41	7	15	0	24	2	4	22	0	20	45	46	23	0	16	3	0	9	38	0	0	11	29	56	5	5	22	5	0	33	26	0	19	16	0	38	41	4	41	54	17	30	20	0	1	21	29
HEP_00168700	15	0	9	2	5	0	5	4	3	8	2	12	6	23	3	0	2	1	0	1	5	1	0	3	3	31	4	0	1	3	0	25	7	0	1	2	0	3	4	0	3	10	12	30	18	0	0	14	16
HEP_00168800	120	4	249	34	69	0	123	17	29	173	29	203	206	422	131	0	153	25	4	67	182	34	0	60	309	474	16	21	124	55	0	307	173	0	152	157	2	162	219	49	252	263	143	354	128	0	12	220	243
HEP_00168900	256	10	535	82	158	0	201	33	51	386	57	372	550	1013	372	2	309	25	9	107	318	40	3	104	667	1096	68	25	231	63	5	833	448	2	286	506	1	455	483	82	645	873	214	446	265	0	13	561	413
HEP_00169000	34	0	32	3	14	0	12	8	7	33	2	32	44	75	19	0	22	9	0	4	7	7	0	5	50	58	4	3	13	1	0	42	27	0	8	10	0	11	35	6	20	48	25	54	19	0	1	22	34
HEP_00169100	2	0	2	1	2	0	0	0	0	2	0	1	1	9	1	0	2	0	0	1	4	0	0	0	4	14	0	1	4	0	0	3	1	0	2	3	0	2	2	1	6	1	0	9	1	0	0	1	1
HEP_00169200	37	0	94	10	10	0	36	13	2	86	6	60	72	121	35	0	27	3	0	11	25	7	0	22	74	122	8	4	21	19	0	94	50	0	38	45	0	55	67	18	99	83	39	113	30	1	7	105	74
HEP_00169300	42	5	76	10	18	0	27	6	5	30	11	42	65	115	45	0	40	6	0	20	38	6	1	18	75	133	7	4	15	13	0	98	47	0	21	49	0	29	41	7	52	69	30	103	25	0	1	80	37
HEP_00169400	9	1	16	3	9	0	3	0	2	11	4	10	11	26	11	0	9	0	0	3	6	1	0	3	14	20	1	2	2	2	0	18	14	0	8	14	0	12	20	1	7	13	6	22	9	0	0	20	14
HEP_00169500	23	2	30	4	10	0	16	4	6	22	5	28	35	68	28	0	15	13	0	12	16	3	0	12	29	64	4	6	6	8	0	44	11	0	24	24	1	30	27	10	34	28	31	54	26	0	0	46	33
HEP_00169600	75	1	119	29	26	0	38	5	6	79	15	82	182	333	105	0	91	2	1	27	115	14	0	30	215	418	20	1	65	12	0	282	138	0	72	104	0	113	184	18	189	303	49	107	98	0	3	120	92
HEP_00169700	143	7	380	34	102	0	163	33	32	243	27	289	287	413	203	1	134	27	0	81	166	34	1	88	312	460	24	28	110	70	1	342	231	1	187	257	4	279	291	42	352	499	149	364	162	0	11	351	310
HEP_00169800	76	3	151	23	31	0	86	16	20	98	11	131	146	300	84	0	72	29	0	38	94	26	2	31	178	350	19	15	60	28	0	229	127	0	60	135	2	96	137	22	188	159	85	328	101	0	9	126	161
HEP_00169900	760	30	556	116	221	0	337	113	104	459	151	554	431	1630	164	1	162	124	6	212	180	157	10	246	558	1760	151	109	129	160	6	1157	381	2	116	275	3	160	551	108	419	512	538	2923	502	5	16	1232	613
HEP_00170000	118	11	315	35	84	0	129	29	20	167	21	212	299	424	161	1	158	19	0	75	182	24	1	49	299	425	24	15	129	47	0	312	192	1	103	178	1	151	234	40	261	308	123	344	136	0	14	228	234
HEP_00170100	63	2	110	24	16	0	49	16	11	80	6	84	111	218	77	1	51	9	0	21	38	11	0	18	92	240	4	6	38	17	0	169	87	2	65	103	1	88	110	18	139	168	60	221	76	0	5	99	95
HEP_00170200	48	8	164	17	37	0	67	9	11	101	14	105	143	285	78	1	109	25	1	46	144	7	0	38	153	351	18	9	89	38	0	200	107	1	92	130	2	115	120	20	206	145	77	242	66	0	5	125	105
HEP_00170300	10	1	12	2	6	0	7	2	4	21	1	16	22	19	14	0	9	0	0	5	3	4	0	4	20	43	4	2	5	2	1	29	12	0	10	3	0	14	17	2	15	33	5	22	18	0	0	24	18
HEP_00170400	1171	50	1105	405	311	0	952	264	179	1332	230	1599	1524	3671	396	21	585	386	6	307	678	386	4	405	1729	4222	264	265	448	293	0	2663	1211	13	349	719	17	538	1263	241	998	1916	1222	6475	1719	8	80	1966	1728
HEP_00170500	80	3	101	18	35	0	60	12	12	101	17	115	114	249	75	1	72	7	2	35	99	24	6	30	125	306	12	5	66	20	1	253	98	0	56	82	0	90	88	19	109	123	66	228	98	0	4	109	96
HEP_00170600	30	1	16	5	1	0	13	1	0	15	5	15	14	48	2	0	4	2	2	3	5	4	2	5	28	45	1	2	6	3	3	22	9	0	3	4	0	2	7	2	18	22	8	27	25	0	0	21	13
HEP_00170700	114	6	82	32	32	0	58	17	14	75	18	103	113	290	27	0	34	18	1	36	50	32	0	30	130	302	22	16	30	24	0	196	83	0	32	38	0	34	72	14	71	139	105	297	141	1	5	130	97
HEP_00170800	49	1	117	9	36	0	41	15	12	47	12	41	89	184	76	0	42	7	3	29	70	13	0	30	87	205	12	7	39	17	2	145	57	1	46	69	2	76	91	12	111	107	58	113	38	1	4	82	45
HEP_00170900	116	7	136	38	24	0	85	22	15	146	23	217	230	388	81	1	70	13	0	24	77	18	1	46	168	428	27	22	56	28	1	274	110	0	31	87	1	70	158	32	117	256	91	410	175	0	5	125	176
HEP_00171000	38	1	94	9	63	0	40	9	5	70	8	77	95	115	55	0	69	3	0	22	100	2	0	12	119	140	13	4	42	18	0	83	68	0	45	51	2	57	91	15	92	107	41	75	46	0	4	88	63
HEP_00171100	18	0	20	9	6	0	13	3	6	16	11	12	21	69	2	0	8	1	1	1	8	3	1	2	13	55	7	2	12	5	2	40	14	0	2	7	0	6	13	4	12	18	8	68	17	0	2	35	30
HEP_00171200	59	5	163	26	53	0	75	14	9	137	9	165	170	206	79	0	107	22	0	49	116	37	0	38	165	302	22	16	84	37	0	147	137	1	58	111	0	87	121	32	171	191	96	390	71	0	5	179	166
HEP_00171300	105	8	206	19	51	0	92	31	19	143	15	162	180	304	140	1	95	23	2	44	96	18	3	44	198	385	32	14	87	34	1	246	145	2	121	189	4	118	165	18	241	250	84	229	127	2	7	171	164
HEP_00171400	145	3	214	15	58	0	94	14	25	152	25	151	248	408	153	0	102	14	0	26	88	23	0	40	295	458	17	5	87	29	0	327	221	1	126	167	0	166	244	23	284	293	106	195	96	1	6	197	180
HEP_00171500	174	11	593	74	223	0	253	45	34	423	51	557	587	801	379	2	386	43	1	107	442	52	0	148	742	983	45	33	308	112	1	627	571	1	319	471	7	463	554	80	635	937	253	535	275	0	12	465	495
HEP_00171600	16	1	62	4	20	0	19	4	4	37	8	43	50	112	38	0	61	5	0	10	58	9	0	16	48	139	2	1	46	13	0	79	37	0	35	59	1	49	52	4	71	47	20	56	18	1	0	34	53
HEP_00171700	17	5	38	5	7	0	10	3	4	13	5	21	45	75	23	0	12	1	0	4	35	4	0	15	33	77	1	1	22	7	0	69	23	0	15	24	0	18	22	8	58	45	21	35	15	0	2	44	35
HEP_00171800	4	0	4	1	1	0	2	0	2	4	0	5	6	26	2	0	3	0	0	2	2	1	0	5	3	13	1	1	6	2	0	13	5	0	2	8	0	6	7	0	5	5	3	15	5	1	0	6	9
HEP_00171900	3	1	46	4	8	0	13	2	3	18	2	16	28	45	16	0	18	0	0	3	16	3	0	8	46	63	1	0	13	5	0	36	32	0	15	27	0	18	34	5	40	39	15	31	14	0	0	22	30
HEP_00172000	386	21	738	97	208	0	304	70	92	483	83	576	691	1432	419	3	365	59	4	156	465	66	0	160	794	1539	123	36	304	138	2	1139	511	1	357	518	10	507	632	126	880	758	319	1074	413	1	28	635	647
HEP_00172100	22	3	34	6	7	0	17	3	1	21	3	18	42	62	20	0	31	0	0	10	25	0	0	7	51	63	2	0	14	8	0	47	39	0	24	39	0	27	34	6	50	49	11	13	16	0	1	32	24
HEP_00172200	74	2	129	15	25	0	62	16	11	75	14	111	90	182	62	0	55	20	0	25	63	5	0	32	147	248	13	11	38	20	1	154	101	0	50	97	0	68	103	9	127	178	68	178	77	0	3	119	108
HEP_00172300	11	1	28	2	6	0	11	3	2	18	4	9	16	55	19	0	26	2	0	5	27	1	0	6	27	55	5	3	7	7	0	53	24	1	21	28	1	24	23	5	35	32	17	39	22	0	1	23	18
HEP_00172400	27	2	88	6	24	0	33	7	5	51	6	65	61	100	63	0	55	8	0	30	47	8	0	25	71	128	6	4	34	16	0	102	35	0	40	66	0	76	51	9	85	69	37	99	21	0	4	72	57
HEP_00172500	1	0	1	0	1	0	0	0	0	1	0	2	3	1	2	0	2	0	0	1	0	0	0	1	6	4	0	0	1	0	0	5	2	0	2	5	0	4	6	0	3	4	2	0	4	0	0	3	4
HEP_00172600	0	0	4	1	1	0	2	0	0	1	1	4	4	4	1	0	2	0	0	1	0	1	0	0	5	5	0	0	0	1	0	6	5	0	1	1	0	3	8	0	7	2	0	5	1	0	0	3	1
HEP_00172700	286	19	852	96	234	0	327	74	68	512	57	542	784	1005	493	0	419	49	11	173	525	53	14	199	821	1214	71	28	334	128	8	736	600	1	424	644	2	598	841	99	906	1148	325	593	230	1	12	759	655
HEP_00172800	3	0	1	0	3	0	2	0	0	1	0	5	3	7	6	0	1	0	0	1	4	1	0	0	1	10	0	0	0	1	0	9	4	0	2	3	0	10	2	2	4	2	2	3	4	0	0	2	4
HEP_00172900	62	2	69	21	14	0	35	16	5	47	9	65	95	103	34	0	35	11	5	12	23	12	3	11	106	139	15	2	10	7	1	102	62	0	25	47	0	32	58	2	74	130	43	123	56	0	2	104	57
HEP_00173000	204	15	399	61	86	0	204	50	37	358	56	361	288	801	245	12	242	43	2	108	230	59	2	103	305	973	56	32	184	77	0	624	232	1	180	330	2	263	373	48	520	464	187	867	226	1	20	372	451
HEP_00173100	33	3	38	10	12	0	16	7	12	39	12	43	42	98	20	0	25	6	0	18	20	5	1	15	66	120	11	2	16	9	0	61	39	1	26	30	0	25	44	9	35	57	30	80	49	0	3	28	54
HEP_00173200	6	0	17	1	4	0	4	3	1	6	1	15	18	26	12	0	18	2	0	4	11	3	0	0	13	38	0	0	10	6	0	19	12	0	8	7	0	14	19	4	16	22	7	16	5	0	0	9	6
HEP_00173300	57	1	58	19	16	0	51	13	6	67	11	72	93	192	18	0	26	9	0	10	51	9	0	15	86	218	10	6	27	13	0	133	49	0	11	37	0	38	60	7	52	94	70	175	67	0	3	84	84
HEP_00173400	3	0	7	2	0	0	6	2	0	6	0	14	12	17	7	0	9	0	0	1	13	0	0	4	9	17	1	2	7	1	0	13	18	0	5	8	0	6	11	2	10	27	7	7	4	0	0	4	11
HEP_00173500	3	0	1	0	1	0	1	0	0	2	0	5	6	8	2	0	6	0	0	1	3	0	0	3	3	6	4	0	2	2	0	2	3	0	1	0	0	2	2	0	4	4	1	5	7	0	0	3	2
HEP_00173600	8	0	15	4	7	0	4	5	0	8	0	14	14	9	3	0	12	3	0	1	11	4	0	3	12	21	3	1	6	1	0	9	16	0	2	7	0	4	15	0	20	19	4	10	13	0	0	8	11
HEP_00173700	13	0	5	7	8	0	16	0	2	9	2	13	16	45	6	0	6	4	0	4	4	1	0	8	16	34	8	0	10	4	0	21	8	0	4	12	0	3	14	2	16	25	16	50	10	0	1	21	13
HEP_00173800	195	17	259	84	80	0	191	76	29	316	36	366	316	808	129	2	158	58	1	105	212	86	0	126	360	939	27	61	145	90	0	648	262	0	95	266	7	148	324	53	379	484	163	1088	381	0	29	321	400
HEP_00173900	91	6	230	22	61	0	63	16	11	144	14	176	219	392	138	2	120	14	0	30	137	15	0	50	199	484	21	20	88	28	0	303	143	2	107	159	0	160	176	42	220	270	76	245	101	1	6	169	219
HEP_00174000	6	0	7	1	2	0	7	2	1	5	1	11	13	28	11	0	11	0	0	1	11	0	0	3	20	21	3	0	10	3	0	17	10	0	4	9	0	6	14	0	20	21	5	18	1	0	0	18	7
HEP_00174100	10	3	42	3	11	0	24	3	2	30	8	26	56	62	22	1	22	2	0	5	34	1	0	16	59	70	2	4	37	6	0	28	51	0	31	39	0	22	39	10	53	42	16	51	16	0	2	37	46
HEP_00174300	253	1	144	69	58	0	100	52	28	139	30	182	202	345	29	0	39	60	0	35	51	58	0	70	240	410	36	41	45	41	0	295	144	0	26	42	1	29	127	20	75	278	163	411	240	0	8	302	208
HEP_00174400	18	0	19	7	16	0	17	8	4	18	5	34	37	44	19	0	12	6	0	6	12	4	2	8	46	48	5	5	13	3	1	43	36	0	6	29	0	10	23	3	39	52	20	33	22	1	2	36	20
HEP_00174500	106	8	315	24	60	0	110	18	18	156	25	192	192	393	196	0	132	23	0	75	170	15	1	76	207	408	39	15	113	49	1	317	151	3	118	272	2	208	220	22	347	261	108	321	106	1	10	213	207
HEP_00174600	1602	29	1245	238	327	0	690	184	223	1296	254	1430	1169	4421	396	7	357	334	6	404	418	353	8	403	1360	5043	343	242	267	267	2	3332	914	3	257	621	6	409	1310	220	927	1393	1273	5245	1041	4	26	2395	1726
HEP_00174700	67	9	107	19	51	0	64	22	14	90	12	98	112	173	68	0	77	25	0	55	78	24	0	50	124	196	19	18	56	35	0	121	76	1	64	93	1	79	108	15	140	116	55	342	56	1	2	141	101
HEP_00174800	43	3	68	17	17	0	24	11	0	44	5	52	59	69	49	1	42	6	0	17	75	17	1	22	64	102	4	8	29	10	0	66	43	1	48	61	0	36	59	11	74	60	40	100	41	0	3	59	69
HEP_00174900	3	2	4	0	3	0	2	1	0	2	1	2	5	7	9	0	3	0	0	5	5	0	0	1	12	13	0	0	1	2	0	4	3	0	4	7	0	6	6	1	8	9	2	1	1	0	0	5	2
HEP_00175000	43	4	122	17	29	0	42	10	5	56	6	60	95	164	60	1	59	16	0	23	47	12	0	22	113	215	13	13	41	27	0	123	85	1	67	60	1	82	55	11	104	115	83	174	34	0	4	117	95
HEP_00175100	1	1	18	1	7	0	8	0	0	7	2	15	11	12	10	0	6	1	0	2	11	0	0	0	10	13	2	0	8	2	0	10	5	0	4	6	0	10	18	0	13	18	15	14	3	0	1	10	9
HEP_00175200	31	5	75	12	19	0	18	3	5	43	5	48	64	167	63	0	55	7	0	15	65	10	0	18	64	169	9	12	34	11	1	143	39	0	42	60	0	61	41	12	83	75	37	85	35	0	3	76	66
HEP_00175300	26	1	41	6	8	0	17	4	0	16	1	19	52	44	11	0	17	1	0	4	12	7	0	6	33	52	2	2	6	3	0	32	28	0	13	22	0	18	23	8	31	28	16	47	18	0	0	35	18
HEP_00175400	6	1	17	3	5	0	3	3	0	3	0	6	7	17	6	0	4	0	0	1	6	2	0	1	8	19	0	0	3	3	0	12	6	0	5	5	0	6	15	3	7	5	9	18	13	0	0	20	5
HEP_00175500	72	11	103	26	23	0	79	26	12	130	18	190	117	271	53	2	79	34	7	58	92	31	8	53	136	330	13	18	56	35	2	221	113	2	43	132	0	61	143	18	154	181	93	384	136	1	7	89	158
HEP_00175600	133	11	141	46	37	0	74	25	17	170	26	183	190	427	97	4	92	41	1	46	108	41	0	52	165	434	20	21	60	31	0	289	144	0	65	136	2	78	136	28	196	229	106	464	137	1	8	143	190
HEP_00175700	134	3	164	31	70	0	107	27	15	160	19	160	228	320	121	5	104	17	1	56	155	36	2	79	245	354	20	23	95	40	1	237	160	0	97	133	1	177	209	39	223	273	127	256	120	3	16	238	155
HEP_00175800	40	1	104	20	21	0	48	12	8	100	10	112	120	234	73	0	78	25	1	39	106	19	2	38	129	261	10	23	71	38	2	178	86	0	70	88	0	95	87	20	132	202	48	190	91	0	3	83	88
HEP_00175900	234	18	299	74	91	0	210	36	31	269	26	295	361	683	157	1	128	75	0	89	150	79	1	98	381	857	36	37	136	80	0	516	258	1	102	213	0	147	278	39	307	483	248	1137	299	1	10	419	344
HEP_00176000	62	4	181	17	52	0	80	22	12	138	19	126	142	334	115	0	106	9	0	75	109	23	0	68	161	412	24	11	106	39	2	270	114	1	87	136	2	180	166	28	232	228	83	282	65	1	4	147	150
HEP_00176100	197	17	347	57	82	0	200	65	38	290	41	329	328	595	151	2	157	70	6	78	173	51	2	91	343	738	34	45	107	68	5	472	234	1	146	285	2	195	270	48	378	380	228	882	267	1	21	381	364
HEP_00176200	0	0	5	0	0	0	1	0	0	2	0	1	2	6	0	0	0	0	0	0	1	0	0	0	2	2	0	0	1	0	0	1	1	0	0	0	0	5	0	0	3	6	2	1	1	0	0	1	0
HEP_00176300	400	26	444	142	119	0	308	89	57	493	71	529	510	1243	254	8	181	108	14	157	185	101	23	168	619	1404	86	81	123	98	6	985	416	10	163	324	10	251	445	88	527	723	356	2073	510	1	30	734	658
HEP_00176400	177	10	453	66	177	0	180	47	32	251	32	329	417	700	235	0	257	68	0	83	302	53	0	103	516	807	33	32	206	80	0	567	395	2	185	290	7	263	249	62	401	438	289	750	229	0	15	366	323
HEP_00176500	38	3	111	8	28	0	25	6	4	48	8	54	106	147	68	1	60	14	0	19	72	8	0	25	128	165	5	5	59	17	0	130	78	0	51	76	1	88	65	6	114	101	47	114	48	1	0	94	61
HEP_00176600	10	0	11	2	1	0	5	0	2	4	2	9	6	19	2	0	5	0	0	4	9	0	0	5	9	32	3	3	2	1	0	12	7	0	8	8	0	9	10	3	19	16	13	36	9	0	1	18	10
HEP_00176700	7	2	7	0	5	0	3	1	3	14	2	16	17	23	10	0	9	3	3	5	20	2	6	1	17	31	1	5	12	0	3	17	11	0	7	5	0	9	12	4	17	19	5	12	14	0	0	14	16
HEP_00176800	155	10	377	74	83	0	152	31	23	249	26	271	355	813	182	2	176	73	1	90	195	90	2	85	413	868	24	67	117	61	0	679	314	3	177	292	8	235	233	68	410	414	225	1090	254	0	9	414	303
HEP_00176900	15	0	20	6	7	0	9	3	4	7	1	20	18	27	7	0	16	1	0	7	24	2	0	1	34	30	2	3	5	1	0	28	12	0	5	12	0	10	17	2	14	26	12	20	15	1	0	16	22
HEP_00177000	28	2	68	13	18	0	22	10	7	42	5	48	47	55	25	1	20	8	4	14	34	8	0	21	75	81	4	5	20	13	2	46	44	0	25	38	0	28	66	7	62	96	30	60	30	0	0	54	55
HEP_00177100	3	0	25	0	3	0	6	2	0	10	1	11	13	16	6	0	4	0	0	0	7	0	0	2	19	20	0	0	12	4	0	20	9	0	4	11	0	4	4	3	13	10	8	8	9	0	0	17	10
HEP_00177200	52	1	92	19	30	0	42	15	11	81	10	99	88	152	70	0	45	11	0	24	57	8	1	33	137	167	8	5	62	16	0	96	90	0	46	90	2	73	71	18	102	161	56	129	61	1	5	98	94
HEP_00177300	33	2	46	9	17	0	34	7	4	57	12	62	53	135	40	0	34	18	0	18	38	11	0	18	40	195	10	9	28	10	0	126	38	1	22	46	0	35	46	6	73	51	32	175	33	0	0	72	64
HEP_00177400	176	9	377	52	113	0	146	31	26	222	24	263	386	400	227	1	193	35	8	73	193	22	6	86	433	450	20	24	167	54	4	335	316	1	183	248	4	243	341	41	333	581	143	281	155	2	19	356	275
HEP_00177500	40	5	44	6	24	0	19	4	4	31	5	24	46	73	9	0	46	2	0	31	36	3	0	20	42	90	9	5	24	11	0	80	31	0	26	34	0	27	44	6	51	52	34	88	25	0	5	73	62
HEP_00177600	25	0	20	10	6	0	15	2	3	23	5	19	11	50	19	0	11	3	2	9	6	6	1	5	22	41	9	2	11	2	0	26	25	0	9	31	0	20	9	5	39	21	16	49	20	0	3	31	36
HEP_00177700	356	18	499	66	64	0	208	80	49	370	74	371	311	1405	181	4	174	128	2	172	210	98	2	169	380	1549	86	85	140	97	0	1066	268	2	136	297	3	152	272	76	387	355	454	2099	301	3	12	752	520
HEP_00177800	218	14	385	39	114	1	138	30	43	232	37	227	322	693	239	2	196	31	8	77	189	31	6	112	367	761	31	17	154	65	0	537	273	0	181	246	0	314	284	65	363	351	199	518	169	3	18	394	250
HEP_00177900	81	5	168	18	32	0	68	13	11	106	11	118	133	286	103	3	89	18	1	37	116	28	0	39	165	341	11	20	99	40	0	232	112	0	77	133	3	123	110	43	187	157	90	276	84	0	8	144	140
HEP_00178000	149	2	253	23	68	0	103	19	23	143	31	208	244	431	174	2	152	13	2	57	148	33	2	53	273	507	22	18	100	34	2	260	214	0	150	216	0	219	224	45	379	306	124	301	142	1	6	274	200
HEP_00178100	3	0	1	0	0	0	2	1	0	6	0	1	0	3	1	0	4	2	0	1	4	2	0	1	9	5	1	1	4	1	0	6	2	0	4	5	0	5	2	0	3	11	4	17	2	0	0	6	3
HEP_00178200	20	3	71	2	13	0	23	2	5	28	1	31	51	71	34	0	44	7	0	18	47	3	0	14	48	92	2	3	33	17	0	59	48	0	28	53	0	55	47	6	83	56	23	58	17	0	4	33	46
HEP_00178300	11	1	22	0	3	0	4	0	2	12	2	14	16	48	16	0	9	2	0	8	14	0	0	6	24	41	3	0	10	7	0	22	12	0	11	28	0	14	19	8	26	17	7	16	6	0	0	15	19
HEP_00178400	37	0	45	4	9	0	19	3	11	61	6	47	35	166	14	1	30	12	0	12	29	18	0	13	34	200	7	11	19	13	0	136	24	0	21	43	3	27	35	7	66	53	38	170	33	0	0	76	80
HEP_00178500	227	3	142	74	86	0	119	24	31	181	47	177	260	425	55	1	75	30	0	43	99	44	0	55	282	351	40	31	53	54	0	301	165	0	41	122	3	66	298	44	189	290	149	429	248	0	3	370	234
HEP_00178600	272	14	650	68	202	0	234	82	34	441	47	482	636	774	394	0	415	71	1	199	439	53	3	207	731	981	51	48	344	142	0	644	497	2	328	505	4	479	634	76	662	999	317	674	249	1	9	620	546
HEP_00178900	23	1	75	8	24	0	33	9	9	27	4	63	76	74	52	1	47	3	0	25	49	7	1	21	63	99	8	5	43	18	0	64	44	0	29	51	1	67	55	8	103	85	25	73	38	0	2	48	55
HEP_00179000	124	2	107	39	75	1	76	18	20	99	31	120	128	162	45	0	41	18	1	17	55	24	1	36	149	213	37	12	33	37	0	126	130	0	34	85	0	47	174	29	107	168	64	328	109	2	1	218	120
HEP_00179100	425	10	303	118	133	0	224	68	47	380	62	465	390	1390	82	1	109	99	1	141	128	116	2	133	518	1538	72	66	96	84	0	1094	306	0	68	202	1	103	369	66	319	634	299	1467	613	3	12	593	525
HEP_00179200	96	8	134	30	21	0	67	20	19	128	28	130	131	559	72	3	63	20	1	22	84	23	1	35	159	595	30	11	56	24	1	413	95	2	46	112	1	78	164	21	132	168	57	329	159	0	12	130	214
HEP_00179300	178	1	312	20	86	0	121	20	34	199	42	245	337	545	211	0	202	33	0	42	174	24	1	95	336	641	45	13	146	47	1	411	237	1	153	265	1	201	317	32	399	462	149	327	152	1	5	330	255
HEP_00179400	62	3	155	21	37	0	72	6	12	88	14	97	155	328	132	2	95	12	0	20	100	16	1	33	181	350	15	6	85	20	0	219	126	0	119	138	0	157	187	34	192	185	76	170	86	0	7	111	126
HEP_00179500	4	0	12	0	5	0	4	0	0	8	0	7	5	14	3	0	3	2	0	2	8	1	0	2	10	23	1	2	8	1	0	3	7	0	7	2	0	0	7	0	11	9	3	21	7	0	0	4	12
HEP_00179600	19	3	51	2	21	0	21	1	3	29	5	36	49	72	31	0	31	1	1	19	47	5	0	10	61	62	10	1	23	10	0	49	41	0	26	35	1	41	73	4	55	47	22	30	23	0	5	28	36
HEP_00179700	180	11	475	47	125	0	209	40	30	312	41	353	383	697	229	4	273	48	1	114	335	67	0	110	429	882	38	33	207	98	2	604	288	1	196	335	4	308	273	68	474	464	248	824	237	1	18	414	428
HEP_00180000	6	1	9	3	0	0	2	2	0	4	1	3	6	8	1	0	1	2	0	3	1	0	0	1	6	16	0	0	2	4	0	8	4	0	0	1	0	3	0	1	3	5	0	15	3	0	0	4	5
HEP_00180100	1813	71	3792	604	966	1	1647	372	346	2736	447	3266	3505	7469	2125	48	1797	283	8	604	2079	368	8	641	3961	8714	510	219	1294	496	5	5822	2750	40	1744	3210	42	2338	3208	474	4405	4854	1797	5160	1987	9	113	2949	3570
HEP_00180200	0	0	17	0	5	0	7	0	0	3	0	13	16	7	3	0	5	0	0	1	12	0	0	5	11	14	1	0	1	0	0	4	5	0	1	5	0	3	4	0	3	3	2	2	2	0	0	4	9
HEP_00180300	28	1	81	5	29	0	32	5	4	38	3	46	76	66	47	0	45	0	0	18	48	4	0	16	121	79	4	0	34	20	0	48	76	0	50	44	0	56	85	8	75	71	25	7	28	0	0	66	47
HEP_00180400	15	0	35	3	25	0	8	1	3	13	2	23	46	35	12	1	22	1	0	8	21	1	0	7	46	32	4	0	11	7	0	34	33	0	19	18	0	29	22	6	42	46	8	4	20	1	1	35	15
HEP_00180500	443	15	294	175	62	0	341	87	60	410	55	495	593	744	97	4	77	95	2	113	113	122	0	146	728	863	63	79	53	80	0	594	500	1	63	179	7	92	616	65	208	902	452	1725	536	3	23	696	509
HEP_00180600	2	1	2	1	0	0	1	1	1	3	1	1	7	5	5	0	5	0	0	0	1	1	0	1	10	16	0	0	1	0	0	3	2	0	1	7	0	4	7	0	12	4	2	3	2	0	1	9	0
HEP_00180700	182	4	179	46	70	0	124	31	27	124	39	184	230	479	117	2	104	25	2	35	137	22	0	42	294	508	44	11	68	30	0	383	187	3	93	151	2	110	267	35	219	357	99	447	206	0	8	243	209
HEP_00180800	10	0	16	0	4	0	4	2	2	9	1	3	13	11	9	0	9	0	0	3	18	3	0	5	11	29	1	0	4	2	0	16	12	0	10	6	0	7	15	3	15	25	10	10	5	0	0	16	15
HEP_00180900	37	0	107	4	31	0	22	9	8	42	6	54	54	107	33	0	27	6	1	13	44	10	0	15	82	114	6	1	14	14	0	81	50	0	40	40	0	39	60	10	74	80	27	89	25	0	3	66	63
HEP_00181000	24	2	52	5	18	0	24	6	8	27	4	37	36	81	29	0	35	7	0	10	33	2	0	8	53	92	9	2	26	8	0	68	37	0	24	43	0	35	33	9	49	55	13	47	16	0	2	43	45
HEP_00181100	4	0	8	0	3	0	3	1	0	8	0	2	5	17	6	0	9	0	1	3	9	0	0	0	7	16	0	0	3	2	0	7	4	0	7	9	0	4	10	1	13	3	1	4	9	0	1	7	11
HEP_00181200	0	0	3	0	3	0	1	1	1	3	0	4	2	8	2	0	1	0	0	1	1	0	0	1	1	8	0	0	2	1	0	9	3	0	3	5	0	3	1	0	9	4	7	6	2	0	0	3	2
HEP_00181300	106	5	130	21	58	0	54	13	9	84	16	122	160	247	77	2	89	24	1	19	91	28	1	33	154	266	17	8	73	22	0	178	130	0	66	101	2	67	141	15	135	210	66	170	82	0	3	155	121
HEP_00181400	156	4	113	42	38	2	67	29	17	139	16	149	116	262	31	0	35	27	0	28	28	28	0	39	149	281	17	17	15	23	0	207	92	1	21	47	0	35	105	24	76	187	89	373	148	0	1	217	156
HEP_00181500	67	11	155	25	38	0	64	14	18	121	20	128	162	338	81	1	89	18	0	25	100	11	4	37	146	323	19	10	67	14	0	219	125	0	57	117	2	82	147	25	178	220	80	218	103	1	1	133	146
HEP_00181600	64	8	79	31	18	0	49	14	13	69	12	76	106	227	43	2	52	9	3	24	45	10	6	15	108	242	23	12	30	12	9	156	88	0	47	60	0	47	82	17	89	137	40	207	93	0	3	97	71
HEP_00181900	11	1	26	7	13	0	12	2	5	30	1	29	13	53	17	0	7	4	0	7	15	4	0	5	19	43	4	2	10	4	1	28	17	0	11	15	0	14	23	3	34	35	14	46	13	0	1	19	27
HEP_00182000	93	7	207	32	46	0	111	20	8	145	24	157	144	348	142	4	125	25	0	46	128	26	0	44	206	389	13	13	78	33	0	267	103	2	99	157	0	129	161	30	223	224	92	271	86	1	7	196	176
HEP_00182100	202	4	450	47	136	0	172	38	33	245	24	339	471	535	263	0	278	24	6	97	329	27	1	94	529	665	31	25	250	97	0	452	361	1	256	307	1	301	438	59	418	691	194	260	164	1	5	336	340
HEP_00182200	307	18	879	98	273	0	326	65	63	515	56	591	814	1104	556	5	548	52	4	172	607	69	6	245	947	1256	82	48	387	162	4	900	679	3	501	718	2	618	821	114	1041	1322	302	605	275	0	14	783	709
HEP_00182300	29	2	80	13	27	0	32	11	6	64	8	80	57	219	40	1	40	4	0	32	49	29	1	37	61	287	10	10	44	28	0	206	51	1	28	58	0	36	52	16	93	83	49	172	75	0	2	77	83
HEP_00182400	468	17	530	158	167	0	326	80	79	510	74	576	576	1272	251	6	244	92	0	160	291	98	1	217	701	1484	97	75	231	146	0	1001	402	4	161	429	9	305	590	99	534	834	403	1938	547	2	30	788	642
HEP_00182500	170	11	352	55	94	0	162	34	30	292	32	327	282	664	201	1	248	47	0	109	260	64	0	102	301	764	41	50	143	102	1	517	185	2	150	206	2	232	292	46	374	441	189	648	186	1	11	285	371
HEP_00182600	57	0	75	15	25	0	45	3	10	69	16	93	83	219	45	0	70	16	0	21	76	19	1	27	113	202	9	8	37	25	0	136	88	0	48	49	1	43	78	15	92	137	41	184	58	0	1	89	98
HEP_00182700	21	0	31	8	20	0	28	5	3	28	8	31	26	81	19	1	31	0	0	11	22	5	0	20	44	84	7	6	22	9	0	50	33	2	11	38	2	16	26	11	49	74	17	47	13	0	0	29	50
HEP_00182800	33	1	44	13	25	0	27	7	4	44	4	46	38	67	29	0	33	4	0	12	45	12	1	22	68	80	8	7	33	12	0	40	50	0	19	36	0	30	58	10	42	68	39	69	38	0	1	70	38
HEP_00182900	33	2	22	1	9	0	9	3	1	20	2	19	30	31	11	0	9	5	0	2	9	5	0	8	18	50	1	2	3	3	0	22	14	0	2	5	0	13	20	3	13	18	29	68	32	0	1	22	27
HEP_00183000	136	2	116	35	50	0	69	16	26	141	32	152	121	474	39	3	55	25	0	37	59	37	1	34	160	609	31	26	38	28	0	462	112	1	31	84	1	35	114	20	131	227	91	448	133	0	1	205	188
HEP_00183100	89	5	237	12	93	0	68	18	21	97	14	116	188	310	142	0	138	13	0	52	136	9	0	42	226	314	23	5	100	34	0	223	148	0	118	166	0	149	187	29	231	183	55	98	68	0	8	184	114
HEP_00183200	11	0	12	1	5	0	3	1	1	13	0	11	15	28	9	0	5	1	0	3	9	1	0	4	14	35	1	1	3	2	0	13	17	0	4	10	0	11	8	5	14	26	7	36	7	0	0	16	16
HEP_00183300	25	0	35	5	10	0	12	6	4	31	5	31	23	141	31	2	29	8	0	16	33	13	0	11	39	144	6	9	32	13	0	128	28	0	15	32	0	28	34	23	51	56	12	68	44	0	2	61	44
HEP_00183400	2	0	6	1	4	0	1	1	0	2	2	6	9	3	3	0	0	0	0	0	0	1	0	0	2	6	0	0	1	0	0	8	3	0	1	5	0	3	4	0	8	3	0	7	2	0	0	0	1
HEP_00183500	15	0	6	0	3	0	2	0	1	4	2	2	11	12	1	0	0	0	0	2	2	1	0	3	9	11	2	1	0	0	0	14	11	0	2	4	0	0	1	13	2	15	5	9	5	0	0	17	2
HEP_00183600	3	0	3	2	3	0	1	0	0	6	0	2	6	10	1	0	11	0	0	0	2	1	3	0	5	11	1	0	8	0	1	14	5	0	3	4	0	0	3	0	4	2	5	10	8	0	0	9	6
HEP_00183700	22	0	6	5	5	0	16	4	0	15	3	13	10	29	1	0	4	8	1	5	5	10	1	4	17	34	4	4	3	6	0	21	9	0	3	7	1	4	15	5	15	14	3	69	16	0	0	17	23
HEP_00183800	53	4	98	15	30	0	54	6	16	80	15	90	91	190	65	0	60	9	8	26	49	16	16	26	121	186	10	12	44	28	2	154	80	1	54	99	5	81	79	12	127	174	45	124	61	1	5	101	106
HEP_00183900	29	1	57	6	17	0	23	3	3	34	4	38	38	58	32	1	24	4	1	10	37	6	1	18	42	75	4	2	19	16	0	51	36	0	25	38	1	34	64	9	49	61	33	47	21	0	2	75	44
HEP_00184000	0	0	0	0	0	0	0	0	0	0	0	0	0	1	0	0	0	0	0	0	0	0	0	0	0	0	0	0	0	0	0	0	1	0	0	1	0	0	0	0	0	1	0	3	0	0	0	0	0
HEP_00184100	22	1	20	2	4	0	6	8	4	13	3	14	22	49	13	0	14	4	0	5	16	2	1	6	19	56	2	2	5	5	0	28	19	0	10	15	0	12	38	1	14	34	10	44	15	0	2	31	20
HEP_00184200	102	1	81	34	41	0	49	16	13	88	9	91	125	183	47	0	51	28	0	25	47	32	0	39	141	223	12	19	38	24	0	130	59	1	39	69	0	60	107	20	80	159	105	222	104	0	0	159	105
HEP_00184300	58	3	124	8	37	0	56	13	21	58	10	72	85	143	69	1	63	13	3	27	78	16	2	29	140	193	18	5	59	26	2	135	78	0	53	85	1	73	112	11	96	94	52	98	40	0	1	134	61
HEP_00184400	68	2	167	31	30	0	57	10	18	101	21	120	137	279	68	1	82	27	1	26	73	22	1	40	141	305	15	13	51	39	1	237	107	0	43	86	0	71	85	31	131	206	95	375	90	0	3	162	100
HEP_00184500	44	3	68	11	18	0	39	11	5	61	10	63	81	161	49	0	42	6	0	22	38	13	0	32	87	206	15	8	29	19	0	123	57	0	34	64	0	63	70	8	82	109	52	138	48	0	10	87	61
HEP_00184600	16	0	42	8	9	0	20	9	6	39	0	34	46	74	29	0	33	1	1	12	48	2	0	8	46	88	9	1	30	8	1	64	35	0	20	23	0	30	47	12	58	47	14	55	30	0	0	41	18
HEP_00184700	676	10	361	187	119	0	240	58	102	369	102	447	495	1036	71	1	65	80	14	96	71	103	9	109	607	1226	89	69	57	77	8	860	394	0	73	163	0	79	390	81	229	813	386	1863	550	3	6	973	517
HEP_00184800	8	1	18	5	5	0	8	2	1	9	3	17	14	43	16	0	11	4	0	8	16	1	0	4	17	57	1	2	5	3	0	46	14	0	7	19	0	8	11	1	21	22	11	60	8	0	0	22	17
HEP_00184900	7	0	3	7	0	0	2	1	2	8	1	6	8	12	1	0	2	0	0	2	2	0	0	1	15	13	1	1	1	1	0	6	1	0	2	1	0	0	8	2	1	11	4	16	7	0	1	9	10
HEP_00185000	12	5	9	4	3	0	14	8	2	14	2	25	15	61	5	0	10	2	0	11	10	5	0	8	15	65	0	2	10	5	0	45	16	0	2	9	0	5	23	4	13	26	8	73	42	0	1	15	28
HEP_00185100	13	3	28	8	11	0	19	2	1	14	3	15	24	70	18	0	10	5	0	0	13	4	0	7	23	46	4	4	10	6	0	37	11	1	16	20	0	15	19	5	30	26	10	36	22	0	0	30	23
HEP_00185200	125	13	217	51	49	0	159	35	19	198	20	223	201	549	78	4	117	56	0	55	125	63	4	86	260	670	33	38	75	39	0	468	195	6	64	160	9	124	204	45	307	293	137	916	174	0	18	229	262
HEP_00185300	51	1	160	6	39	0	49	9	2	72	12	118	98	222	76	0	97	10	0	18	105	27	1	27	136	293	6	11	72	20	0	185	99	0	53	86	1	98	72	14	131	129	87	182	37	1	5	94	111
HEP_00185400	17	3	43	6	6	0	29	7	4	26	4	42	42	61	23	0	17	8	0	13	21	2	0	11	53	60	4	3	16	11	0	43	29	0	19	25	0	23	28	5	37	39	15	57	17	0	3	31	41
HEP_00185500	16	2	38	7	9	0	20	5	4	29	6	29	36	95	35	0	27	3	1	19	19	6	0	19	39	85	7	0	8	5	0	67	26	0	22	34	0	38	37	4	47	66	22	67	31	0	3	44	37
HEP_00185600	10	0	17	2	8	0	11	1	2	13	3	7	13	28	5	0	6	0	0	2	5	0	0	9	16	17	1	4	5	3	0	22	9	0	6	14	0	15	36	3	15	14	2	18	4	0	0	20	11
HEP_00185700	94	4	302	29	59	0	100	22	16	178	11	183	191	469	153	1	129	23	0	57	178	44	0	72	213	492	16	24	118	34	1	370	157	0	132	175	1	200	152	25	263	230	154	364	93	0	9	231	217
HEP_00185800	257	19	495	81	93	1	197	71	37	418	38	542	370	1218	235	3	224	81	1	121	273	103	2	141	411	1244	51	71	173	101	1	826	298	2	174	301	16	227	338	73	517	470	314	1428	318	1	18	518	533
HEP_00185900	90	2	81	26	13	0	48	15	18	103	11	116	104	350	68	1	87	15	5	25	85	15	7	23	164	400	24	10	44	18	4	287	90	1	33	74	4	48	91	12	112	180	62	313	141	1	13	85	166
HEP_00186000	14	0	19	5	14	0	25	0	2	15	1	24	53	64	31	2	30	3	0	5	29	0	0	7	55	85	6	1	26	6	0	35	29	1	18	31	0	31	36	14	52	46	14	36	7	0	1	27	19
HEP_00186100	77	3	181	14	71	0	65	9	6	99	13	134	208	319	166	0	161	7	0	32	169	7	0	49	223	396	11	7	122	18	0	222	176	1	117	210	0	157	181	34	230	266	59	118	87	0	6	135	154
HEP_00186200	10	5	24	8	9	0	13	6	6	23	2	32	41	52	21	2	37	3	0	10	25	1	0	13	46	73	2	1	19	10	0	31	25	0	28	35	0	27	22	2	37	76	9	35	15	0	1	27	34
HEP_00186300	3	1	3	0	0	0	0	0	0	0	1	1	2	5	2	0	2	0	0	0	0	0	0	2	2	7	1	0	0	0	0	3	1	0	0	0	0	1	5	0	2	5	6	8	0	0	0	3	2
HEP_00186400	6	1	17	1	5	0	7	5	0	16	1	16	11	32	14	0	23	2	0	9	13	6	0	3	15	33	0	0	4	4	0	27	2	0	12	19	0	16	13	4	20	17	8	19	2	0	0	10	14
HEP_00186500	245	19	430	77	84	0	227	68	23	308	38	404	408	772	189	1	189	74	0	131	201	102	3	134	439	867	34	55	137	89	1	576	295	1	150	263	6	241	330	77	387	542	330	1081	284	0	10	490	460
HEP_00186600	19	2	29	10	11	0	15	3	3	31	3	41	35	59	24	0	16	1	0	6	21	2	0	7	53	100	1	1	11	6	0	52	40	0	20	39	0	28	38	2	58	78	21	91	28	0	1	55	44
HEP_00186700	23	0	77	10	11	0	27	4	7	51	4	50	38	80	35	1	30	6	6	22	50	7	7	28	67	99	5	1	36	11	3	77	32	1	29	37	1	44	45	8	52	60	42	71	16	0	3	54	50
HEP_00186800	10	1	38	2	7	0	17	0	3	12	3	15	32	41	19	0	11	2	0	5	16	0	0	8	28	46	5	2	12	1	0	31	11	0	20	23	0	23	18	4	40	23	8	41	14	0	0	12	16
HEP_00186900	47	3	71	18	39	0	47	11	14	49	9	59	69	108	45	1	38	3	0	16	61	15	0	25	99	136	12	10	35	15	0	90	59	0	32	52	0	45	55	18	62	84	35	194	37	0	3	74	64
HEP_00187000	24	0	16	1	12	0	13	5	4	15	5	15	27	48	20	0	5	3	0	2	14	0	0	10	24	52	4	2	8	0	0	37	27	0	15	11	0	11	26	3	15	29	13	36	12	0	0	15	10
HEP_00187100	0	0	2	0	0	0	1	0	0	0	0	0	0	0	0	2	0	0	0	0	1	0	0	0	0	1	0	0	0	0	0	1	0	0	0	2	0	3	1	1	1	2	1	0	0	0	0	1	0
HEP_00187200	95	3	70	19	38	0	33	17	10	60	8	62	67	188	16	1	37	14	2	27	49	15	1	18	75	163	20	13	30	11	2	115	49	0	15	27	0	28	70	10	57	92	52	130	138	2	6	96	90
HEP_00187300	14	0	34	1	8	0	6	2	2	18	1	17	20	37	21	0	7	2	0	8	23	2	0	8	28	25	2	1	11	3	0	29	21	1	14	22	0	27	46	1	46	50	9	20	5	0	1	31	26
HEP_00187400	7	0	31	4	8	0	16	2	8	21	4	30	35	59	29	1	38	2	0	11	27	4	0	16	40	85	4	4	24	4	2	55	24	0	15	28	0	26	49	1	65	58	16	38	27	0	0	25	34
HEP_00187500	37	1	36	6	4	0	15	9	4	41	6	41	45	108	10	0	40	5	0	8	42	9	0	8	43	128	7	0	28	11	0	92	35	0	13	30	1	17	29	1	44	78	24	95	50	0	0	34	61
HEP_00187600	41	2	97	7	24	0	28	6	6	81	14	92	98	239	49	0	46	10	0	17	53	5	0	22	124	181	13	9	43	8	2	144	78	0	42	66	1	56	100	15	98	137	48	133	65	0	1	94	71
HEP_00187700	29	0	36	14	20	0	17	4	4	47	7	49	47	70	15	1	18	4	0	12	25	6	0	6	58	84	7	5	16	7	0	49	39	0	12	25	1	32	43	13	53	68	31	83	26	0	1	59	61
HEP_00187800	3	1	10	2	3	0	3	0	0	3	1	9	10	28	11	1	13	0	0	2	3	1	0	0	8	46	0	1	4	0	0	33	6	0	3	5	0	11	6	0	9	9	4	12	6	0	1	2	2
HEP_00187900	6	0	7	4	3	0	3	1	0	6	0	13	4	21	9	0	4	1	0	2	3	0	0	3	15	18	0	0	3	0	0	9	8	0	6	6	0	7	7	1	13	19	8	16	8	1	0	8	9
HEP_00188000	55	2	108	14	45	1	55	11	8	65	7	81	98	194	70	2	59	7	0	23	111	14	0	34	120	241	12	10	65	10	0	147	70	0	56	81	0	75	65	11	126	133	65	164	71	0	0	106	94
HEP_00188100	11	0	9	0	0	0	5	0	2	5	1	6	7	13	3	0	3	1	0	2	5	1	0	3	3	24	2	0	1	0	0	9	8	0	2	1	0	4	2	0	10	7	5	18	5	0	1	9	5
HEP_00188200	142	5	199	31	59	0	97	24	12	143	14	192	213	313	131	2	89	15	0	34	93	21	2	38	238	329	30	15	67	28	1	218	149	0	104	150	2	136	218	35	240	305	115	246	91	1	8	206	168
HEP_00188300	86	8	150	39	52	0	80	16	14	152	22	147	184	353	81	0	91	22	1	32	117	18	0	44	191	392	14	18	76	37	0	306	151	0	76	141	3	83	196	14	216	293	85	298	135	0	5	181	198
HEP_00188400	53	3	113	10	21	0	41	7	10	72	11	69	90	213	58	3	63	16	2	23	90	5	0	19	121	229	16	10	52	18	0	162	71	0	57	90	0	73	79	12	108	139	44	122	68	0	5	98	54
HEP_00188500	16	2	31	12	12	0	19	10	2	25	5	37	27	65	11	0	25	2	0	4	31	5	2	17	46	67	6	2	27	8	2	40	24	0	17	16	0	23	26	5	33	47	13	47	30	0	5	23	46
HEP_00188600	59	6	132	22	28	0	76	21	9	132	6	132	125	229	49	1	98	34	0	33	93	31	0	22	136	251	13	20	73	34	0	162	101	0	47	103	2	83	96	11	121	170	74	261	82	0	7	115	172
HEP_00188700	64	2	163	19	77	0	50	12	12	100	17	91	176	227	69	0	92	5	0	15	97	4	0	16	184	287	11	1	66	16	1	191	121	1	70	109	0	127	164	20	165	212	44	81	57	0	5	121	113
HEP_00188800	165	5	164	41	39	0	110	33	17	183	29	241	198	437	52	1	73	31	1	46	80	66	0	40	229	521	38	27	54	34	1	343	153	0	49	96	2	57	160	28	130	222	141	751	233	1	10	236	216
HEP_00188900	78	7	101	23	33	0	49	12	12	90	18	90	133	279	58	0	64	8	0	11	80	10	0	18	125	280	20	10	49	16	0	198	95	0	35	106	0	71	109	16	112	152	57	180	100	0	3	118	131
HEP_00189000	31	3	89	7	21	0	43	12	9	52	16	60	69	152	49	2	72	5	0	30	64	6	0	33	89	181	11	6	53	20	0	126	51	0	36	77	0	59	78	8	118	67	38	119	28	0	3	96	67
HEP_00189100	53	1	69	11	12	0	31	7	8	52	4	52	68	121	47	0	54	5	1	17	50	10	1	20	126	144	10	7	33	7	0	77	62	0	38	56	0	53	99	10	75	135	32	99	44	0	1	76	90
HEP_00189200	35	2	87	5	18	0	18	2	7	64	3	64	70	186	67	0	50	4	1	11	52	5	0	13	79	184	5	6	37	19	0	121	71	0	35	56	0	62	61	5	85	81	42	70	30	1	3	65	59
HEP_00189300	64	9	206	15	53	0	89	17	13	132	15	172	178	275	140	1	144	24	0	52	149	18	1	42	181	291	24	16	129	48	1	210	126	0	101	173	0	152	164	32	238	226	96	262	74	0	3	188	161
HEP_00189400	51	1	61	11	20	0	29	10	3	47	13	44	65	109	26	0	39	18	0	16	34	19	0	16	88	122	14	7	21	13	0	76	48	0	14	25	0	20	55	12	41	65	47	119	49	0	2	73	58
HEP_00189500	3	0	3	0	1	0	4	1	1	4	0	3	8	16	2	0	1	1	0	1	6	0	0	2	4	22	0	1	0	1	0	18	4	0	1	2	0	1	11	0	2	12	4	34	10	0	0	12	5
HEP_00189600	22	1	45	13	8	0	21	10	6	20	3	51	37	89	29	0	14	2	0	14	29	7	0	10	42	81	7	2	17	8	1	64	42	0	14	30	1	28	47	6	35	54	20	93	29	0	4	31	44
HEP_00189700	25	4	66	7	21	0	21	7	12	50	5	45	57	100	47	0	28	3	0	11	26	5	0	14	59	133	5	1	40	10	0	85	34	1	24	49	1	45	54	9	68	61	15	98	42	0	1	87	75
HEP_00189800	117	7	223	31	70	0	95	15	20	168	31	175	213	398	130	0	126	18	1	53	121	37	1	58	221	408	23	18	114	47	0	283	134	0	76	160	0	148	189	33	211	193	117	362	96	0	13	268	196
HEP_00189900	216	7	356	79	109	0	204	46	34	204	32	244	429	774	183	5	226	27	0	92	247	55	1	99	474	847	53	31	169	81	0	554	323	2	168	247	4	208	315	54	396	434	214	906	249	0	10	414	322
HEP_00190000	86	12	224	29	67	0	68	13	16	111	19	162	221	365	100	3	129	21	0	38	135	10	0	49	241	373	17	7	100	33	0	256	157	1	82	109	1	93	173	19	195	214	110	226	91	0	5	150	169
HEP_00190100	157	1	141	42	38	0	87	40	16	134	23	133	120	322	53	2	53	43	0	41	56	54	2	49	170	342	23	34	48	42	0	243	96	0	35	77	0	44	171	15	92	224	133	445	139	0	0	271	231
HEP_00190200	13	1	23	7	17	0	11	3	5	18	1	15	22	46	12	0	8	7	1	7	14	1	2	9	27	34	1	2	15	2	0	35	18	0	9	18	0	13	24	0	35	29	5	40	21	0	0	26	31
HEP_00190300	32	4	50	3	11	0	10	6	5	46	5	34	64	98	20	0	24	7	0	12	33	63	0	22	77	134	7	6	16	13	0	81	207	0	21	35	0	41	66	14	70	96	15	96	47	0	5	52	58
HEP_00190400	37	4	47	9	14	0	27	7	11	49	2	51	57	137	27	1	42	6	0	8	35	8	0	26	50	152	8	4	27	10	0	113	38	1	28	39	0	38	40	10	57	65	36	154	59	0	1	58	69
HEP_00190500	93	3	81	23	38	0	52	12	10	72	14	89	109	251	53	0	74	10	0	33	85	27	1	23	91	273	30	13	45	27	0	193	72	0	42	92	0	60	103	25	92	165	48	179	94	1	2	104	120
HEP_00190600	16	1	19	2	9	0	5	0	0	8	2	9	27	62	9	0	4	1	0	0	10	1	0	5	20	58	4	1	4	2	0	45	26	0	9	16	0	11	23	2	26	21	3	16	6	0	0	27	15
HEP_00190700	187	3	255	34	88	0	126	35	44	220	57	238	234	635	82	2	162	47	0	67	158	35	1	92	275	740	48	29	103	55	2	468	191	1	92	210	0	127	233	42	276	262	191	823	196	1	9	330	289
HEP_00190800	29	0	47	7	9	0	33	10	5	37	6	35	44	147	22	0	34	8	0	9	27	15	0	9	42	113	14	5	16	11	0	85	37	0	11	29	1	14	55	5	37	58	17	131	43	0	2	58	59
HEP_00190900	937	41	1303	230	299	0	719	232	150	1317	196	1457	978	2875	438	8	581	371	6	463	701	419	4	504	1069	3274	189	309	510	381	4	2219	773	6	334	825	13	477	961	203	1177	1148	1081	5318	886	9	47	1890	1761
HEP_00191000	30	1	24	11	3	0	20	6	8	39	3	50	42	131	15	0	15	7	4	6	33	9	2	11	55	165	9	1	17	2	3	99	38	1	21	35	0	18	32	2	36	83	12	118	64	0	2	35	46
HEP_00191100	0	0	1	0	0	0	1	0	0	1	0	0	2	2	0	0	0	0	0	0	0	0	0	0	0	0	0	0	0	0	0	2	0	0	0	0	0	0	0	0	1	0	1	1	1	0	0	0	1
HEP_00191200	23	1	20	5	3	0	8	3	4	18	1	13	20	77	18	0	8	1	0	6	11	0	0	5	40	70	5	1	7	0	0	55	13	0	7	18	0	26	15	4	23	44	17	41	16	0	0	22	13
HEP_00191300	74	5	157	14	59	0	76	11	20	110	21	133	149	209	67	0	68	18	1	34	91	18	1	42	162	256	22	5	55	27	4	161	113	0	69	105	1	103	164	35	168	183	66	195	71	1	5	146	127
HEP_00191400	0	0	3	0	1	0	0	0	0	1	1	1	0	1	0	0	0	0	8	0	0	0	3	0	0	2	0	0	1	0	2	1	0	0	2	1	0	0	0	0	1	1	0	6	1	0	1	3	0
HEP_00191500	37	2	70	10	35	0	24	6	13	48	6	61	84	118	47	0	54	1	0	6	59	5	0	16	101	130	11	3	39	10	1	107	64	0	32	55	0	48	63	12	80	106	42	64	48	3	1	68	65
HEP_00191600	115	16	204	38	44	0	115	22	20	158	24	173	154	365	94	5	53	21	10	48	73	34	13	59	206	361	24	28	58	46	7	287	141	6	68	147	2	96	170	21	199	278	185	577	122	0	22	233	200
HEP_00191700	42	1	59	6	20	0	34	5	6	49	9	41	86	127	49	0	38	6	0	11	52	8	1	13	76	144	6	6	41	11	0	84	54	0	33	58	0	43	53	13	71	82	32	72	33	0	1	88	75
HEP_00191800	24	5	74	3	19	0	36	2	2	35	7	32	44	95	60	0	37	6	2	9	38	2	2	15	60	105	5	3	32	11	0	74	40	0	37	49	2	54	59	9	45	54	34	46	17	0	1	63	31
HEP_00191900	170	9	207	41	63	0	79	27	23	165	15	204	221	498	143	2	113	29	7	63	117	22	2	56	261	548	39	12	84	29	7	361	181	1	84	164	4	135	220	34	232	357	93	386	136	3	5	264	178
HEP_00192000	472	36	233	105	40	1	133	53	81	218	54	256	213	730	57	0	49	81	92	71	57	71	103	61	247	831	73	51	26	48	76	599	161	0	43	74	3	41	157	58	116	270	279	1659	257	12	41	730	286
HEP_00192100	54	3	136	17	44	0	70	13	9	88	9	111	118	148	65	0	54	17	1	27	78	19	0	42	156	169	15	12	65	20	0	117	98	0	49	90	1	49	126	8	127	158	58	128	41	0	3	117	122
HEP_00192200	228	9	341	30	112	0	152	62	53	196	58	205	359	724	189	0	175	17	0	75	189	26	0	97	333	802	89	16	139	76	0	582	273	1	149	321	4	198	358	38	453	354	155	322	173	2	12	414	216
HEP_00192300	243	9	502	59	120	0	173	50	32	281	35	294	380	794	210	1	217	24	0	118	245	32	0	99	452	957	41	31	165	61	0	591	303	3	196	265	1	294	301	52	398	412	220	639	250	1	13	417	292
HEP_00192400	123	5	344	42	78	0	130	28	26	190	35	247	456	475	235	0	139	21	11	55	224	16	9	73	592	679	34	12	97	30	3	347	281	0	161	258	3	280	392	31	551	715	167	314	180	1	11	411	300
HEP_00192500	40	3	108	20	46	0	43	12	4	42	14	57	81	133	63	0	44	7	0	28	64	15	0	25	111	141	9	9	64	17	0	120	73	0	61	68	0	57	70	15	104	97	45	161	55	0	3	114	53
HEP_00192600	83	2	163	21	65	0	77	10	13	88	18	100	182	269	117	0	94	14	0	32	115	15	0	44	233	300	14	11	86	22	0	190	137	0	87	124	1	110	101	20	154	173	100	258	90	3	5	144	94
HEP_00192700	31	1	15	3	6	0	9	2	2	12	1	13	22	63	9	0	12	3	0	4	17	0	0	3	17	69	13	4	11	4	0	44	23	0	7	13	0	7	32	4	22	30	11	21	24	0	0	16	25
HEP_00192800	29	1	15	7	10	0	15	4	2	29	3	33	31	66	9	0	19	2	0	10	22	7	0	12	35	50	5	8	11	5	0	66	23	0	10	20	1	9	46	5	44	50	26	64	32	0	1	47	31
HEP_00192900	42	6	102	16	34	0	50	10	21	71	18	84	74	187	36	0	37	8	0	17	71	9	1	24	67	190	22	7	43	30	0	122	63	1	29	59	0	51	66	25	88	75	50	192	48	0	5	117	81
HEP_00193000	11	0	11	0	2	0	3	0	1	8	2	7	7	27	13	0	9	1	0	7	9	3	0	8	15	20	1	0	5	3	0	20	11	0	6	10	0	15	18	5	17	24	2	15	4	0	0	19	8
HEP_00193100	32	0	23	9	13	0	27	6	3	23	3	22	27	34	13	0	18	7	1	12	17	11	0	14	25	54	5	12	15	17	0	37	24	0	6	21	0	13	18	6	28	37	27	98	29	0	2	33	34
HEP_00193200	21	2	84	6	15	0	28	5	5	65	4	62	80	116	58	0	54	5	0	15	69	3	0	28	80	105	8	2	47	10	0	77	43	0	45	61	0	64	64	13	78	73	36	62	32	0	3	68	104
HEP_00193300	2	0	8	1	5	0	5	0	0	7	2	4	3	16	8	0	8	0	0	2	15	2	0	1	6	31	1	0	22	2	0	12	4	0	6	4	0	10	30	2	6	9	7	9	5	0	1	9	8
HEP_00193400	123	6	82	40	28	0	87	28	23	153	21	189	187	467	43	3	60	23	1	21	95	32	1	23	195	513	46	18	55	15	0	319	127	1	42	100	8	40	174	24	134	222	69	531	210	0	11	146	181
HEP_00193500	31	2	26	11	7	0	29	11	3	23	11	39	45	78	18	1	32	6	0	6	17	2	0	9	53	110	14	3	15	8	0	61	28	1	8	32	0	18	47	6	27	72	20	100	35	0	8	36	43
HEP_00193600	124	4	365	25	99	0	114	25	29	170	17	210	245	419	173	1	103	10	2	65	115	19	1	61	288	448	36	13	67	64	3	309	198	2	107	214	1	174	214	40	247	297	106	281	70	2	9	315	221
HEP_00193700	8949	1268	44878	1280	12731	4	9946	2023	1532	16965	1730	19513	25389	39976	35638	193	11307	637	59	9489	13304	712	70	11037	29540	45824	2034	508	9050	7669	40	31511	20619	157	29004	33342	260	41021	34269	5929	47391	30690	15041	12892	3772	42	1696	35445	21584
HEP_00193800	12	0	23	3	12	0	8	3	1	9	2	14	17	32	8	0	8	2	0	6	16	2	0	5	17	36	4	2	8	1	0	25	16	0	9	9	0	5	12	1	16	16	9	21	12	0	0	17	21
HEP_00193900	177	8	215	31	69	0	101	34	17	192	32	236	204	490	93	1	138	43	1	81	150	51	1	84	234	611	40	52	100	60	0	379	130	1	75	122	1	88	186	30	187	193	182	600	147	0	6	305	299
HEP_00194000	83	2	81	20	22	0	43	13	2	74	9	87	90	229	44	0	40	11	4	25	48	15	1	27	86	228	12	15	44	28	0	183	69	1	39	77	1	49	80	19	105	108	64	211	72	1	2	111	95
HEP_00194100	710	43	1181	179	338	0	606	121	97	849	113	1018	1101	2465	662	4	679	187	1	257	743	242	2	306	1235	2863	146	127	494	205	1	1834	820	7	536	813	10	747	909	172	1291	1297	847	2871	706	4	76	1426	1107
HEP_00194200	49	4	185	17	52	0	65	19	11	105	10	126	112	243	91	2	97	16	2	30	101	19	6	33	158	249	26	19	73	17	3	154	90	0	61	91	0	89	84	14	147	121	107	212	65	0	6	130	129
HEP_00194300	312	41	872	81	236	0	361	56	77	519	87	574	729	1159	435	4	537	68	5	192	603	68	4	212	840	1358	62	46	394	148	4	974	602	5	394	534	6	508	533	104	698	705	467	1064	417	1	35	651	576
HEP_00194400	13	2	51	8	6	0	14	6	2	27	2	26	32	42	35	0	19	0	0	4	17	2	0	8	36	64	4	2	13	7	0	48	28	0	17	32	0	39	27	3	42	47	18	21	10	0	1	25	23
HEP_00194500	656	9	809	103	133	0	306	95	81	425	80	541	419	2159	167	4	152	199	0	137	148	173	1	206	495	2403	83	130	97	127	3	1633	322	3	145	235	5	208	409	86	381	652	740	3175	406	6	24	1144	644
HEP_00194600	8	2	17	5	3	0	3	2	2	8	3	14	24	51	16	0	9	2	0	3	9	1	0	6	28	41	10	1	9	4	0	27	21	0	10	16	0	15	21	2	22	26	9	36	9	0	0	21	15
HEP_00194700	10	0	14	3	4	0	3	1	2	11	6	16	7	25	12	0	13	2	0	9	15	1	0	7	25	40	2	1	11	8	0	25	17	0	3	8	0	15	14	1	23	8	14	18	7	0	0	28	13
HEP_00194800	215	6	200	24	42	0	98	24	31	148	39	186	110	500	53	2	54	45	0	47	51	56	0	69	128	659	42	44	35	32	0	429	92	1	30	69	1	54	105	29	88	138	166	711	128	2	6	294	248
HEP_00194900	510	41	1534	97	399	0	515	104	120	950	146	1089	1343	2767	886	7	878	83	5	305	954	129	8	345	1451	3129	187	67	647	277	5	2141	1027	6	664	1255	6	987	1131	201	1778	1303	674	1460	369	1	36	1278	1304
HEP_00195000	26	2	34	12	5	0	15	3	3	26	5	34	30	95	9	4	11	4	1	8	14	4	1	7	54	94	11	6	4	3	0	51	32	0	9	20	0	8	36	4	37	62	35	87	19	0	0	56	39
HEP_00195100	33	0	40	7	13	0	18	12	1	23	4	38	23	36	6	0	13	6	0	7	9	10	0	17	43	50	4	8	13	7	0	34	17	0	5	8	0	2	15	6	16	26	42	96	35	0	2	41	41
HEP_00195200	114	5	72	23	21	1	46	11	22	89	22	99	105	315	25	1	32	17	0	7	27	18	0	21	102	354	11	10	18	17	0	245	83	0	25	48	2	38	84	21	62	118	69	328	135	0	3	130	103
HEP_00195300	82	1	130	23	42	0	77	12	19	82	24	95	122	258	80	0	64	12	0	28	64	26	0	43	123	234	27	20	56	18	0	193	108	0	49	89	0	83	74	34	131	142	102	367	78	0	8	174	113
HEP_00195400	429	67	1501	109	266	0	512	135	159	1002	196	1145	780	3401	614	15	935	151	3	369	1009	172	1	406	962	3683	212	159	719	314	0	2456	662	13	471	1301	24	668	677	174	1699	833	825	2908	438	2	72	901	1355
HEP_00195500	74	1	130	20	25	0	43	7	14	102	12	106	145	275	54	0	49	26	0	32	44	30	0	29	144	269	17	16	36	21	0	198	115	1	31	73	0	78	128	12	125	165	72	298	89	0	4	161	135
HEP_00195600	75	2	98	18	37	0	49	9	12	96	21	96	109	260	52	0	55	20	0	34	65	26	0	34	145	295	14	17	56	23	0	213	85	0	42	56	1	57	103	17	84	112	97	249	87	3	2	169	125
HEP_00195700	72	2	90	20	33	0	67	11	12	73	15	94	132	207	61	0	79	16	0	25	75	20	0	32	187	232	14	8	53	26	0	147	96	0	32	75	1	56	98	23	115	147	91	297	122	0	3	122	114
HEP_00195800	289	33	871	102	229	0	346	61	35	561	66	661	721	1297	456	4	509	102	0	156	621	144	1	161	856	1456	59	86	390	138	0	1030	557	10	376	616	2	472	538	100	825	791	528	1616	415	3	16	684	655
HEP_00195900	0	0	3	0	1	0	0	0	0	3	0	1	4	3	1	0	0	0	0	0	0	0	0	0	1	6	1	0	2	1	0	3	1	0	0	6	0	0	1	0	5	3	1	0	0	0	0	3	3
HEP_00196000	169	14	395	50	60	0	123	30	25	222	33	283	404	768	226	3	258	47	0	69	315	50	0	85	444	822	24	27	186	51	0	512	286	0	190	262	3	308	238	60	421	364	235	566	207	2	14	314	281
HEP_00196100	254	27	471	100	163	0	264	58	48	450	69	476	523	821	282	2	291	71	10	132	315	73	7	125	634	1033	80	65	223	95	5	692	406	4	206	426	12	312	441	87	591	714	279	1068	346	2	26	500	527
HEP_00196200	93	1	62	18	10	0	34	11	5	74	10	88	80	189	27	0	17	10	0	11	43	24	0	20	119	238	13	13	18	28	0	155	78	0	13	42	0	20	79	7	63	147	48	285	130	0	3	88	93
HEP_00196300	11	2	32	6	17	0	18	5	6	25	2	22	35	53	30	0	15	5	0	10	30	1	0	7	45	66	9	1	17	16	0	32	24	0	19	35	0	23	54	9	70	75	11	43	18	0	1	35	30
HEP_00196400	25	3	34	5	5	0	15	2	6	28	5	28	27	86	12	0	20	1	0	5	18	4	0	9	27	124	5	0	25	6	0	77	21	0	23	25	1	17	27	1	27	55	20	57	39	0	1	16	36
HEP_00196500	134	6	141	45	49	0	102	27	12	128	17	176	176	261	79	1	68	26	1	40	82	30	0	35	171	336	17	23	59	42	0	206	140	2	69	136	2	91	155	38	142	236	101	302	159	0	6	240	172
HEP_00196600	68	10	84	10	41	0	38	8	16	66	4	68	125	213	76	4	72	12	1	22	92	8	2	20	159	271	17	5	43	14	0	180	92	0	44	94	0	81	96	20	141	140	42	112	68	0	10	128	93
HEP_00196700	0	0	0	0	0	0	0	0	0	0	0	0	1	1	0	0	0	0	0	0	0	0	0	0	0	0	0	0	1	0	0	0	0	0	0	0	0	0	1	0	0	0	0	1	1	0	0	0	0
HEP_00196800	127	10	307	56	62	0	118	21	19	183	16	217	259	525	194	3	152	28	1	58	179	30	1	63	312	574	17	30	135	69	0	424	229	1	136	231	2	167	180	25	331	292	141	524	178	0	17	264	217
HEP_00196900	275	9	752	93	249	0	311	63	45	513	49	595	767	806	484	2	468	39	0	128	536	52	0	163	905	980	66	28	344	121	0	721	639	3	420	700	3	573	761	90	925	1205	234	533	295	3	18	635	646
HEP_00197000	2	0	19	2	1	0	7	1	1	14	1	11	9	29	19	0	9	1	0	3	6	1	0	3	20	24	6	0	8	0	0	14	4	0	6	10	0	8	10	2	15	56	16	12	17	0	0	9	25
HEP_00197100	35	1	38	17	17	0	15	4	5	34	6	41	35	104	18	0	14	1	0	5	10	2	0	4	55	131	10	2	13	5	0	91	36	2	17	36	0	21	43	11	46	75	10	65	41	0	0	56	33
HEP_00197200	29	1	68	5	29	0	22	5	8	49	5	38	76	111	66	0	37	5	0	13	60	3	0	18	88	182	13	2	43	10	0	129	64	0	34	60	0	50	77	11	81	71	23	63	29	0	1	59	69
HEP_00197300	41	1	48	10	12	0	16	3	9	41	12	30	31	138	29	0	23	7	0	17	23	6	0	11	45	105	14	12	14	12	0	79	33	0	21	32	0	35	32	8	43	43	24	131	37	0	0	88	55
HEP_00197400	7	0	14	3	5	0	5	0	4	7	2	21	23	9	15	0	9	0	0	2	8	0	0	1	16	21	2	0	9	0	0	9	13	0	8	7	0	9	19	3	19	21	6	5	12	0	3	10	9
HEP_00197500	25	2	58	4	11	0	22	9	8	55	6	67	49	196	15	2	42	2	0	10	24	8	0	22	60	197	17	2	22	12	0	111	41	0	14	33	0	35	63	9	61	45	41	144	46	1	2	44	88
HEP_00197600	17	0	45	5	16	0	17	1	3	18	1	22	42	50	20	0	25	2	0	14	23	4	0	12	36	52	1	3	16	4	0	49	37	0	28	27	0	33	19	2	54	55	15	38	9	0	0	46	22
HEP_00197700	26	0	27	8	9	0	21	3	4	32	4	28	26	59	13	0	9	4	0	12	22	0	0	9	27	85	6	1	11	6	0	53	22	0	13	25	2	26	35	3	34	51	6	88	43	0	0	36	37
HEP_00197800	201	16	773	53	227	0	311	55	39	408	53	432	529	813	498	3	364	46	0	169	444	38	0	209	583	960	41	27	272	144	0	681	385	2	392	593	5	580	697	84	825	843	249	455	220	1	18	577	532
HEP_00197900	15	0	66	6	13	0	26	4	5	28	3	44	34	77	43	0	34	4	0	13	43	7	0	15	43	91	3	3	20	15	0	53	34	0	41	70	0	52	42	13	83	59	26	41	29	0	1	52	39
HEP_00198000	169	3	213	38	87	0	113	23	30	179	42	179	229	396	108	2	122	51	3	48	133	25	3	58	248	400	29	27	67	43	1	336	176	1	101	123	0	125	232	27	199	287	114	318	121	0	7	317	213
HEP_00198100	64	1	17	12	16	0	14	7	4	29	4	28	25	70	12	0	7	6	0	8	7	4	0	9	48	101	5	3	7	4	0	62	18	0	3	10	0	5	14	3	11	47	36	122	65	0	1	65	39
HEP_00198200	0	0	0	0	0	0	0	0	0	0	0	0	0	0	1	0	0	0	0	0	0	0	0	0	0	0	0	0	0	0	0	0	0	0	0	0	0	0	0	0	0	0	0	0	0	0	0	0	1
HEP_00198300	0	0	0	0	0	0	0	0	0	0	0	0	1	2	0	0	1	0	0	0	0	0	0	0	2	1	0	0	0	0	0	0	0	0	0	0	0	0	0	0	0	3	1	1	1	0	0	0	1
HEP_00198400	13	2	30	2	19	0	10	2	6	10	3	13	24	42	15	1	17	1	0	6	15	3	0	9	15	46	5	1	6	6	0	23	15	0	12	14	0	15	17	4	21	9	6	44	16	1	1	30	7
HEP_00198500	2	0	2	0	2	0	4	1	0	5	1	9	5	14	1	0	1	0	1	1	3	0	0	1	11	9	0	0	1	1	1	3	3	0	2	6	0	3	3	0	6	3	6	7	5	0	0	6	10
HEP_00198600	3	0	16	1	5	0	4	1	0	7	1	10	7	11	3	0	6	0	0	0	4	0	0	4	7	10	0	2	4	2	1	5	6	0	2	6	0	8	16	0	6	12	8	8	5	0	0	9	9
HEP_00198700	50	4	126	15	30	0	47	7	8	78	5	93	94	188	71	0	73	14	1	27	83	4	3	27	121	209	9	5	52	15	0	152	64	1	45	99	1	75	63	17	134	127	62	140	55	0	2	94	111
HEP_00198800	258	19	514	70	142	0	221	46	28	320	58	407	491	915	290	0	307	78	0	103	309	65	4	132	552	1061	55	72	241	78	0	747	381	2	246	334	3	292	391	81	515	515	369	1074	329	1	23	484	470
HEP_00198900	37	2	124	11	12	0	123	9	7	66	13	60	58	174	53	0	30	10	1	13	73	11	1	8	111	143	7	4	32	11	1	138	59	0	20	70	0	35	71	12	99	310	89	153	33	0	2	117	82
HEP_00199000	23	1	45	8	24	0	42	6	8	57	9	57	38	111	33	0	56	11	0	18	49	13	0	22	57	117	6	6	30	11	0	73	26	0	30	64	0	33	48	11	85	64	30	134	20	0	4	51	70
HEP_00199100	54	2	56	10	14	0	33	2	4	50	9	43	77	122	38	1	64	2	0	6	43	4	0	18	67	169	8	7	39	11	0	113	58	0	26	42	1	44	56	12	56	95	28	79	49	0	1	58	71
HEP_00199200	16	0	7	5	2	0	7	2	1	13	1	2	4	29	3	0	9	4	0	1	5	1	1	6	12	30	6	4	4	4	0	30	10	0	6	8	0	8	12	0	16	23	9	36	11	0	0	17	15
HEP_00199300	5	0	9	2	3	0	1	0	0	3	1	5	19	13	3	0	3	3	0	1	0	0	0	5	8	24	1	0	3	1	0	18	10	0	7	14	0	7	5	0	17	8	1	13	1	0	0	10	5
HEP_00199400	62	4	79	17	19	0	50	8	3	76	8	79	92	165	39	0	34	16	0	17	50	10	0	19	104	191	9	11	33	24	1	138	75	0	37	71	2	43	110	11	95	143	45	176	78	0	2	94	97
HEP_00199500	242	29	989	39	255	0	279	50	40	352	48	450	614	1244	632	1	328	8	2	141	341	14	8	147	722	1376	60	6	220	112	6	970	520	4	480	734	5	720	834	108	1063	850	292	281	171	2	37	758	469
HEP_00199600	267	4	180	49	63	0	108	42	46	146	26	194	154	485	46	1	24	77	1	63	37	75	0	82	172	571	37	49	20	68	0	346	118	0	26	70	2	57	158	40	104	219	201	786	137	1	4	432	208
HEP_00199700	18	0	9	1	3	0	9	0	0	10	1	15	21	52	5	0	2	2	0	8	7	4	0	1	24	51	3	1	6	1	0	21	14	0	2	6	0	8	8	2	20	31	7	45	35	0	2	21	18
HEP_00199800	125	0	90	44	34	0	53	21	11	113	15	132	142	291	20	0	41	29	1	33	50	58	0	38	173	373	25	20	30	28	0	213	91	0	17	24	0	27	104	28	66	183	107	337	216	3	2	152	111
HEP_00199900	40	0	52	9	17	0	27	6	3	50	4	25	56	151	32	0	38	4	0	7	50	6	0	12	64	171	11	2	32	8	1	123	42	0	33	34	0	44	49	11	58	83	15	76	31	0	1	54	55
HEP_00200000	71	1	67	17	12	0	37	11	11	78	16	98	88	190	25	0	33	8	0	5	47	23	1	6	105	217	12	6	22	15	0	146	66	0	17	58	0	36	70	20	73	138	22	250	109	0	3	58	118
HEP_00200100	125	12	149	50	31	0	127	31	15	171	22	218	219	327	70	6	103	49	0	43	124	41	0	48	264	427	24	29	61	40	1	280	171	1	61	101	5	80	183	29	173	316	115	496	213	0	9	175	203
HEP_00200200	284	6	222	67	79	0	115	44	49	215	38	225	285	743	83	1	118	55	1	61	142	61	3	49	287	819	67	37	83	27	1	502	190	3	61	142	0	104	190	52	174	311	187	989	262	0	19	365	337
HEP_00200300	28	3	22	6	14	0	18	6	2	33	6	52	27	106	24	1	40	3	3	6	38	5	2	6	50	122	5	1	14	6	0	61	19	0	9	30	0	21	20	3	47	51	29	59	49	0	5	25	34
HEP_00200400	3	0	3	0	1	0	3	0	0	1	0	0	0	4	0	0	2	0	0	0	1	0	0	1	2	6	1	0	0	1	0	4	1	0	0	1	0	1	6	0	2	4	2	5	4	0	0	2	5
HEP_00200500	15	1	33	5	10	0	8	3	7	19	2	23	29	72	24	0	16	9	0	6	22	2	0	6	36	75	2	2	9	10	0	40	24	0	20	28	0	15	25	7	45	32	26	77	19	0	3	42	18
HEP_00200600	51	11	151	12	36	0	59	14	7	81	12	116	133	188	60	1	83	11	2	18	68	12	7	26	155	209	12	8	60	22	9	162	124	1	54	101	0	114	128	28	146	189	59	131	52	0	4	137	104
HEP_00200700	34	2	47	3	6	0	24	3	7	35	11	51	46	99	13	1	15	4	0	7	18	7	0	2	44	134	6	3	13	6	0	96	36	0	24	32	0	26	43	3	61	62	16	105	36	0	2	27	62
HEP_00200800	51	1	92	10	34	0	38	11	13	55	10	50	94	190	46	0	49	6	1	20	56	9	0	21	96	189	11	5	39	10	3	109	80	0	34	59	1	49	113	16	79	105	33	88	71	0	0	101	79
HEP_00200900	100	2	110	22	35	0	58	9	10	103	18	111	105	343	60	0	43	26	0	41	56	19	0	40	94	321	23	28	37	34	0	208	80	2	19	65	0	61	78	17	89	140	90	347	96	2	3	201	126
HEP_00200950	36	2	36	8	10	0	21	2	5	39	7	45	36	145	13	1	20	9	0	11	21	6	0	7	56	167	7	1	7	13	0	137	48	0	18	41	2	12	30	9	50	69	13	148	39	0	4	44	52
HEP_00201000	29	0	51	9	17	0	30	4	0	31	4	42	47	97	20	1	11	9	0	6	17	8	0	9	35	107	6	5	15	14	0	61	22	1	9	36	0	35	49	4	49	36	30	84	19	0	1	64	54
HEP_00201100	36	1	72	9	27	0	33	6	5	59	5	60	47	95	35	0	24	13	2	22	30	23	0	29	78	109	8	7	24	18	1	83	58	1	26	58	2	41	62	13	51	76	39	143	33	0	3	70	76
HEP_00201200	32	2	69	9	12	0	25	2	6	34	5	39	53	78	27	0	20	9	0	16	24	6	1	23	29	114	6	5	27	14	0	86	30	1	20	42	0	40	39	14	57	59	45	122	11	0	1	90	47
HEP_00201300	43	1	74	8	26	0	27	8	14	58	5	49	64	137	43	0	42	10	0	23	38	12	1	24	72	140	9	7	40	14	0	112	46	0	40	51	1	40	72	7	76	86	59	164	29	1	3	83	73
HEP_00201400	144	6	191	29	46	0	96	26	16	142	26	172	214	379	118	0	103	20	1	55	111	22	2	64	192	390	24	8	80	45	2	291	150	2	96	188	6	154	208	41	265	276	85	321	138	0	10	207	200
HEP_00201500	1	0	7	0	2	0	1	1	0	7	1	5	8	4	0	0	0	1	0	0	1	0	0	1	2	5	1	1	0	0	0	8	5	0	2	1	0	0	4	0	1	7	0	12	4	0	0	2	4
HEP_00201600	65	5	209	35	60	0	115	35	22	179	14	231	215	401	126	5	183	20	1	44	230	22	3	57	243	501	17	21	165	45	0	317	152	4	137	226	9	151	213	36	334	336	94	315	108	1	12	122	240
HEP_00201700	10	3	21	6	10	0	12	3	2	11	0	23	38	25	17	0	24	3	0	6	22	0	0	4	27	28	4	1	15	11	0	21	14	0	15	28	0	13	23	5	24	33	14	23	23	0	0	15	21
HEP_00201800	16	1	57	5	27	0	24	7	3	29	8	50	65	115	31	0	41	2	1	8	43	2	1	18	59	107	3	5	27	12	1	82	62	0	34	51	2	37	50	9	81	58	27	53	19	0	3	38	42
HEP_00201900	3	2	5	0	4	0	2	5	1	2	0	3	5	14	1	0	6	0	13	2	6	0	9	0	3	11	0	1	3	1	10	6	2	0	1	1	0	3	1	1	1	2	2	7	6	0	0	6	7
HEP_00202000	33	3	96	20	25	0	40	5	7	52	9	49	61	106	31	0	36	10	1	18	52	9	0	18	66	111	12	8	30	27	0	93	51	0	31	60	0	47	54	4	51	74	47	144	47	0	2	85	78
HEP_00202100	32	3	73	12	21	0	59	17	9	100	14	104	69	203	47	0	51	22	0	28	57	25	0	32	74	192	18	14	47	22	0	164	59	0	39	71	0	44	59	17	100	137	38	225	74	0	2	123	126
HEP_00202200	27	3	75	7	19	0	37	7	2	41	6	73	63	91	38	0	40	14	0	14	46	13	0	12	86	74	6	4	35	11	0	57	64	0	32	51	0	44	68	11	100	76	38	105	45	0	2	69	73
HEP_00202300	23	0	38	1	7	0	10	0	2	28	1	15	19	46	12	0	14	5	0	5	20	3	1	5	21	51	1	2	13	3	0	41	12	0	9	14	0	16	21	5	18	31	14	28	14	0	3	7	18
HEP_00202400	64	7	48	16	16	0	36	10	12	56	5	68	93	172	43	1	39	9	0	17	23	11	0	15	94	181	10	4	25	15	1	131	50	0	27	56	0	36	80	7	63	129	30	138	86	0	1	77	71
HEP_00202500	54	3	57	10	8	0	37	10	5	55	7	79	67	167	35	1	39	14	0	20	39	16	0	20	87	221	10	14	26	10	4	135	42	0	16	45	0	37	46	11	73	98	27	240	94	1	3	40	102
HEP_00202600	2	0	7	0	1	0	6	0	0	4	0	5	15	17	6	0	8	0	0	2	11	3	0	5	16	23	2	0	7	2	0	13	1	0	7	16	0	9	6	1	20	15	5	4	2	0	0	5	2
HEP_00202700	6	1	13	3	2	0	4	2	0	20	0	17	18	42	8	0	7	1	0	8	21	1	0	5	21	55	0	3	12	3	0	31	12	1	15	11	0	18	9	6	14	33	6	25	32	0	1	5	21
[truncated: 3,373 more rows]
[truncated: 67 more columns]

## Sheet: Hepatocystis RNA-Seq FPKM
id	SRR6182871	SRR6182872	SRR6182873	SRR6182874	SRR6182875	SRR6182876	SRR6182877	SRR6182878	SRR6182879	SRR6182880	SRR6182881	SRR6182882	SRR6182883	SRR6182884	SRR6182885	SRR6182886	SRR6182887	SRR6182888	SRR6182889	SRR6182890	SRR6182891	SRR6182892	SRR6182893	SRR6182894	SRR6182895	SRR6182896	SRR6182897	SRR6182898	SRR6182899	SRR6182900	SRR6182901	SRR6182902	SRR6182903	SRR6182904	SRR6182905	SRR6182906	SRR6182907	SRR6182908	SRR6182909	SRR6182910	SRR6182911	SRR6182912	SRR6182913	SRR6182914	SRR6182915	SRR6182916	SRR6182917	SRR6182918	SRR6182919
HEP_00000100.1	84.355	128.817	81.8517	70.3499	107.487	0	87.9468	67.4312	89.7465	66.8893	96.6677	68.9579	97.109	86.8793	88.4202	0	115.729	69.5022	261.318	68.4843	108.436	51.0422	300.447	96.1558	85.7137	89.5726	120.127	58.8499	100.913	79.8183	353.661	87.0029	84.8419	64.3028	80.4687	87.2431	123.349	89.8669	74.9996	61.8271	87.7975	70.3722	82.4385	68.4444	100.265	0	73.3821	77.5468	72.1239
HEP_00000200.1	98.3591	0	96.1236	46.7122	64.0416	0	84.0089	90.6538	42.1249	114.99	146.204	101.564	142.421	109.74	150.802	0	117.695	108.121	0	96.0453	95.2274	0	104.863	94.1988	123.567	83.5806	83.8544	81.2671	178.493	85.2143	0	113.586	157.395	0	161.079	114.588	0	160.1	109.152	102.861	112.359	168.112	60.8393	39.4662	88.5161	0	73.9905	80.9265	78.1922
HEP_00000300.1	12.3838	12.5373	10.6843	17.0338	6.97422	0	9.2675	11.6673	10.8431	14.0716	6.27223	13.2823	12.6017	18.6768	5.85917	0	16.7011	5.79808	0	10.1798	16.3412	5.13907	0	7.65698	19.5861	18.1473	18.8864	5.9767	17.9784	8.22543	20.6524	17.6144	11.4708	0	7.83175	10.9937	24.0103	9.65866	11.9821	6.01743	13.1462	14.0854	9.28015	13.0731	20.135	0	38.0909	8.30211	14.9088
HEP_00000400.1	13.635	0	7.73933	8.27419	0	0	3.1887	36.1297	7.46166	11.0189	6.47433	17.4099	8.67185	7.67308	1.51199	0	11.2255	14.3638	0	6.00447	11.2452	8.48744	0	18.442	6.22068	10.1712	5.56997	18.5078	2.06197	22.6412	0	10.3897	10.077	0	5.70642	3.32135	0	3.98795	13.6477	19.8762	12.4067	10.792	11.974	11.3456	16.4083	0	0	8.10218	16.9281
HEP_00000500.1	2.13559	0	4.36383	0	4.92016	0	2.99659	22.6353	0	1.88274	0	6.5444	2.96341	2.16324	0	0	0	0	0	0	2.64192	0	0	0	3.89726	3.82336	0	0	0	0	0	1.85976	0	0	0	2.08083	0	2.49845	1.60318	18.6787	1.4574	6.76122	2.25051	1.93855	8.22383	0	0	1.17139	0
HEP_00000600.1	18.5622	0	3.89023	0	0	0	2.00353	7.56703	18.7533	13.8469	8.13593	7.65732	10.8974	16.392	1.90003	0	4.03043	0	0	0	7.0656	5.33285	0	0	5.21145	19.5984	13.999	7.75258	5.18232	9.48399	0	22.382	10.1305	0	0	8.34751	0	8.35239	6.43136	12.4887	10.7187	18.0823	7.5235	7.77674	13.7462	0	0	10.9648	9.66939
HEP_00000700.1	14.6714	19.6588	14.108	9.42685	37.778	0	15.7426	22.8682	11.3348	11.4127	9.835	4.62822	18.5622	6.9936	8.03889	0	7.30819	10.9098	47.8559	9.12124	13.8794	6.44654	84.6485	10.0053	9.44968	7.98294	16.9224	0	3.13228	8.59843	0	8.26716	7.65384	0	10.1132	5.88628	0	9.087	6.47871	0	8.24543	7.28618	7.27574	8.87853	10.801	314.837	14.9318	7.57405	11.6887
HEP_00000800.1	38.5706	62.7571	26.2715	20.0623	25.3893	0	42.5237	58.4019	180.921	19.4308	47.0945	33.7708	32.4954	29.7676	25.6626	0	34.995	0	0	43.6767	10.2247	10.2897	0	0	31.8422	28.7722	40.5162	14.9585	44.9965	45.7481	0	31.1897	29.3201	0	18.4483	45.6348	0	6.44633	35.1595	12.0484	30.0822	18.8985	5.8066	37.5128	13.2616	0	47.667	28.7122	20.5227
HEP_00000900.1	54.9172	135.974	105.712	26.081	123.773	0	77.0581	12.6538	86.2391	64.2027	61.2229	72.2554	96.9129	72.9617	92.141	0	111.206	30.1838	0	53.6253	131.445	49.0474	58.5486	66.4349	105.303	53.7904	64.3757	25.9281	127.823	63.4373	89.5942	59.7803	115.407	0	85.9384	102.365	0	96.3726	114.716	73.0934	102.656	97.0125	65.421	23.8415	49.4215	0	61.9671	62.2098	74.3791
HEP_00001000.1	127.87	161.82	169.354	116.394	180.033	0	179.424	112.943	163.278	165.965	263.107	234.023	295.729	169.103	203.241	0	255.666	149.672	0	159.546	241.676	53.0641	0	164.715	213.906	167.457	69.6477	77.1414	180.482	165.147	0	205.698	217.357	0	249.738	238.801	0	257.64	258.645	233.001	203.614	260.519	131.008	96.7273	184.654	0	184.365	169.501	266.995
HEP_00001100.1	11.0327	14.7831	17.6815	2.36294	26.9132	0	7.28503	3.4393	4.26179	5.14928	11.0936	8.45225	6.7541	7.23121	18.9989	0	15.5709	8.20399	0	17.1475	16.8598	0	0	6.01902	11.0538	8.71407	31.8134	3.52363	12.9548	15.087	0	7.91223	7.48222	0	9.77782	9.48509	56.6223	22.7775	12.6669	0	12.4008	8.56106	4.10342	6.48013	12.4956	0	0	11.0351	7.03175
HEP_00001200.1	126.244	84.5797	63.2268	108.154	94.0993	0	93.7809	59.0326	146.3	78.5626	296.197	108.096	90.1665	106.566	54.3499	0	41.9234	140.814	0	29.4323	68.901	194.148	0	34.4371	65.5015	108.576	127.412	100.8	67.3813	73.9874	0	116.406	131.719	0	49.7268	50.65	0	43.4396	55.7477	32.4759	83.6195	76.4105	97.8218	93.25	146.559	0	0	109.979	125.723
HEP_00001300.1	5.5726	0	4.27011	7.60871	3.20966	0	8.79671	18.4577	27.4461	6.14102	15.8763	8.53847	11.5991	9.87832	3.70768	0	8.848	2.93522	0	7.36204	8.61728	5.2032	0	20.9965	6.77967	8.10606	0	7.5641	8.84858	9.25342	52.2754	5.15616	6.17766	0	2.3322	6.10843	0	4.8896	12.0271	0	5.70441	8.08625	4.40436	7.79845	13.412	0	12.0519	3.82078	11.3212
HEP_00001400.1	1.36332	0	0.928597	0	0	0	5.73891	0	0	4.80763	7.76817	1.04446	1.89179	1.38097	3.62829	0	0	0	0	10.8066	5.05966	0	0	0	4.97588	4.47474	0	0	4.94806	0	0	1.18724	3.62723	0	4.56453	3.98509	0	1.59497	8.18753	5.96207	5.58227	1.43875	1.43669	0	0	0	0	4.48677	1.84646
HEP_00001500.1	0	0	0	0	0	0	0	11.0836	0	0	0	0	0	0.706166	0	0	2.95173	0	0	0	0	0	0	0	0	0	0	0	0	0	0	0	0	0	0	0	0	0	0	0	1.42726	0	0	0	0	0	0	0	0
HEP_00001600.1	0	0	1.50703	0	0	0	0	0	0	0	0	0	0	0	0	0	0	0	0	0	2.73712	0	0	0	0	0	0	0	0	0	0	0	0	0	0	0	0	0	0	0	0	0	0	0	0	0	0	0	0
HEP_00001700.1	0	0	0	0	0	0	0	0	0	0	0	0	0	0	0	0	0	0	0	0	0	0	0	0	0	0	0	0	0	0	0	0	0	0	0	0	0	0	0	0	0	0	4.27278	1.22683	0	0	0	0	0
HEP_00001800.1	5.02674	0	6.84772	0	0	0	35.2669	0	33.0102	0	0	0	13.9506	3.39455	13.378	0	0	0	0	0	6.21855	0	0	0	21.4045	5.99963	24.6414	0	0	16.694	0	10.9438	4.45803	0	8.41502	14.6936	0	5.88086	7.54713	0	13.7217	18.567	0	0	0	0	173.943	2.75722	0
HEP_00001900.1	11.8154	0	16.0957	21.5101	0	0	58.0267	31.3083	0	5.20826	0	40.7338	28.6922	17.9526	0	0	16.6757	0	0	0	43.8504	0	0	0	17.9685	26.4417	0	0	10.7208	0	0	10.2894	15.718	0	29.6695	17.2687	0	0	53.2189	51.6713	16.1265	18.7037	0	25.0257	34.1246	0	0	35.6449	12.002
HEP_00002000.1	9.71269	0	6.61559	0	0	0	6.81428	0	0	0	0	3.72051	0	1.63974	0	0	20.562	0	0	0	6.00776	0	0	0	0	5.79625	0	0	0	0	0	0	8.61382	0	0	0	0	0	3.64565	0	0	15.3751	0	4.40829	4.67527	0	0	0	6.57737
HEP_00002100.1	0	0	0	0	0	0	0	0	0	0	0	0	0	0	0	0	0	0	0	0	0	0	0	0	0	0	0	0	0	0	0	0	0	0	0	0	0	0	0	0	0	0	0	0	0	0	0	0	0
HEP_00002200.1	0	0	0	0	0	0	0	0	0	1.01446	0	0.881566	0	0	0	0	0	0	0	0	0	0	0	0	0	0.343352	0	0	0	0	0	0	0	0	0	0	0	0	0	0	0	0	0	0	1.10779	0	0	0	0
HEP_00002300.1	332.004	207.198	520.427	645.814	356.256	0	510.53	409.741	567.461	669.592	492.375	672.467	331.326	273.342	272.338	460.648	481.412	421.615	0	444.624	382.589	339.722	446.084	485.081	323.689	257.841	668.839	296.321	495.199	513.54	0	326.75	367.044	0	342.612	491.885	0	292.643	426.772	298.34	502.803	523.16	378.627	313.758	258.327	0	157.377	264.431	600.577
HEP_00002400.1	0	0	0	0	0	0	0	0	0	0	0	0	0	0	0	0	0	0	0	0	0	0	0	0	0	0	0	0	0	0	0	0	0	0	0	0	0	0	0	0	0	0	0	0	0	0	0	0	0
HEP_00002500.1	40.1201	45.6948	43.7231	21.9117	55.4594	0	36.592	31.8928	26.3465	40.6755	34.2905	36.8838	61.2393	42.6716	50.7178	0	65.1171	0	0	58.3036	76.9301	7.49213	0	32.5585	70.7752	38.9066	29.5007	10.8916	54.6048	33.3101	0	30.571	72.9411	0	50.3723	60.5917	0	77.4462	45.1771	78.954	72.5553	59.2757	31.7093	15.7814	54.0738	0	104.122	31.9091	44.829
HEP_00002600.1	22.0808	23.9513	13.6075	11.4852	21.8022	0	17.7046	44.5784	55.2391	17.6125	11.9825	18.5274	20.4267	10.6508	18.1892	0	34.1317	26.5839	0	16.6693	23.4137	15.7083	0	12.1899	23.6656	12.8634	15.4631	17.1268	22.8973	3.49196	0	15.5662	23.3126	0	10.5612	22.5391	0	30.7531	18.944	22.9914	25.8321	16.0898	8.86439	12.4079	12.1471	0	18.1922	12.6883	21.3614
HEP_00002700.1	7.10251	0	6.68067	7.38866	7.01289	0	6.16945	7.16955	6.66308	8.05062	7.70857	6.47777	6.3358	8.90745	6.75085	0	6.68276	12.8265	18.7545	8.93641	10.0417	12.6318	0	9.41042	6.78934	10.2937	16.5795	3.67268	9.8202	3.36968	0	9.57229	4.7992	0	3.39713	13.5113	0	3.95683	6.09353	4.43725	9.69401	3.9262	7.48472	8.9033	9.76812	0	0	6.493	10.0776
HEP_00002800.1	11.0264	0	18.3342	15.3504	26.1508	0	14.1068	8.59338	8.51876	8.57727	24.0226	14.6588	27.6761	10.5122	19.4197	0	41.6516	9.5659	0	20.5654	40.1197	2.42247	0	17.2949	29.197	11.4186	22.2568	0	35.3113	6.46221	0	8.75501	25.5977	0	21.1733	18.9594	0	26.9381	21.911	9.92779	23.2384	13.5188	22.556	3.53262	13.113	0	16.8332	11.0289	12.5182
HEP_00002900.1	0.863676	0	0.882412	0	0	0	0	0	0	1.52284	0	0.330836	1.49808	1.4581	1.14928	0	2.4379	0	0	2.28203	0.534224	1.61285	0	1.00128	1.05076	0.773124	0	0	0.783661	0	0	1.69228	0.765961	0	0.722918	0.420765	0	1.51564	1.29672	0	1.17881	0.683594	0.455077	0.26133	1.66294	0	7.47154	0.94747	0.584875
HEP_00003000.1	55.7384	24.8954	64.0194	79.5859	93.1639	0	67.4756	63.7112	64.5934	98.2782	37.3643	82.0546	73.5531	79.7083	110.528	221.392	128.026	64.474	303.016	92.4069	131.147	57.1459	107.196	55.7496	102.383	86.0925	58.9326	65.2735	113.049	83.4808	82.0188	81.3748	89.1719	0	133.56	104.359	95.3544	112.518	95.1716	76.4722	89.5008	92.27	65.6482	53.2413	84.1727	0	56.7277	52.1541	79.932
HEP_00003100.1	22.8045	23.6119	34.9488	30.1932	40.5983	0	33.453	41.2	27.2282	44.3212	32.4849	32.1621	41.7129	32.3746	47.5873	0	52.6666	19.6554	0	38.3439	42.3169	11.6143	0	26.4378	38.1482	24.8984	20.3253	11.2561	54.551	24.0974	0	29.3373	30.7963	0	41.6464	33.8346	45.2193	49.1142	25.6789	38.5315	27.9419	31.997	25.124	24.9347	30.9354	94.5366	35.8688	25.3013	45.9781
HEP_00003200.1	139.626	0	39.6264	105.912	60.3156	0	40.8165	138.742	191.023	51.2895	49.7242	66.8558	70.638	106.075	34.8371	0	32.8436	208.376	0	46.1155	43.1827	184.692	0	60.702	54.854	133.667	57.038	157.937	21.1151	193.21	0	130.459	72.2336	0	29.2176	31.1772	253.794	17.0157	37.1227	76.3267	17.8661	78.2802	67.4391	104.74	131.62	0	100.657	108.497	45.3071
HEP_00003300.1	225.718	97.0117	163.412	317.882	197.873	0	244.014	353.595	242.384	259.067	218.4	243.618	195.02	161.055	89.7298	143.786	110.196	323.024	39.3596	226.931	107.128	312.819	0	225.473	211.139	145.927	226.168	323.726	103.047	242.801	0	149.587	213.4	290.557	91.4951	110.657	247.717	79.7194	201.417	186.247	116.255	229.966	335.105	243.337	180.401	258.941	49.1234	278.374	234.089
HEP_00003400.1	27.8898	29.7798	33.3924	15.0734	26.6056	0	28.1277	21.9396	25.7555	21.7064	22.3475	22.0345	22.2228	30.2373	28.7042	22.0691	35.6721	14.6902	0	34.5428	35.8501	17.0895	0	25.7656	28.8944	25.876	30.9751	21.2945	37.1682	23.8794	0	26.28	27.633	0	24.8035	26.5378	19.0105	29.06	24.3718	19.0575	32.713	22.5345	28.4722	25.5803	23.2839	79.4874	33.9287	29.9981	27.5924
HEP_00003500.1	39.2052	104.19	56.0779	33.3075	52.6892	0	51.3441	38.0911	17.1638	44.3563	48.4012	44.5528	47.6021	37.7272	64.3426	0	65.4765	11.0135	72.4659	27.6237	67.0923	17.083	128.179	33.3311	60.8141	39.5791	32.031	14.191	60.4742	43.4007	0	36.1331	48.6774	0	56.8806	61.1199	0	61.9201	51.0141	31.4329	59.3069	41.3742	42.6921	31.4361	49.0663	0	22.6106	42.292	40.7092
HEP_00003600.1	12.7433	0	7.73045	5.07482	9.63345	0	7.82292	11.6073	13.0756	10.0057	15.8836	7.017	6.76927	12.1687	4.23931	0	13.7699	10.0683	0	6.83935	8.8676	12.6422	0	9.69516	7.02506	10.4566	15.6171	4.32435	8.31067	6.61265	0	10.5772	5.82735	0	2.33328	6.20826	17.3723	4.19303	6.42738	20.0276	6.65822	7.35454	9.23246	13.616	7.66757	0	0	8.08197	9.03417
HEP_00003700.1	18.7446	0	21.8871	9.74989	18.5081	0	26.3018	56.7645	52.7546	23.6075	45.7741	16.412	65.0266	18.0831	42.7596	0	49.1311	11.2837	0	35.3768	36.4396	20.0023	0	24.8355	43.9808	29.5636	65.6337	14.5391	53.4537	26.6792	0	27.9833	37.9974	0	26.8966	31.3097	0	50.1247	30.1532	0	23.7565	26.8465	16.9314	12.9639	38.6693	0	0	11.7504	38.0811
HEP_00003800.1	17.9188	48.0201	20.8203	15.3511	31.5692	0	11.832	22.3438	20.7655	24.1605	18.0178	12.9203	19.7455	25.9805	35.065	0	28.2649	13.3246	0	5.57005	22.1672	0	0	17.1077	27.5707	21.7013	15.501	11.4459	21.0407	7.00105	158.204	19.2761	29.9133	143.824	24.7033	18.4863	91.9635	22.1966	21.3643	18.4382	25.1761	31.1461	13.3292	15.6277	27.3981	0	0	14.4539	24.9827
HEP_00003900.1	51.7659	94.334	45.837	32.0416	65.5947	0	64.6464	38.4071	33.9942	47.0061	64.8915	50.3663	68.5998	48.7657	57.8626	52.4315	77.4435	39.2635	28.7049	54.711	78.128	29.0007	0	30.0067	73.0555	48.1921	50.752	2.81063	78.9098	41.26	0	44.6292	55.5502	70.6343	54.595	48.4211	90.3297	61.773	59.8453	61.1234	56.523	52.991	39.2772	34.4592	57.8095	0	26.8692	34.3569	52.9339
HEP_00004000.1	0	0	3.64785	19.4998	0	0	0	0	0	4.72151	0	8.20598	3.71581	0	7.1266	0	0	0	0	0	0	0	0	0	0	3.19606	0	0	0	0	0	2.33194	4.74968	0	0	0	0	6.26559	4.02043	0	3.65485	8.47785	0	1.62049	0	0	0	2.9376	0
HEP_00004100.1	69.4358	63.585	81.9934	63.5217	90.8386	0	72.9503	62.8707	75.6146	52.9092	107.361	63.8882	77.2265	72.5733	106.791	0	78.7926	35.287	19.3483	65.4574	88.4885	39.0953	0	55.8231	76.4107	75.6906	53.0238	35.9951	91.8134	66.051	0	74.4451	87.5735	95.2209	80.608	83.2944	91.3289	94.7049	84.6054	80.8734	83.1031	68.1222	61.0383	54.2666	52.4025	190.934	48.2958	66.9858	53.8738
HEP_00004200.1	191.869	58.2744	135.915	167.663	111.985	0	139.997	135.576	100.799	148.854	131.192	166.592	147.322	158.074	142.977	259.115	173.308	97.0195	0	87.8734	123.427	152.875	0	88.9754	164.957	130.532	137.948	138.9	106.777	84.9607	0	137.012	181.505	0	167.023	142.082	0	173.59	182.445	123.065	136.176	149.838	124.012	106.048	189.641	0	88.5244	154.355	192.3
HEP_00004300.1	49.8564	54.7315	90.4201	45.9287	85.8019	0	77.5428	31.8333	102.56	86.3185	58.1853	86.9756	91.2709	103.235	137.482	121.681	167.011	35.4359	0	103.164	143.418	40.3821	0	107.243	89.5221	97.3241	73.6143	55.4437	141.708	117.698	0	102.527	96.9551	0	158.88	135.785	52.4083	150.387	70.3449	89.3145	127.897	74.4848	79.1256	62.7049	58.9848	109.566	135.106	67.8727	92.3383
HEP_00004400.1	20.9885	0	26.5123	23.6205	17.5837	0	15.5284	16.1788	27.5659	22.2042	36.9648	24.5578	24.8881	27.1873	39.1006	0	26.9292	12.8641	0	27.224	24.0764	17.103	18.7147	15.9267	22.517	23.7981	16.836	18.6475	26.3154	15.2081	0	19.4408	25.721	0	31.9416	29.7459	0	29.4657	25.2096	28.3705	38.8031	25.7742	22.5201	21.8232	23.5123	0	46.2174	19.2571	19.3817
HEP_00004500.1	51.6066	48.9811	40.2769	54.8042	27.247	0	54.3097	51.2798	70.6034	63.5056	49.0089	65.0705	54.4543	46.4665	40.0587	0	22.761	31.7128	0	65.3375	59.8521	20.0774	210.907	44.8716	60.1691	44.592	36.8928	23.3499	33.1681	42.847	0	55.7085	55.303	0	52.1952	54.4737	0	55.3441	69.4109	56.4216	55.7622	72.6158	54.3838	37.7365	52.7876	0	0	58.3827	50.2373
HEP_00004600.1	13.0779	27.0819	18.6252	4.32879	2.73909	0	16.6823	25.2025	7.80739	16.7702	6.77432	10.93	12.3732	10.0358	20.5666	120.418	18.4575	15.0293	0	12.5654	17.6493	4.44035	0	19.2965	9.40176	15.9637	34.9683	6.45512	10.7875	11.8451	0	15.0125	7.38072	0	15.9222	15.0594	0	22.2546	9.81753	5.19929	11.3588	14.4288	23.8047	10.7921	16.024	0	20.57	26.0849	11.2716
HEP_00004700.1	11.0855	0	11.175	14.5305	11.2375	0	12.4439	7.04981	8.73574	13.6823	12.633	11.2105	15.998	13.4749	10.621	0	10.639	7.47394	0	15.2311	15.3595	8.28057	0	15.4221	15.3749	15.0834	30.4316	9.63023	7.24214	11.781	33.2772	17.956	10.6179	0	10.3923	14.6898	0	15.563	13.6479	9.69587	12.4069	15.6765	8.87839	11.2703	17.9293	0	0	11.1882	17.4164
HEP_00004800.1	10.957	0	6.71679	23.9366	12.6218	0	12.2996	29.0335	7.19534	8.69371	6.24325	9.23369	7.60213	8.5091	18.9543	0	17.0105	23.0851	0	14.4754	10.8438	4.09226	0	17.7837	21.9951	11.1159	5.37117	11.8982	15.907	7.2777	0	14.7898	16.5194	0	14.674	21.352	0	19.2281	14.8056	28.7502	16.4503	12.1413	9.23727	13.5929	14.7678	0	0	13.222	6.67798
HEP_00004900.1	136.294	74.2143	55.4782	142.35	48.7897	0	94.4787	135.251	131.936	95.2638	151.607	91.1043	88.535	116.424	37.5733	0	36.7856	50.3382	120.441	64.5632	35.6025	60.841	106.519	74.2829	108.672	115.685	138.415	103.188	44.3427	55.9034	81.5007	112.78	100.166	222.277	36.3606	60.3151	94.7521	31.7633	75.8193	102.11	57.4375	106.3	80.1113	138.013	147.417	99.0455	131.528	77.1412	95.2389
HEP_00005000.1	472.034	335.476	401.123	308.675	268.833	0	404.559	486.304	467.45	357.719	455.087	358.593	258.991	496.825	241.452	458.979	277.408	530.679	73.2896	457.979	278.661	514.083	111.117	480.258	261.068	505.644	462.788	546.412	273.771	444.584	99.1883	505.202	250.005	283.398	223.787	337.405	329.473	241.66	287.878	381.482	328.06	225.961	573.046	766.984	330.464	482.163	401.816	503.849	357.889
HEP_00005100.1	15.2362	0	29.4037	18.4917	29.252	0	22.5666	31.4008	22.2343	23.8795	19.2923	21.3998	37.5862	22.5785	50.6862	0	44.2018	3.56677	0	24.6018	43.98	0	0	31.402	28.8345	13.3862	12.4481	9.19163	49.1542	33.7333	0	16.5854	31.5289	0	43.9272	54.4335	0	56.4459	33.6778	25.912	54.8767	27.2452	9.81204	5.89074	16.2978	0	14.6451	20.4287	22.9285
HEP_00005200.1	20.8828	41.9726	40.1615	17.8905	53.7719	0	37.0586	19.5299	36.3006	26.5325	3.4997	32.4677	27.6993	21.7754	66.2018	124.419	60.6796	12.9405	0	29.2114	44.8296	6.88183	30.1214	35.6029	31.3842	20.8926	54.1953	13.3392	47.9276	50.9946	46.0935	25.6739	34.3168	0	49.3537	46.0808	0	74.0119	34.5809	29.5462	46.1067	30.7886	22.0066	18.5844	28.3823	0	42.5069	27.9623	26.2037
HEP_00005300.1	3.8431	14.5903	4.36274	2.33213	10.3298	0	8.98753	3.39445	0	3.38809	0	4.90708	6.66602	3.67659	10.2279	0	5.42396	2.699	35.5175	6.76957	3.9619	4.78446	0	7.42566	5.06518	4.77802	0	0	8.13647	6.38155	0	2.78895	2.84025	0	9.65031	11.8578	0	4.4961	9.61668	5.60222	6.55667	7.43549	2.02496	2.9071	1.8499	0	11.082	2.81064	5.6388
HEP_00005400.1	13.447	35.3433	25.3638	5.6493	20.2564	0	17.417	13.7044	16.9818	17.3264	14.7348	17.8302	17.583	25.8452	41.2931	0	27.0078	2.17934	28.679	35.53	30.0713	3.86327	0	32.378	16.989	19.2903	17.7472	5.61619	26.2795	46.3757	0	17.7905	22.4752	0	45.0219	40.3145	0	36.3042	21.354	22.6179	37.7657	15.8284	9.26541	13.4583	9.95816	0	8.94832	19.2906	16.8115
HEP_00005500.1	4.65473	0	7.39776	0	17.8733	0	15.2399	8.22266	20.3781	6.83937	0	3.56605	12.9181	4.715	12.3879	0	19.7084	6.53801	0	4.09962	7.67778	11.5898	0	10.7927	13.2136	5.55561	0	8.42428	11.2627	25.7643	116.44	2.70236	11.0083	0	15.5845	7.55897	0	10.8913	16.3067	20.3561	6.3531	7.36838	8.17536	3.7558	8.96234	0	0	11.0637	15.7608
HEP_00005600.1	8.82972	10.0566	14.1333	1.60745	16.2742	0	13.0091	2.33968	11.5968	3.50294	7.54674	6.0881	6.73883	6.55897	17.0369	0	14.3311	1.86033	0	8.16555	16.9309	3.29777	0	15.3548	11.0109	8.82611	4.32839	4.7941	10.4152	13.1957	0	6.72814	8.61382	0	15.5205	12.4748	0	12.9125	6.95987	17.3764	9.64114	7.22163	11.6311	3.47319	5.10029	0	0	7.74911	6.57737
HEP_00005700.1	34.5613	25.3959	29.6157	20.2965	23.1171	0	25.0299	23.6335	43.928	31.4522	50.8206	22.2072	34.035	20.7041	41.5395	0	40.9107	9.39575	0	35.3492	28.9635	4.16391	0	31.0202	27.8057	23.2865	21.8609	6.05325	40.4637	7.40514	0	17.476	28.6736	0	39.1937	34.7614	97.2714	48.2597	30.1298	48.756	35.7592	23.5313	14.0985	11.4695	20.3929	0	19.2894	15.2881	22.6497
HEP_00005800.1	122.796	66.5993	59.7429	31.9359	101.039	0	53.3322	15.4944	134.399	67.0165	149.934	80.6363	95.3408	121.425	70.0298	0	57.7695	24.6399	0	54.0759	39.7861	43.6786	0	13.5582	76.476	99.453	0	63.4973	58.3628	48.549	0	109.482	72.6022	0	107.678	71.2188	0	88.933	54.8707	38.358	55.867	94.107	49.2969	61.0413	61.9235	533.296	0	91.4103	51.478
HEP_00005900.1	185.492	130.68	337.351	97.4772	259.936	0	273.693	182.417	364.177	210.735	315.989	197.779	278.623	205.973	493.662	193.687	307.676	96.6957	530.194	237.477	350.121	71.421	750.255	168.489	229.161	200.851	159.361	134.976	305.382	241.33	574.041	206.497	276.437	260.931	473.787	324.207	500.531	425.071	256.963	209.071	331.473	230.062	209.58	119.774	106.777	0	264.687	305.233	217.558
HEP_00006000.1	15.426	39.0433	19.2631	12.4814	33.5655	0	10.8227	13.6252	0	18.1328	39.0655	15.1009	29.7302	19.0982	28.51	0	33.8669	7.22245	47.5219	29.4371	41.3475	12.8031	42.0289	19.8709	22.4167	20.4574	46.2119	0	43.5459	31.3076	0	23.8821	12.9207	116.937	41.6053	30.061	74.7719	33.0864	19.3005	7.49569	18.1303	18.9927	9.93433	8.03864	16.501	0	88.9657	13.6322	18.5714
HEP_00006100.1	192.82	297.954	303.224	179.826	272.777	0	242.396	181.664	204.375	260.454	217.167	259.853	265.53	258.291	346.012	411.157	330.384	225.221	37.5163	203.79	333.115	181.934	44.2398	218.574	271.353	266.342	176.883	193.466	324.54	229.932	84.6226	268.077	257.008	153.861	362.055	317.083	334.497	341.409	227.706	284.04	314.117	233.476	231.953	241.903	226.448	329.086	292.643	208.683	265.124
HEP_00006200.1	6.62779	0	5.2089	1.8563	5.87296	0	3.57689	8.10561	3.34801	7.19148	2.905	4.29646	7.07458	4.99217	6.78422	0	7.19549	0	0	2.69417	6.30707	1.90414	0	3.54635	3.10132	4.56377	2.49922	2.76812	7.40155	0	0	3.55185	0.904298	69.566	7.68133	6.95461	0	5.96458	5.74092	6.68877	4.52304	6.45644	2.14906	3.3938	3.92656	0	0	5.03364	3.10728
HEP_00006300.1	9.36354	0	12.1178	6.81855	32.3589	0	17.0802	4.96226	12.2979	17.3353	10.6707	10.0429	9.74488	7.58783	23.6738	0	17.1798	0	207.688	7.42219	30.1173	10.4914	0	23.8818	17.6572	11.1758	9.18014	20.3357	6.79685	27.9871	140.54	8.96959	19.93	0	29.7826	25.5457	0	28.4818	16.1671	0	28.7551	18.2809	15.7879	14.4494	3.60576	0	81.0027	16.4352	8.8773
HEP_00006400.1	36.6109	48.0534	33.9288	50.2974	26.339	0	48.0293	58.0621	41.5597	42.2351	41.489	41.5508	38.999	38.2338	25.5359	130.957	31.5979	56.7761	7.54692	40.8154	31.4007	45.494	6.67458	43.7062	37.1314	38.8437	36.3608	58.3774	31.7372	43.3914	25.5345	37.1566	35.0035	74.2831	29.3911	27.7819	118.745	23.1673	35.5551	36.0092	29.7214	32.6399	49.051	64.2423	49.8551	86.8878	49.45	32.3991	41.1982
HEP_00006500.1	142.383	160.165	77.8246	83.203	133.644	0	41.9308	27.9469	173.152	105.379	150.24	71.3744	103.666	94.3707	98.2421	0	101.717	66.6637	0	51.0901	97.8564	45.9563	172.413	110.046	96.236	134.274	68.9355	38.1763	108.458	52.5401	0	110.982	132.51	0	129.478	102.765	0	115.164	93.6909	38.4365	123.559	78.8405	77.8013	65.953	79.537	0	0	103.167	77.3749
HEP_00006600.1	9.64007	73.197	19.6984	0	66.629	0	18.0355	0	21.1018	11.3316	0	19.6944	11.1474	16.2748	34.2077	0	40.8166	0	0	8.49043	23.8514	0	0	0	11.7282	8.62937	0	17.4469	11.6626	0	0	8.39499	31.3479	0	10.7586	31.3097	0	33.8342	12.0613	28.1053	19.7362	20.3468	6.77256	5.83377	18.5613	0	0	12.3379	21.7606
HEP_00006700.1	22.892	30.6739	27.516	17.9775	42.3994	0	23.3038	26.1665	32.4241	30.0746	20.4609	27.8543	23.3572	21.2182	32.8512	0	23.4396	9.45708	24.89	29.65	29.9854	20.1172	44.0261	39.5487	22.9358	20.358	22.0036	19.4968	27.695	34.286	0	21.8898	27.8656	0	18.7855	27.9907	78.3251	33.0833	29.9895	29.4446	27.5688	20.369	24.1239	17.6562	26.3597	0	54.3628	21.6661	24.6213
HEP_00006800.1	39.135	0	47.6	30.5338	38.6412	0	54.9131	29.6283	55.0707	51.7523	47.7837	59.9637	40.7289	27.3717	66.9553	0	47.3428	47.1162	0	44.3159	72.6206	20.8805	0	51.8517	54.4138	35.8661	13.703	60.7096	45.6549	9.28351	0	32.8633	29.7492	0	60.8345	68.0922	0	55.5957	69.2495	73.3481	61.0449	48.6753	26.5121	19.4538	24.2202	0	0	41.3986	43.539
HEP_00006900.1	13.389	0	32.8307	9.74989	30.8468	0	33.8166	14.1911	0	25.9683	0	34.8754	22.2948	27.1247	17.8165	0	64.2483	0	0	35.3768	46.3776	0	0	37.2532	19.547	31.9606	26.2535	14.5391	38.8755	0	0	27.9833	37.9974	0	49.3105	36.5279	0	43.8591	14.0715	93.6844	38.3759	26.8465	11.2876	6.48197	15.4677	0	0	20.5632	19.9473
HEP_00007000.1	1.61523	0	5.13418	0	6.2022	0	2.26645	0	3.5357	1.89866	0	0.824967	4.85627	1.99974	5.73163	0	2.27966	0	0	2.84521	3.33032	2.01088	26.4046	2.49677	3.27518	0.80327	2.63933	0	2.93118	3.57617	0	2.81323	5.25246	0	2.70398	2.62303	0	6.92885	3.63765	4.70916	1.46972	5.11379	2.83692	2.60659	2.07334	0	0	5.02051	0.729217
HEP_00007100.1	118.408	40.5597	85.1993	142.628	62.5594	0	101.812	125.03	108.159	105.566	106.53	110.153	78.7564	122.346	56.8652	90.1735	47.7473	161.314	0	130.555	50.663	133.004	65.4919	112.502	80.4226	116.487	115.653	193.353	62.2012	138.964	0	108.348	71.0607	0	57.3799	58.5536	116.514	52.5988	74.5196	126.536	60.1488	71.6402	162.308	195.033	108.851	649.566	69.3158	144.058	127.513
HEP_00007200.1	26.555	78.8994	36.699	37.834	29.2599	0	30.2409	34.6725	40.4369	27.1431	30.7005	27.7152	28.571	29.1079	51.212	116.941	38.5647	17.8387	42.6814	29.4894	37.612	12.9364	169.866	36.5861	32.0729	25.3785	37.7317	25.0748	43.9992	39.6217	144.41	26.3091	32.4248	157.54	39.9445	37.8737	100.734	42.7735	34.3802	35.344	26.2639	25.7903	30.0118	23.872	29.2699	0	86.5625	32.72	22.1528
HEP_00007300.1	203.018	148.223	225.151	189.536	284.836	0	224.608	344.841	205.108	193.896	185.383	201.397	192.325	148.083	254.567	0	260.815	312.577	432.985	385.122	268.862	199.281	382.937	334.941	185.245	133.581	197.766	240.242	262.144	298.218	292.995	131.464	190.436	355.15	228.754	238.39	340.634	216.198	230.562	210.577	242.457	220.43	233.143	148.847	157.862	712.138	247.681	224.856	207.986
HEP_00007400.1	25.237	0	15.8145	11.0266	4.65147	0	7.08237	21.3992	19.8875	20.4691	5.752	6.18701	8.40475	13.2932	13.433	0	12.8226	0	0	5.33456	8.74176	3.77026	0	7.0219	11.0533	15.3619	9.89709	0	3.66383	13.4101	0	21.0984	14.3243	137.743	16.8992	10.8196	0	15.3531	12.125	17.6587	13.7781	12.784	8.51044	10.3852	21.3805	0	0	8.30566	10.2542
HEP_00007500.1	264.841	211.678	487.373	422.934	535.233	0	397.696	369.353	213.585	573.472	555.97	594.457	615.729	470.65	840.862	941.216	918.067	626.518	0	748.879	781.723	694.135	0	775.673	664.202	471.376	227.767	706.365	767.291	663.52	0	491.618	671.668	1267.98	754.486	756.044	810.77	614.248	648.768	548.624	656.361	730.607	279.094	257.277	460.729	847.508	401.949	410.319	478.264
HEP_00007600.1	37.9811	60.7138	62.8597	40.0312	47.5901	0	46.2816	33.5472	48.1335	54.926	51.2564	51.0488	53.3974	61.7592	56.3043	101.235	90.2816	43.5209	0	48.4168	87.7901	42.3073	0	69.5249	54.7202	65.7116	40.8303	39.7966	81.6215	57.5362	0	69.6329	47.2758	45.4606	66.3711	74.9885	58.1366	61.5849	45.2696	50.9954	82.9884	45.5323	38.6207	44.1546	40.7346	60.7709	63.4082	40.0214	51.6668
HEP_00007700.1	24.7217	22.5254	31.6567	21.6029	33.0345	0	35.3825	20.9622	32.469	29.2049	42.2591	28.0306	36.0199	30.551	48.6872	50.0791	50.243	10.4172	27.417	32.6602	45.2629	24.0063	169.735	29.8069	33.3851	28.7687	26.6612	10.7381	30.5067	41.0509	37.1054	27.772	21.0477	0	43.0408	36.6135	43.1385	30.0792	33.7765	19.4603	36.4413	29.742	30.2204	19.7479	25.2279	0	25.6637	27.9338	28.7951
HEP_00007800.1	18.9708	0	14.2583	26.2	10.5499	0	15.6044	3.46678	17.1834	8.65071	14.9097	13.0303	11.3468	11.4857	19.1507	0	10.1558	2.75651	0	29.3837	16.1853	9.77283	0	18.2014	20.2945	14.0539	12.827	0	17.8068	19.5526	0	15.3812	19.1451	0	13.1413	14.66	0	16.0717	13.7502	31.4688	17.4106	16.9138	13.7874	19.5957	14.4848	0	45.2728	15.0703	13.7329
HEP_00007900.1	79.6656	164.973	89.4098	46.1464	83.4276	0	60.9733	67.1669	59.4496	67.0409	51.5833	68.6619	76.0009	73.9723	119.261	91.693	72.8279	19.0735	0	62.1916	90.7143	16.9056	0	73.4668	77.6476	74.0144	110.945	44.2375	70.6422	84.1822	0	85.9319	69.8495	0	118.209	123.491	0	119.68	87.6683	87.0984	109.969	90.2831	64.8725	39.7187	41.8337	165.128	0	91.8638	66.2101
HEP_00008000.1	225.202	337.174	385.999	192.479	306.92	0	318.964	218.522	263.838	302.934	313.268	298.89	219.335	254.892	516.337	428.352	287.995	164.842	469.023	265.391	278.596	122.413	466.66	274.565	255.331	240.71	321.339	177.956	291.638	284.415	396.727	253.201	289.739	144.266	414.168	442.976	461.232	436.638	344.467	291.295	447.348	275.04	198.324	204.104	188.305	192.852	201.222	300.405	294.987
HEP_00008100.1	29.2525	42.7142	54.1544	28.6754	43.2016	0	34.7314	55.65	29.5536	48.6025	38.4646	60.0492	41.1122	54.8305	59.8858	0	63.5162	48.9895	0	51.5278	67.2727	42.0206	73.5689	47.8262	38.7827	56.8472	84.5678	38.6885	67.3769	42.3469	56.2895	63.5225	39.5796	51.1729	49.598	69.429	32.7209	67.5683	35.755	37.7221	64.4956	42.7443	39.5214	43.3481	36.1048	68.4071	51.9096	31.2677	49.27
HEP_00008200.1	18.7595	8.06267	27.0018	19.3312	30.1723	0	23.3428	26.261	32.5412	35.2611	36.3026	28.2014	27.9959	27.3682	28.2599	0	35.4681	34.304	0	27.1215	34.5919	29.0831	0	13.1311	27.3445	27.3541	19.0861	32.6703	39.8239	18.8079	0	29.2825	25.1126	0	26.0715	34.4877	30.8817	35.198	23.6483	18.5749	29.469	19.2371	42.895	25.9179	19.423	0	24.4959	23.1034	26.6061
HEP_00008300.1	455.299	44.7037	139.018	400.146	162.77	0	192.76	166.406	373.739	283.743	234.828	261.608	268.238	233.91	112.293	0	105.251	380.399	0	176.302	118.962	329.833	0	168.363	232.79	251.799	413.672	309.006	170.945	149.903	0	256.354	198.413	0	95.2742	99.4332	0	66.5826	187.102	231.725	115.178	240.244	239.9	318.282	434.544	0	169.773	313.247	247.192
HEP_00008400.1	1813.06	1006.75	1095.36	1391.59	1103.87	1781.35	1320.64	1703.43	1629.27	1491.25	1777.13	1459.81	1129.7	1714.95	713.759	763.037	1039.14	3481.33	278.495	2133.84	1080.46	3541.45	566.5	2245.16	1123.36	1748.71	1647.07	3659.47	1026.25	2265.06	263.836	1702.01	1096.6	274.118	679.338	750.183	744.923	711.548	1270.2	1838.36	785.222	1145.11	1710.57	2098.64	1894.87	2839.88	1025.36	1567.21	1585.93
HEP_00008500.1	12.3402	0	26.7918	5.61636	35.5381	0	12.9866	16.3494	5.06482	15.6388	8.78929	12.9992	29.9665	20.8333	21.5524	0	34.8328	12.9998	0	28.53	23.8531	14.4028	0	12.518	25.3348	21.6326	34.0271	4.18758	20.9943	20.4912	0	26.5302	32.8322	0	36.1518	20.2902	0	40.6041	36.4761	20.2373	31.5803	25.232	17.0681	17.2692	17.0776	140.681	13.3442	25.3828	17.758
HEP_00008600.1	471.756	193.624	253.298	626.717	279.062	0	378.685	247.757	460.511	384.053	290.601	376.07	303.722	287.006	155.525	215.235	182.949	483.538	0	213.363	186.649	285.719	0	246.359	325.751	282.164	364.596	588.429	119.546	225.834	0	313.671	326.037	579.917	213.444	236.042	185.405	166.569	283.955	325.261	249.433	344.238	369.498	372.933	523.723	0	294.133	454.583	358.324
HEP_00008700.1	18.7049	0	8.10754	18.574	11.7529	0	7.15802	18.0232	11.1667	19.4885	0	26.0546	7.07878	10.9089	4.5255	0	11.9996	7.1653	0	4.49296	18.9325	25.4036	0	15.7709	12.4126	16.2364	0	9.23255	18.5149	11.2945	0	8.88491	10.5564	0	2.84663	11.5979	0	7.95749	11.4887	0	6.96265	13.4589	12.5436	17.4936	21.2815	0	0	9.32709	28.7882
HEP_00008800.1	63.2358	91.7932	111.691	75.6188	95.6973	1099.45	101.344	83.7804	44.7834	91.0018	83.0141	90.0046	92.9099	65.4152	110.133	125.586	134.747	88.8208	0	108.113	121.178	64.8327	15.2019	96.3103	91.6411	68.9075	54.7034	77.4196	137.818	100.887	0	63.3018	92.9193	0	110.53	100.274	54.0903	117.498	70.5084	67.7802	96.4627	82.273	78.3986	70.2512	63.8622	56.5413	58.995	77.3622	85.6458
HEP_00008900.1	36.6439	142.079	56.2911	34.0649	86.2199	0	51.4177	37.1865	20.4798	46.0524	39.9823	55.5495	49.7665	52.1237	68.4735	0	95.7323	42.7091	0	47.3808	80.0544	58.2381	38.2358	65.0791	56.4381	55.6006	30.5755	33.8652	90.5507	56.9641	0	50.5825	46.3271	0	75.7009	73.6878	204.071	79.3556	72.5757	54.5537	80.8741	50.1904	35.3294	28.7808	33.0259	0	40.4683	35.495	52.27
HEP_00009000.1	28.841	25.268	35.5111	28.272	27.0897	0	32.9977	24.6903	26.2241	28.3601	26.5465	28.8941	36.0187	27.3417	50.7774	22.4706	38.513	18.6969	0	28.7233	43.3638	14.9146	10.8801	30.8641	35.6281	28.3989	14.1381	24.0911	42.6757	35.3658	16.6493	25.599	34.6287	30.2719	43.0818	41.72	19.3564	51.1314	32.4763	29.1064	41.7867	34.8851	26.6524	22.8236	25.2027	40.4669	23.0307	29.8138	22.8362
HEP_00009100.1	18.6331	22.3391	49.4302	46.419	74.5601	0	39.9061	88.3525	19.3203	33.7185	16.7638	30.804	52.3922	26.8214	73.0792	99.3297	62.2843	0	54.3804	23.3208	75.2186	3.66272	48.0947	31.8342	55.4798	36.2852	38.4592	10.6493	65.8477	42.3398	0	26.9018	67.8393	0	75.5192	67.8436	0	75.7232	81.7182	38.5987	62.2408	45.5376	27.9035	7.12166	15.1059	0	0	33.8888	36.5264
HEP_00009200.1	103.055	106.704	162.722	48.3244	152.889	0	113.93	128.262	107.665	67.4519	93.4191	69.3819	140.836	97.5356	226.478	158.152	158.669	6.57958	43.292	123.771	131.352	34.9905	114.864	112.233	158.147	106.461	107.16	25.4335	141.678	98.5266	292.951	113.541	144.71	213.058	206.501	176.483	136.233	196.376	171.137	109.256	182.215	135.122	74.8688	33.5446	58.6256	0	121.57	124.616	88.2927
HEP_00009300.1	22.5049	34.7552	50.9226	11.1106	36.9094	0	35.86	32.3433	42.5829	31.6101	23.9078	31.2681	40.4913	35.5468	59.8938	0	64.063	9.64382	0	42.3297	67.9502	34.1908	18.7064	29.186	44.55	31.2994	22.4381	6.21307	51.9152	45.6039	28.6256	32.8852	40.5941	52.0472	58.1079	46.4574	0	58.9052	38.943	50.0433	44.7729	34.4174	21.7062	21.0056	29.0101	0	39.5973	33.0573	25.8308
HEP_00009400.1	51.2387	0	20.4587	6.43312	28.4944	0	14.8752	0	34.8083	18.6919	10.0675	24.3649	29.4209	28.6357	23.5112	0	19.9492	22.3354	0	32.679	21.8576	59.3903	0	20.4835	25.7948	25.3057	8.66122	0	19.238	41.0745	0	34.6196	26.6382	241.086	14.789	30.9879	0	24.8048	19.8956	15.4536	20.498	27.0368	18.6193	16.0384	22.1126	0	30.5696	17.4444	20.3405
HEP_00009500.1	137.062	44.6018	69.7953	149.713	61.6514	0	111.729	93.3899	137.154	104.723	111.568	99.0045	124.53	135.531	52.9787	66.1067	70.0077	93.508	108.575	75.8788	67.8233	121.882	0	113.499	110.373	130.092	147.175	134.661	55.6676	78.0322	97.9617	133.285	111.715	0	51.3527	69.9534	113.89	63.3767	99.4622	88.4827	75.2741	116.749	102.482	147.324	203.582	0	112.924	125.658	92.3753
HEP_00009600.1	23.9394	34.0822	22.4205	18.1591	10.3413	0	19.5948	34.3601	26.2013	32.0972	42.6269	22.9253	23.5302	32.6693	31.8557	0	28.8596	39.9299	0	25.0378	22.8284	11.1762	0	35.8483	25.1809	25.5963	22.0036	35.2026	21.7215	29.8139	0	31.7055	27.4233	0	28.387	26.2413	43.5139	29.174	21.7152	21.8108	28.9302	22.369	25.2276	25.5033	20.6461	0	8.62901	24.8942	22.9664
HEP_00009700.1	14.0914	0	15.9967	34.2045	0	0	0	24.8926	30.8456	0	53.5282	7.19705	0	6.34392	18.7511	0	6.62929	0	0	12.4109	5.81078	0	0	0	5.71456	12.614	23.0256	0	8.52392	0	0	12.2714	8.3314	0	15.7264	18.3067	0	0	7.05224	20.5415	12.8219	7.43549	0	5.685	13.5659	0	0	7.72926	0
HEP_00009800.1	7.4468	0	13.0429	9.68352	14.7057	0	8.95639	19.7323	13.9721	12.1924	18.185	6.11259	6.27387	8.44122	26.1889	0	5.25502	2.24137	0	16.8653	14.4766	3.97324	0	12.3332	10.0305	10.4752	13.0374	0	11.5832	8.83255	0	9.49588	8.49122	72.5794	20.4804	18.1397	0	22.4026	11.9792	11.6308	15.9719	10.6655	10.6502	5.955	12.2899	0	27.6091	14.0045	8.2848
HEP_00009900.1	2900.09	3910.16	7736.07	2640.99	9030.57	0	5668.44	2797.51	3110.54	4274.87	3066.66	4251.77	6683.83	3318.52	9839.25	2745.21	7198.81	1174.72	1001.96	5336.95	7162.6	1402.73	632.957	5033.49	6591.77	3289.62	3207.71	1471.59	7314.56	5280.73	1065.44	3253.85	6899.82	3169.95	9632.02	8185.44	2139.53	9567.05	8577.57	4961.32	7909.45	7005.74	4008.23	1022.78	1984.32	2589.61	3706.86	4703.52	4171.7
HEP_00010000.1	17.2161	28.0117	25.9655	17.9097	11.3325	0	17.255	19.5509	24.2264	24.9348	28.0276	12.2473	17.9172	29.065	21.2727	0	22.5623	10.3635	204.568	9.74759	19.7766	0	0	8.55386	21.6933	29.7213	0	20.0303	4.46317	24.5037	0	38.0167	15.2683	0	14.4103	15.5764	0	35.9666	26.7713	43.0225	16.7841	15.573	10.3672	12.2789	21.3096	224.305	21.2763	13.4903	19.1534
HEP_00010100.1	33.9802	28.6679	42.2894	24.439	30.9281	0	45.9141	28.9017	30.3036	32.1761	26.2939	31.1749	41.913	37.3948	46.3333	0	56.8391	24.7481	0	29.9278	46.7074	29.7692	0	39.8804	40.0647	35.0491	26.734	38.7213	51.0062	43.1894	31.4826	37.8113	40.9251	171.725	42.1367	43.3277	36.6014	45.6434	38.4207	23.8498	38.3625	46.4854	26.083	34.7801	37.1557	0	101.615	31.2942	40.9087
HEP_00010200.1	11.5296	9.37974	16.2672	8.99559	19.9222	0	16.178	15.2754	13.5203	11.9796	7.0388	11.0412	13.7133	10.5666	18.0819	0	21.5027	3.47024	22.8333	20.6719	15.7914	10.7653	0	11.457	14.027	11.3037	12.1112	4.47143	16.4394	19.1452	0	12.192	16.4333	0	14.4759	14.4437	0	20.233	14.8376	12.6053	21.3566	11.9502	13.4518	11.4626	17.046	0	42.7462	11.293	13.3848
HEP_00010300.1	443.858	258.67	219.597	382.9	197.923	0	296.509	358.463	473.367	285.971	447.303	300.329	218.55	277.065	111.688	200.029	115.672	364.078	136.888	271.343	98.9468	418.584	290.557	345.721	206.93	260.756	445.329	340.446	81.5329	350.891	370.522	263.778	230.317	134.737	128.937	145.282	86.1531	109.169	227.201	280.69	141.176	267.033	329.345	384.681	328.442	270.171	170.845	451.174	268.815
HEP_00010400.1	62.5409	66.2613	87.1781	100.617	83.7717	0	71.4288	53.9551	66.8582	75.652	49.7242	80.227	72.6563	65.315	73.5451	294.628	125.216	49.0296	80.6505	73.0162	120.552	103.21	0	111.287	82.281	61.1916	99.8166	31.5875	102.936	115.926	0	72.8288	78.6831	0	97.3921	90.6974	253.794	90.1832	90.623	101.769	90.323	75.9779	72.0372	61.1715	74.211	0	75.4929	65.4175	83.7196
HEP_00010500.1	385.721	234.65	193.601	306.998	195.136	0	254.288	248.694	280.609	325.925	356.522	301.936	232.678	381.311	169.06	270.5	244.463	467.829	21.156	290.325	259.117	464.528	187.106	322.886	223.031	371.122	381.532	497.156	219.477	269.883	85.8959	360.655	221.287	312.352	164.143	281.78	332.873	181.665	205.928	320.348	265.312	216.415	341.345	567.855	348.199	417.547	178.228	288.792	328.124
HEP_00010600.1	10.985	0	13.7173	13.3321	4.21802	0	12.8448	9.70256	0	9.68437	0	15.4288	7.62156	6.79995	7.30875	0	10.3358	0	0	0	24.914	27.3514	0	8.49009	11.137	10.3795	26.9245	0	29.9018	6.08025	0	12.7549	14.6132	0	12.2596	16.055	0	14.9934	15.1184	32.0263	13.7436	14.4909	7.7174	6.64764	14.1005	0	63.3529	11.0465	11.1584
HEP_00010700.1	4.77099	0	5.4161	1.93014	3.66395	0	1.48767	0	0	1.86939	6.04111	3.24899	2.5746	1.25294	1.41082	0	0.748171	0	0	2.80134	3.93477	0	0	1.22914	0.322468	2.53083	0	2.87823	3.84799	1.76052	0	1.15411	1.88054	0	1.77486	0.516518	0	2.48073	1.98976	0	1.0853	1.11888	1.67591	1.1228	1.02069	0	0	1.16308	1.07696
HEP_00010800.1	516.199	310.797	371.733	629.255	508.188	0	398.852	747.174	403.196	563.34	492.375	559.228	515.922	406.174	308.65	690.972	558.438	670.752	252.193	450.633	526.06	569.035	0	527.261	438.502	352.157	390.156	567.948	470.439	468.228	0	379.227	484.015	620.573	308.351	449.787	0	332.549	609.431	467.4	420.554	383.97	620.661	382.565	442.221	0	196.721	477.721	575.937
HEP_00010900.1	40.7996	42.2442	48.0005	20.257	38.4536	0	39.0332	68.7971	121.785	35.969	21.1341	46.8856	43.7479	97.684	61.6947	0	81.139	7.81458	102.836	39.2007	55.0614	69.2638	90.9492	47.3	53.0215	95.1785	36.3641	30.2075	114.425	55.4307	0	78.3276	49.3413	0	65.196	48.7884	0	65.0892	55.6876	81.1022	54.4206	41.0997	41.0408	25.8125	41.0637	0	0	38.6546	59.026
HEP_00011000.1	161.106	46.4536	70.841	107.665	91.6182	0	91.5684	108.075	127.224	100.681	87.15	79.6798	94.7993	99.4991	51.5601	103.277	96.4195	90.2292	56.5414	72.7427	76.9463	102.823	300.035	47.2847	81.2546	80.9309	94.9703	66.4349	61.0628	50.795	76.5217	97.676	87.7169	0	71.6924	77.4942	0	69.1891	100.275	75.806	66.8018	83.3957	93.4842	85.4622	99.1457	0	52.9256	119.13	87.6944
HEP_00011100.1	32.4603	142.195	28.9126	36.3656	28.7634	0	22.7736	46.3144	65.5889	30.8184	14.2275	42.0847	45.9092	49.7424	29.9038	252.905	40.5267	10.5216	0	26.39	61.7791	27.9771	0	49.2111	35.6942	49.5459	48.9607	13.5572	33.9843	20.7312	0	49.4687	38.7528	170.353	37.6201	42.5761	0	35.0546	29.9912	76.4375	44.3041	44.7965	34.2071	23.799	51.6826	0	43.2015	20.544	43.9638
HEP_00011200.1	199.391	200.916	104.498	193.661	51.1101	0	178.144	199.722	147.437	143.03	153.819	149.889	131.294	159.557	69.3547	216.573	76.9541	173.444	29.6421	155.367	71.4206	180.683	65.5394	149.355	135.436	164.131	142.815	220.582	73.2405	132.26	120.35	157.927	131.558	36.4702	63.5366	70.0549	139.918	65.3533	132.627	144.94	65.6645	144.983	170.688	278.528	227.209	292.517	161.854	153.936	149.144
HEP_00011300.1	0	0	2.23182	0	0	0	0	5.78825	0	1.9258	0	0.83676	2.27339	0.737571	1.45339	0	0	0	0	0	0	0	0	2.53246	0.664399	1.3036	0	0	3.96411	0	0	0.951148	0	0	0	1.06421	0	0	0.819923	0	0.745366	1.15264	0	0.991444	2.10298	0	0	1.79727	1.47928
HEP_00011400.1	21.5875	22.3518	26.0659	32.1546	31.6496	0	33.0446	31.201	38.6626	18.1665	11.1823	23.3041	21.105	18.2225	26.1146	0	26.3128	8.26954	0	31.1122	21.8501	7.32963	0	18.2014	23.8759	22.8376	19.2406	21.3107	26.7102	13.0351	294.556	20.9356	23.4963	0	27.9252	25.8144	0	14.9237	27.255	12.8736	24.107	25.3706	16.5448	19.2988	18.8932	0	33.9546	26.373	21.9283
HEP_00011500.1	53.6634	0	75.7143	104.673	97.1415	0	51.0957	50.7843	62.9291	76.0336	32.7614	86.6293	74.4652	60.8295	81.6103	0	81.1478	16.1519	0	81.0235	106.693	50.1062	93.991	66.6571	83.941	59.4746	75.1605	72.8414	83.4717	63.6495	0	44.2289	95.1841	261.512	99.4605	70.9616	0	91.9303	74.815	50.2888	74.5516	78.8809	74.7284	51.6118	99.6348	0	0	42.0499	77.8725
HEP_00011600.1	30.8557	51.5862	39.1413	35.0437	30.0006	0	40.1182	45.0059	27.8845	46.9181	43.5506	44.8924	37.5135	42.9163	49.3464	57.344	58.3307	32.2067	31.3943	41.8859	46.5762	34.8896	69.4137	40.0382	38.056	46.3724	22.2028	18.4438	55.4806	38.545	63.7324	39.6895	44.4364	0	52.128	48.5447	123.491	45.0405	34.2137	45.8048	42.5005	45.7075	44.4488	39.5722	43.8766	51.6348	14.6933	34.9363	47.7333
HEP_00011700.1	36.9251	16.1753	26.1181	41.3676	31.0838	0	24.9097	45.1584	27.9789	30.6752	52.5996	38.625	23.1559	25.8945	35.9068	0	29.0637	44.883	0	33.7723	28.1106	18.5648	0	37.8687	24.1895	26.9091	45.2523	15.4219	33.5042	16.5079	0	22.8802	30.8582	0	23.7748	26.2918	0	29.0764	30.3849	15.527	24.2298	26.6031	25.4426	30.2954	35.5483	0	36.8577	26.4857	26.448
HEP_00011800.1	47.3036	71.8351	50.3243	42.6481	36.3274	0	55.6285	59.6875	35.5015	49.2492	33.371	52.1164	43.1349	52.1752	34.1707	0	51.502	22.7803	24.9814	58.3272	35.1114	38.6995	0	39.6938	46.04	54.1735	35.3349	41.5828	34.3369	44.8849	0	50.4136	47.9448	0	41.4797	40.8232	39.3062	42.6917	39.569	41.3736	42.7347	52.7733	50.3239	57.7975	62.8883	0	23.3838	43.9855	45.7624
HEP_00011900.1	40.9721	153.42	64.225	26.5663	54.3097	0	60.6411	44.6166	29.4861	49.9758	57.5651	62.7786	43.6143	47.567	69.4582	0	88.7195	37.8407	31.1227	57.8364	89.5691	35.6359	0	54.6575	50.1885	45.8874	60.5296	30.4737	87.5935	72.6951	0	50.3435	54.2561	76.5839	75.1665	83.1245	48.9691	87.9883	62.7794	80.9989	73.5408	53.9006	33.1221	35.4937	45.9285	409.504	126.24	47.4101	54.3519
HEP_00012000.1	238.77	0	113.843	217.341	68.7626	0	134.014	189.806	274.397	94.7252	272.102	91.4625	227.787	221.707	135.034	0	117.946	326.992	0	63.0886	125.537	133.766	292.743	69.2031	167.032	231.548	117.047	259.281	173.32	99.1208	0	189.737	238.226	0	89.9356	145.405	0	90.7858	107.547	78.3143	150.724	204.734	75.4858	175.199	183.894	0	0	160.436	129.355
HEP_00012100.1	41.8111	52.4265	27.3683	51.3268	23.8611	0	43.4628	48.7883	32.7469	33.4791	29.5067	34.1626	37.925	41.7049	14.9302	87.417	18.9482	56.9767	37.2233	33.4464	16.3714	55.1568	0	26.9045	33.4257	40.947	31.0262	46.8606	18.6207	22.9304	43.1803	40.5447	31.6377	26.1702	14.7694	16.8189	66.9348	16.4921	28.5799	39.4215	17.0808	35.4715	56.6933	73.6147	47.8225	34.9839	53.0939	40.3446	36.4318
HEP_00012200.1	80.9183	167.567	111.735	53.5681	55.9281	0	105.285	93.5631	86.9537	114.789	75.448	109.332	71.9645	96.869	153.684	372.54	117.319	92.9925	122.373	64.1414	103.744	68.6858	216.457	107.456	62.6474	99.8718	82.9394	59.9108	129.489	105.05	55.2057	99.2946	71.7634	301.125	158.859	130.45	256.727	162.656	66.2675	128.681	109.439	93.1584	75.9703	70.3364	67.9865	134.18	114.548	68.1908	91.1629
HEP_00012300.1	35.496	69.8758	28.6546	49.4627	19.1827	0	43.6579	39.4805	11.5111	50.2239	32.4608	41.966	35.5734	35.8076	21.576	0	40.82	49.8576	0	42.8417	62.8862	37.644	0	36.579	39.1862	37.5279	49.4085	38.0693	48.5101	36.3839	32.887	35.6817	37.3097	59.7952	23.4754	37.1478	114.702	23.0707	40.4636	49.8273	33.4945	37.4599	28.6319	43.3592	50.204	79.9332	68.238	22.114	36.7984
HEP_00012400.1	42.0265	0	31.3091	43.0366	30.2576	0	22.1139	13.9201	86.2451	34.735	52.3832	42.2586	51.0278	48.7789	34.9525	0	31.5106	16.6023	0	45.1115	47.1166	24.5254	64.4079	33.4966	28.7605	53.2954	38.6281	14.2614	38.133	30.5313	0	52.6103	37.2717	358.406	41.773	44.7879	0	55.3134	33.521	22.9738	33.1617	42.9657	11.072	27.817	46.7813	0	22.7228	38.9002	41.8007
HEP_00012500.1	59.3695	40.9811	63.1958	59.8899	50.9228	0	70.3229	57.2058	65.823	64.1226	64.4355	59.8574	75.7854	58.2291	77.976	26.0315	87.7813	36.8217	85.5095	48.2148	86.1636	48.9548	0	56.6122	82.079	65.6452	54.175	58.6085	88.1498	42.6772	19.2877	60.0947	72.4828	0	77.4449	81.1365	44.8475	76.0723	71.9657	75.3054	82.2595	72.1473	59.3143	56.1472	70.0221	0	71.1477	57.0941	68.2261
HEP_00012600.1	122.664	147.062	103.653	127.606	121.117	0	91.8831	127.081	109.019	133.347	110.359	114.465	145.257	116.156	139.909	0	149.692	112.704	0	116.971	168.862	144.674	90.4613	132.585	178.408	126.04	103.986	165.25	160.674	67.3851	0	126.901	156.227	0	168.291	195.904	160.936	165.087	119.778	125.034	151.057	198.07	92.3324	83.7196	162.486	0	95.7431	101.683	153.019
HEP_00012700.1	74.5834	0	29.2105	74.6786	17.1832	0	41.8612	29.6444	85.7119	44.3832	84.9949	52.8538	55.6283	74.9195	29.774	0	42.1053	47.1418	0	49.2666	46.1333	20.8918	0	12.9699	46.5036	63.4256	91.4031	10.1238	27.0695	43.3465	0	74.693	49.6089	0	24.9713	25.4349	0	21.814	46.1914	106.005	36.9013	49.1936	62.8776	52.4691	91.5481	0	0	65.4556	55.5581
HEP_00012800.1	26.501	38.9462	15.7215	6.22519	21.6648	0	15.5939	13.5913	33.6832	9.79754	0	14.4084	10.0831	8.37076	15.9259	0	10.8587	0	0	11.2938	17.9785	9.57845	83.8488	13.875	17.1607	10.9685	25.1438	9.28305	9.30807	11.3563	64.155	11.5391	20.4701	0	20.0354	19.1579	0	19.0024	16.6855	33.6467	23.3358	13.5325	5.40525	5.69066	9.05296	0	29.5815	15.005	13.315
HEP_00012900.1	44.8141	65.1587	35.0704	55.5468	28.5576	0	38.7994	65.69	50.092	52.1173	59.7628	52.5947	39.0314	48.6138	25.3759	0	53.8285	36.1603	0	50.3869	56.6188	24.928	0	33.1622	37.1209	44.9523	46.7408	46.5929	32.876	60.1652	0	43.593	32.1334	0	46.2896	42.736	0	24.5411	32.2103	37.5283	29.2814	43.2685	40.1921	43.276	64.2558	0	65.9882	41.317	58.1129
HEP_00013000.1	988.89	1155.17	2117.4	1569.47	2535.33	0	1878.57	1263.14	1298.79	1636.32	1213.62	1577.36	2142.77	1094.16	2658.79	0	2268.86	1004.35	843.618	1447.13	2703.92	1079.6	994.807	2057.72	2032.92	1083.44	870.082	688.356	3027.73	2408.37	2283.46	1121.73	2253.24	0	2928.87	2648.48	442.456	2741	2131.9	1840.73	2405.25	2539.43	1207.77	592.297	1044.78	0	965.151	1368.56	1631.25
HEP_00013100.1	15.7949	56.8091	42.4671	3.0268	36.3896	0	17.497	22.0278	10.9183	23.4523	23.6839	17.8325	24.8014	23.8587	50.8856	0	42.2377	0	46.0971	30.7511	45.2499	0	40.7688	32.7677	31.3527	31.2543	32.601	4.51359	43.749	27.6081	0	24.6139	28.753	226.863	44.5329	26.7298	0	46.6829	39.9399	36.3548	39.712	28.951	40.298	9.05532	11.2044	0	28.7662	30.5507	18.0146
HEP_00013200.1	0	0	0	0	0	0	0	0	0	0	0	0	0	0	0	0	0	0	0	0	0	0	0	0	0	0.205516	0	3.73963	0	0	0	0.299901	0	0	0	0	0	0	0	0	0	0	0	0	0	0	0	0	0
HEP_00013300.1	1.47947	16.8504	2.01542	0	0	0	0	3.92027	0	1.95646	0	1.13344	3.07945	4.74566	1.96871	0	3.13208	0	0	3.9091	0	2.7628	0	0	0	2.20726	3.62623	0	1.34241	2.4567	0	2.57678	0.656044	0	0	2.88308	0	3.46171	1.11064	6.47003	1.51447	0.780663	3.11818	1.79063	5.69723	0	0	2.02876	2.00378
HEP_00013400.1	21.8647	33.2037	34.3524	18.0448	51.7171	0	28.2255	16.9947	38.2889	26.9863	29.9003	29.9281	33.1719	28.0539	39.1812	0	32.0931	30.711	16.1657	22.3383	46.163	33.7533	42.8913	33.1217	33.517	30.0109	32.8692	23.7428	46.0266	30.9818	21.8782	31.2267	39.5575	0	37.5786	30.6778	50.8708	47.4079	25.6055	29.3231	41.9784	29.8428	26.4207	19.0535	21.0494	53.1758	55.4835	27.344	21.1241
HEP_00013500.1	45.2113	76.2865	53.9858	26.4197	81.0148	0	39.16	26.6222	29.3233	38.8743	47.7061	36.775	66.2222	50.6968	69.0748	169.602	67.7479	25.8719	61.9019	38.3448	77.3362	22.9313	27.3734	40.1198	53.3068	50.131	87.5571	18.1833	64.8261	22.2443	83.7764	56.8706	55.4417	0	68.2109	60.3677	97.3977	77.0546	47.7674	34.1735	65.5167	47.1236	29.9983	21.1111	41.9135	101.811	96.5721	30.6159	48.3821
HEP_00013600.1	5.59983	9.81218	6.4548	4.70516	6.9469	0	6.04424	9.13125	2.82874	4.55707	7.36331	6.93016	8.96598	6.83589	4.58559	0	4.25563	3.63023	0	2.27631	6.92751	3.21762	21.125	5.99263	6.28874	5.01272	2.11159	4.67758	7.81698	2.86112	0	4.50145	4.96627	0	7.21107	6.29567	0	6.55132	8.73092	3.76756	3.52756	4.77317	5.90117	7.55959	7.04981	78.5713	0	4.01666	4.37557
HEP_00013700.1	102.287	0	50.1142	71.8723	33.075	0	52.8782	85.5912	106.06	52.2077	112.476	50.8677	63.4984	81.1929	47.7586	0	45.5885	15.1234	0	56.8983	57.7196	60.3202	0	58.2519	75.3213	94.2405	105.562	38.9733	45.5914	47.6773	0	92.9831	81.1659	0	39.0534	36.7186	0	35.6903	35.0256	62.7823	51.4349	60.6016	60.5147	93.9361	76.0146	0	31.0482	60.0429	59.5465
HEP_00013800.1	0	0	0	0	0	0	0	0	0	0	0	0	0	0	0	0	0	0	0	0	0	0	0	0	0	0	0	0	0	0	0	0	0	0	0	0	0	0	0	0	0	0	0	0	0	0	0	9.45333	0
HEP_00013900.1	150.879	165.234	271.742	126.773	217.255	0	175.067	199.897	142.905	243.008	123.996	213.397	294.922	196.429	277.992	0	370.602	110.037	321.785	176.329	418.17	124.622	71.1476	242.193	300.051	207.352	199.128	70.8919	321.19	226.447	108.874	200.246	275.337	197.955	301.151	268.576	126.576	346.241	219.994	234.745	312.855	260.274	151.354	89.5496	163.41	0	276.106	153.581	208.278
HEP_00014000.1	44.0046	22.5254	61.6295	39.6052	79.7385	0	38.8514	55.0258	38.9628	61.0252	53.5282	62.5007	59.3471	42.0702	61.1879	0	90.7165	58.3363	54.834	52.2563	76.4576	24.0063	0	48.1496	64.6648	46.1775	60.5937	21.4762	70.8831	54.1872	37.1054	44.1339	65.7742	67.4652	67.0443	60.2196	43.1385	66.5212	51.5927	23.7849	61.7477	57.3968	44.2885	29.0234	46.1718	0	17.1091	38.2395	48.8848
HEP_00014100.1	77.829	73.4323	78.7332	80.4855	80.6363	0	78.1899	70.777	69.5575	73.0803	76.0981	87.4982	83.0756	85.9896	90.6966	139.934	101.395	75.6819	0	79.0931	84.3178	77.3999	90.3401	61.9324	94.9677	86.7085	85.7862	72.5125	106.137	68.8243	0	80.8109	90.2617	0	100.994	80.3207	40.1802	101.829	84.3548	68.4752	98.9981	91.6121	68.4286	58.1072	91.3312	0	87.647	69.466	85.7631
HEP_00014200.1	16.3417	74.4494	21.1485	0	18.8247	0	16.0511	34.6415	21.4629	15.8476	9.31147	11.2676	11.3382	11.0355	13.0474	0	32.2894	13.7721	0	25.9071	14.1513	30.5169	80.1425	11.3672	18.8874	11.2151	16.0216	0	17.7933	0	122.638	12.8079	13.0435	0	13.6784	11.1459	0	40.1486	11.0409	42.8793	17.8434	12.0721	10.3327	5.93359	23.5986	0	0	8.96359	23.2396
HEP_00014300.1	6.33203	20.6053	12.6307	6.58714	14.5883	0	12.0581	11.9846	11.8805	7.17729	7.73138	7.27657	8.15894	7.33031	11.4352	0	18.5118	1.90585	0	7.17029	23.5	3.37845	0	6.29218	8.52899	7.55754	4.43429	7.36709	21.3401	3.00414	0	5.71114	8.42346	0	11.3573	11.0173	0	7.93708	16.9766	1.97795	12.3463	9.30757	7.14941	4.51614	4.78966	0	15.6507	9.92338	11.0263
HEP_00014400.1	20.8829	21.955	33.481	30.414	21.4653	0	28.8515	18.7288	18.9881	23.2255	16.4756	24.8595	33.6589	23.6483	37.1939	32.5407	37.1815	6.76894	0	35.6531	40.1423	19.1987	15.7559	20.8579	22.6703	26.6502	23.6237	13.9549	26.236	26.6743	24.1106	23.3617	23.649	263.027	29.5807	26.9213	84.0922	32.7003	22.1886	28.1001	27.8447	26.2764	29.4551	16.2343	20.4136	0	33.3517	19.2083	31.3295
HEP_00014500.1	27.2045	0	17.932	12.7809	28.3053	0	17.2392	0	17.2886	34.8148	30.002	21.514	25.5725	22.2231	25.6907	0	23.5324	11.0936	0	39.4183	28.2263	6.55513	0	24.4171	25.0898	26.7089	17.2075	9.52946	41.4056	26.2298	0	25.6014	25.6832	0	32.3199	36.7677	0	28.7469	23.0575	11.5133	38.9272	24.5421	23.1197	22.0392	23.6556	0	30.3667	22.1422	25.554
HEP_00014600.1	142.444	149.182	117.096	107.304	94.303	0	114.869	86.7686	43.0076	138.569	102.621	85.2953	126.093	147.605	189.547	829.167	80.8773	82.7899	0	121.13	97.2227	67.265	240.885	102.5	101.589	139.723	96.3128	71.117	121.819	65.2498	122.872	143.295	104.547	223.406	172.676	89.3369	285.7	164.731	102.016	143.203	124.025	114.903	91.4457	89.1733	104.031	0	113.311	109.564	73.1779
HEP_00014700.1	59.7815	38.9075	54.6797	68.4091	90.5084	0	52.7269	54.3112	89.7326	54.2094	68.1268	49.7251	94.2131	72.3784	81.8231	0	101.247	28.7893	0	36.1043	102.481	28.7068	0	87.1278	81.0429	84.348	75.3565	41.7322	111.586	45.3799	0	79.578	87.101	0	81.4915	56.5845	0	50.9558	68.599	41.0829	71.1034	94.6335	62.9986	47.8057	77.2848	0	44.3282	56.6812	58.4121
HEP_00014800.1	22.6736	55.3374	41.9185	20.6387	40.111	0	34.0874	27.8943	45.2005	32.8393	34.6055	40.9449	35.1146	33.0837	52.7999	0	59.4294	22.1794	44.9029	40.6525	56.5997	31.756	0	30.0412	33.2497	32.8609	17.863	26.3799	52.1674	72.6108	0	32.6148	36.2669	0	52.8684	43.3955	0	48.3156	39.8171	42.4956	40.0647	34.6102	26.4538	22.0518	20.269	0	35.0261	30.8697	32.0798
HEP_00014900.1	40.484	12.9885	81.9478	45.6741	86.7024	0	63.2067	39.2833	44.9333	77.4139	81.2244	72.0779	68.0455	56.6029	94.8441	57.7529	123.931	43.2485	0	72.3165	140.372	61.7585	0	60.8161	55.8435	57.8471	64.2884	74.3013	131.413	70.0651	0	54.8691	63.2109	0	107.863	77.2253	298.493	95.3929	72.7678	44.8846	68.8748	58.0683	51.075	45.0303	45.0128	0	19.7308	46.2884	82.6327
HEP_00015000.1	16.553	0	41.8775	25.8298	32.6882	0	43.1352	25.0638	0	20.8474	26.9482	28.9862	68.9085	24.7518	72.3737	239.512	43.3867	39.8576	0	31.2406	35.1045	26.4955	0	27.4147	31.6463	28.9294	11.592	64.196	38.6215	23.5599	0	27.8005	50.3322	0	67.297	50.6898	0	47.0307	21.3022	82.731	35.5028	62.3886	32.3956	17.8878	25.042	0	0	27.2385	27.2233
HEP_00015100.1	9.44586	30.7381	21.1398	21.2906	23.8348	0	17.6722	19.07	14.7691	18.2412	5.12594	11.3718	18.7249	17.7694	19.752	45.5586	36.8201	13.2676	0	41.5969	38.3949	15.1195	0	33.3739	18.3323	15.9715	11.0248	24.422	24.4879	19.4196	33.756	11.7512	21.5413	0	22.5898	16.216	39.2445	23.1542	15.5326	15.7366	23.636	15.6647	25.1224	12.7935	21.2185	410.228	38.9118	15.5434	19.19
HEP_00015200.1	19.2711	36.5814	62.3491	46.7776	77.6976	0	38.3076	51.0642	21.092	45.3053	96.0808	55.3645	60.7251	56.6641	76.9313	81.3288	72.5289	74.4375	0	78.4998	98.3409	47.9832	0	57.7155	61.5443	63.4921	66.9151	78.4745	118.029	80.0004	60.2595	54.8916	57.6816	0	77.9638	85.279	0	62.0004	52.4421	63.2075	84.3876	46.1827	44.0011	56.3668	40.9703	0	69.4633	45.3647	56.5513
HEP_00015300.1	24.548	26.7692	38.0655	27.5746	25.8714	0	26.2002	26.9875	23.1518	24.2893	16.3683	25.6089	26.9973	23.2787	29.5381	13.2254	36.3045	28.6111	7.24054	32.4308	32.1451	27.7976	0	28.7619	25.4968	25.4029	16.6422	31.194	33.1738	32.957	0	24.6182	29.6452	0	30.3838	22.9008	0	30.705	21.5649	24.5543	25.2178	29.1445	40.5924	26.9057	25.1412	23.8173	36.1467	27.0729	25.2009
HEP_00015400.1	42.1686	53.926	46.4595	47.9464	52.1552	0	49.8271	47.0473	44.6954	39.9152	28.6645	42.281	46.6064	36.4698	42.3309	59.9449	49.7	60.4768	0	45.3495	48.6887	55.8134	0	41.8542	45.9924	38.0565	39.892	44.1842	51.0159	53.0692	0	40.3944	42.3841	60.5672	46.8139	46.4215	25.8185	41.5441	35.2102	53.0588	39.8844	39.3488	51.6102	53.9473	42.448	80.9651	56.3192	37.3325	39.9788
HEP_00015500.1	98.0813	0	90.9303	79.3588	81.5997	0	76.4581	57.7541	71.5657	84.0668	108.668	106.45	107.747	65.3142	87.01	275.951	107.665	45.9215	0	64.7883	104.484	30.5266	0	37.9027	117.669	90.2369	93.489	14.7926	153.268	63.3368	0	88.9723	118.396	0	150.51	92.9118	237.706	111.559	85.9009	59.5735	94.8233	112.133	63.1641	50.2866	36.7205	0	0	58.2818	66.42
HEP_00015600.1	33.8748	0	36.0517	46.2519	34.1442	0	20.7953	11.2201	41.7099	29.8641	60.3181	38.9279	33.7855	30.7391	36.6248	0	32.8689	26.764	0	22.3762	44.5255	15.8147	0	44.1809	34.773	35.3771	10.3785	22.9904	42.2627	35.1562	0	32.2652	37.5529	0	38.9868	45.3836	0	27.2461	33.3765	27.7765	49.1244	50.272	31.2355	20.4996	34.65	0	0	18.5807	37.2772
HEP_00015700.1	86.7818	19.768	88.0732	113.75	93.9698	0	101.069	101.179	85.4832	100.989	69.2273	107.705	122.228	85.5613	99.3119	0	124.929	149.929	0	84.84	117.019	113.441	0	90.5474	98.7168	102.283	89.3361	193.184	108.664	83.5797	0	81.6192	103.901	0	84.2607	82.0199	75.7155	101.527	101.629	98.6737	100.679	107.152	99.6824	72.9982	79.3687	158.293	15.0147	114.242	85.8013
HEP_00015800.1	22.8813	34.7475	38.4432	27.7703	33.3868	0	38.5276	20.2101	10.0173	21.517	47.8049	36.8122	27.5174	27.298	37.5522	309.006	38.7522	22.4973	0	48.366	42.4594	25.6374	0	40.6745	28.3015	26.8546	37.3885	12.4234	51.2116	32.9289	0	32.8779	24.351	104.071	53.6262	46.8186	0	33.9076	38.3618	36.6903	48.927	28.9766	29.7389	26.3089	35.245	0	92.3733	26.3563	24.2756
HEP_00015900.1	37.8391	65.8804	49.0841	70.2025	29.9845	0	55.4619	66.4176	34.8197	62.8934	45.3185	60.1937	52.0051	59.3245	46.1825	73.2336	61.2277	57.888	13.3645	48.3977	60.5256	52.2086	70.9182	52.5295	46.6218	63.7165	49.6214	70.6633	60.7943	38.4199	0	62.6506	49.5889	98.6583	38.7329	46.0274	126.168	39.4751	43.7846	59.0239	50.9875	51.1238	44.193	70.446	57.0785	87.9232	66.7191	37.0155	61.3679
HEP_00016000.1	195.124	257.326	217.544	250.527	234.236	0	233.444	174.159	134.88	223.629	134.588	232.885	222.309	202.505	263.748	104.017	272.49	160.115	227.787	249.641	265.526	199.45	805.83	207.163	249.259	206.229	166.131	200.733	255.32	153.477	770.703	236.55	268.68	140.129	264.757	271.173	179.203	277.539	235.138	170.663	248.097	249.813	160.171	150.087	169.064	0	319.83	212.365	213.505
HEP_00016100.1	199.023	78.1645	210.352	324.841	229.264	0	192.595	163.665	225.339	181.509	195.522	220.824	219.032	163.365	360.725	347.555	251.833	159.053	0	208.532	250.455	128.159	0	111.388	237.958	155.631	185.032	260.833	373.623	216.523	0	191.247	197.808	468.217	275.731	173.859	0	285.028	224.109	165.07	180.313	237.194	177.188	87.2154	171.781	0	59.3697	188.217	169.633
HEP_00016200.1	23.5359	0	10.455	37.2585	28.2909	0	35.8966	21.6922	33.5997	31.5751	29.1538	16.4632	22.7195	22.4586	40.8507	0	23.1078	12.9359	0	27.038	26.5843	3.82188	100.369	33.2175	25.5216	26.2591	15.0489	5.55601	16.713	27.1874	0	22.7239	22.6882	0	20.5567	20.9383	0	20.352	17.6684	31.3257	23.7435	17.8186	17.2539	27.557	10.8366	0	0	16.8387	15.9384
HEP_00016300.1	0	0	0	0	6.22756	0	7.58571	0	0	0	0	0	5.62629	1.82537	3.59692	0	0	0	0	0	0	0	0	6.26745	1.64428	4.83932	0	0	0	0	0	3.53091	0	0	4.52506	2.63375	0	0	6.08754	0	5.53399	2.85261	2.84852	3.27156	0	0	0	1.48266	0
HEP_00016400.1	85.7346	166.973	83.6761	117.567	46.1743	0	104.026	115.064	63.9786	87.3632	75.6034	84.7331	76.1578	100.473	61.2408	319.53	76.4772	111.821	46.3061	93.1619	77.9393	132.379	50.0545	92.2947	78.1727	101.165	83.2366	123.427	67.3522	85.665	48.7429	106.053	73.5661	278.534	64.3063	70.5177	170.004	62.7432	72.2317	84.8067	70.7292	77.063	101.006	137.99	93.4358	50.7736	173.379	76.3414	85.5175
HEP_00016500.1	25.3196	23.541	39.4192	30.1025	34.5239	0	39.1529	21.9073	33.9329	29.6105	20.6101	31.2737	34.7758	43.4435	44.6939	0	40.1105	19.5964	85.9593	20.4796	51.7783	17.369	50.6823	49.1223	34.8903	42.7088	25.3302	14.0278	28.1312	51.4821	38.7784	37.5739	32.0785	0	31.1409	36.7538	45.0834	47.7575	27.1533	45.1949	33.5	38.7173	25.0485	33.459	36.3145	188.505	53.6415	33.4447	31.843
HEP_00016600.1	27.7532	30.3451	29.9432	29.9107	30.1799	0	22.4309	15.2963	14.5802	22.1185	24.0369	27.3856	25.8796	25.1889	32.2036	44.9761	23.1884	33.6805	24.6232	16.426	24.1707	21.5601	0	19.5624	22.9601	25.0422	11.9722	28.9317	24.9806	22.1207	0	23.1053	26.1885	0	20.4425	25.7436	19.3714	25.9751	23.1677	18.4483	24.2429	28	28.7788	30.9702	20.7335	0	38.4143	29.8369	26.312
HEP_00016700.1	64.5982	94.9343	70.9673	30.3487	52.8097	0	35.0873	55.2164	123.158	60.6242	130.609	55.8753	41.9278	59.8059	66.5495	0	64.7018	0	0	60.565	67.0247	7.78273	0	48.3163	41.8306	67.1522	112.365	11.3141	75.6304	62.2839	0	74.4017	64.6819	0	66.2798	42.6381	0	58.5092	61.0082	63.7906	65.4151	34.0861	57.0947	33.4175	64.1957	0	0	45.7197	57.8569
HEP_00016800.1	39.1364	69.6474	58.5897	34.1396	34.7514	0	53.4849	42.1292	34.8028	48.8789	41.8122	54.3439	48.7914	59.327	54.248	123.874	62.7149	38.6513	45.2117	52.2422	66.319	43.3937	49.9822	54.8242	43.1499	55.1651	50.9599	58.6563	65.1028	43.3245	91.7825	61.8617	50.9782	139.066	53.5732	63.3562	35.5685	58.4251	43.1513	51.7019	63.5707	46.6794	45.9681	53.535	47.8813	74.3604	70.534	41.2563	50.5211
HEP_00016900.1	345.853	209.526	219.281	348.304	188.606	0	259.424	370.473	428.868	236.788	497.907	246.64	291.652	392.259	168.911	186.33	249.253	158.913	255.026	230.886	213.926	79.0141	315.768	253.796	311.1	377.659	342.686	124.854	227.013	177.176	207.088	387.293	301.829	1380.6	183.239	257.22	321.011	185.091	307.276	257.444	249.204	307.23	166.723	322.015	377.233	503.335	413.777	206.353	244.799
HEP_00017000.1	2.4192	0	1.02987	3.30313	0	0	1.27296	1.60259	1.98584	1.59958	0	0.926691	1.25886	1.42947	0	0	0	1.27425	0	3.19604	0	0	0	2.80464	0.919758	0.541391	0	1.64188	1.09754	5.02142	0	1.71173	1.07275	0	0.506234	0.294647	0	0.353783	1.36207	1.32246	1.03184	2.39348	1.59337	1.9215	4.36687	0	0	2.65392	1.84305
HEP_00017100.1	4.0505	0	3.15304	6.32053	1.33313	0	4.8716	3.06654	7.59979	3.57093	0	3.98975	4.81767	4.29832	8.46988	0	6.53334	2.43828	0	3.05781	7.15835	2.16114	0	4.025	5.27986	2.76253	8.50963	0	5.25034	11.5302	0	4.28321	5.64494	0	8.71809	3.38283	0	4.06177	5.21262	0	4.73863	4.27459	1.21956	3.67679	4.45653	0	0	2.53913	4.70223
HEP_00017200.1	9.38026	7.76992	13.0107	10.5566	13.7525	0	13.6407	7.23072	13.4399	7.51788	8.74613	9.14625	13.253	8.81068	19.5176	0	15.8866	0.718663	0	6.75949	16.6679	3.82188	0	12.6543	13.487	8.24413	6.68839	13.89	16.713	12.4609	0	8.02022	13.6129	23.2715	18.8436	17.6148	14.8802	20.9506	12.6751	14.917	12.9192	10.5292	11.5026	7.48271	10.8366	0	5.90163	10.2903	11.2031
HEP_00017300.1	63.8473	161.597	88.5871	120.539	98.0647	0	99.5428	213.043	0	77.1353	107.793	67.0306	108.285	63.0771	94.4005	0	110.136	109.608	0	99.9698	93.6119	79.4866	0	159.005	105.008	57.1533	57.9599	128.392	154.486	102.093	0	58.6899	111.15	0	79.173	92.1633	0	107.894	72.7826	62.0482	106.508	112.299	82.2349	55.0945	91.0617	0	40.9136	107.657	92.8793
HEP_00017400.1	600.791	473.953	206.084	325.124	211.718	3074.92	260.324	390.524	500.996	327.12	484.102	326.11	227.367	407.47	145.357	526.853	129.697	452.986	3701.63	286.332	152.293	417.689	2763.56	361.824	246.279	405.873	637.471	428.343	144.739	259.124	3448.22	404.664	236.808	0	126.264	131.775	302.557	139.966	274.642	375.34	156.191	221.407	432.131	575.527	511.62	948.799	719.981	484.562	355.775
HEP_00017500.1	64.6991	30.0771	38.6723	33.6528	60.8406	0	40.7601	20.9924	60.6962	72.1716	67.712	37.428	57.7149	50.3786	84.3369	0	52.1789	22.2554	146.435	55.8203	32.6689	24.6573	129.508	36.7382	46.5855	46.8842	32.3632	35.8453	52.7148	39.4656	198.181	54.618	55.0371	0	66.3119	74.619	0	81.8714	52.5343	40.4203	81.0972	64.0983	32.0032	35.957	53.3886	0	91.38	54.3185	50.967
HEP_00017600.1	54.544	46.0169	55.7272	40.4546	20.9439	0	39.6846	91	79.5968	22.2621	109.352	26.3102	29.4339	35.4693	45.699	0	41.3415	4.25624	56.0099	37.3639	28.7398	11.3174	99.0716	53.8662	27.6495	30.7419	84.1747	5.4842	36.6599	40.254	227.407	30.7866	25.0823	0	33.8183	52.1613	0	60.2667	30.3304	57.4244	45.4945	26.6489	31.9329	22.0052	29.1724	184.241	87.3801	61.498	29.4127
HEP_00017700.1	111.633	56.5085	177.418	99.356	154.314	0	160.121	65.7338	130.326	153.091	141.352	153.942	191.05	133.181	240.978	251.263	238.08	20.9066	0	124.539	224.029	74.1212	0	115.039	218.811	127.317	85.1249	67.3456	193.578	197.727	0	143.662	176.005	338.494	361.3	232.044	0	275.713	208.575	119.336	245.476	223.837	130.711	47.2889	133.741	452.493	257.526	138.792	154.554
HEP_00017800.1	58.9224	126.324	144.481	68.147	153.318	0	145.902	150.621	72.8354	122.226	110.596	121.616	101.001	81.4529	154.047	210.635	202.519	93.4725	76.8781	159.35	200.669	116.506	33.9959	178.41	85.6009	79.4273	105.342	109.149	196.243	221.007	52.0224	82.0994	81.7653	94.5873	183.353	146.568	0	176.796	128.015	90.9457	158.951	76.4476	103.002	92.4993	72.0746	126.443	383.796	93.5365	113.133
HEP_00017900.1	87.8059	210.54	94.4323	84.1321	138.412	0	110.237	73.4734	91.0442	118.152	105.33	130.998	144.287	93.624	116.842	0	130.447	38.9469	0	158.739	125.775	34.5202	0	182.16	95.5806	85.4947	181.234	150.55	142.569	230.216	0	80.4896	176.236	0	123.782	175.612	403.206	118.945	176.931	181.891	116.69	121.926	107.141	76.908	106.777	0	79.9575	103.929	87.6275
HEP_00018000.1	173.525	0	398.443	123.756	383.296	0	230.934	132.726	129.224	242.875	163.091	234.357	392.213	270.603	404.681	362.383	396.391	37.6905	99.1976	278.876	462.528	46.7693	0	315.238	439.635	216.183	236.773	67.9904	464.23	225.76	0	251.595	379.178	0	419.263	456.678	0	441.597	382.736	172.112	406.532	366.25	167.781	84.9822	177.388	0	154.757	203.116	273.786
HEP_00018100.1	25.9663	20.396	59.7678	42.3815	51.5719	0	41.4606	18.9806	58.7994	45.7839	25.5095	50.0757	52.1838	35.07	81.0205	0	77.0862	15.0919	0	54.4139	64.2454	30.0973	0	43.5979	52.2882	44.6175	57.0603	34.0306	55.2457	50.5516	0	40.5466	68.2914	0	67.4517	47.9837	0	64.9468	42.3465	46.9886	54.994	44.4116	17.9279	21.945	44.8241	0	15.4918	30.45	38.8065
HEP_00018200.1	185.369	249.718	145.946	264.892	119.396	0	222.347	184.855	137.437	219.653	204.431	202.331	160.419	199.547	114.05	201.884	132.217	428.348	0	300.192	154.112	361.051	48.8753	325.82	149.741	211.432	175.876	378.775	132.024	330.977	74.7917	200.916	133.462	135.986	110.112	156.34	86.9522	101.437	169.83	148.184	156.428	150.925	168.038	255.716	172.7	181.784	103.458	175.474	184.921
HEP_00018300.1	35.8919	50.0559	45.9004	77.3427	52.3147	0	50.3624	97.0463	62.5323	49.0779	12.5211	46.0157	44.7227	46.7442	47.7607	74.1905	40.318	43.2116	162.469	61.9327	54.3693	65.6575	0	61.1417	53.9146	34.7516	17.9535	35.7933	54.4993	48.6524	0	32.8509	48.7211	99.9474	41.6915	46.3909	0	43.7043	48.939	35.2364	41.9895	43.2887	56.349	64.0526	68.402	0	63.3664	47.4096	49.1075
HEP_00018400.1	13.9797	24.4957	17.3349	7.83081	21.4718	0	14.0832	15.1972	11.7697	8.21637	8.16986	11.8085	23.6267	14.2818	31.4813	36.3063	22.7657	6.0418	0	17.9952	22.6155	6.69386	0	11.6358	15.6996	11.6584	8.78583	7.78491	16.9128	14.2853	0	16.2322	22.253	0	20.4024	21.3051	0	23.0649	12.9164	18.8111	22.016	13.6183	18.1317	7.15841	9.66248	0	6.20188	16.1225	10.4379
HEP_00018500.1	57.6163	35.4714	65.7604	34.0186	43.0514	0	39.3302	66.0196	40.9039	52.1675	35.4915	47.7196	37.8144	54.156	47.6591	0	63.7348	13.1234	0	82.2895	78.9824	17.4477	0	54.1589	47.3625	59.0099	30.5339	8.45481	84.7759	41.3722	0	64.4136	58.0028	0	44.3161	60.6908	0	49.1883	42.0834	54.4795	65.8866	53.4089	45.9479	33.4535	32.981	0	107.769	29.8949	59.0533
HEP_00018600.1	88.6158	89.7145	122.73	114.72	161.06	0	134.014	78.2707	181.046	143.227	112.207	113.904	131.847	146.946	170.328	0	273.76	116.171	163.795	132.681	292.336	69.8707	48.2875	159.809	131.17	156.887	125.493	74.8439	244.792	147.148	0	166.774	137.096	0	206.038	171.728	171.813	173.94	154.483	219.603	163.953	146.512	69.5196	64.3519	121.332	0	34.0712	97.7534	120.02
HEP_00018700.1	119.45	231.192	151.555	147.816	152.889	0	175.277	161.361	205.077	130.774	231.324	125.007	160.337	142.876	158.95	237.228	191.725	144.751	0	138.21	162.259	107.887	38.2879	115.854	166.221	138.609	214.32	84.7784	185.598	124.455	0	142.096	146.095	319.587	182.975	144.533	136.233	189.982	167.62	146.813	170.493	142.537	142.333	138.903	108.232	0	108.062	130.183	145.392
HEP_00018800.1	8.33526	0	9.93542	15.1744	0	0	0	11.0433	13.6842	1.8371	11.8735	4.78931	10.1205	5.62879	11.0916	0	5.88198	8.78075	0	5.50591	7.73362	15.5655	0	0	10.1407	7.46135	10.215	11.3141	0	6.92044	0	9.98071	5.54417	0	3.48841	2.03038	0	7.31365	4.69294	18.2259	7.11034	6.59731	0	4.41363	4.01223	0	0	10.2869	4.23343
HEP_00018900.1	14.2423	25.9541	11.253	22.8169	7.00007	0	11.1913	16.102	13.7175	12.8909	19.4766	11.2022	9.88159	15.9015	14.4036	19.234	12.0606	4.00095	42.1204	12.0421	12.9207	4.25544	37.2517	14.9704	11.205	16.3189	11.1707	10.3105	7.92603	8.82923	14.2511	16.2891	9.43115	0	11.1265	12.3969	16.5683	7.77576	9.55125	17.4397	8.42355	9.5192	11.0064	15.3416	16.8192	0	26.2845	8.22872	11.831
HEP_00019000.1	43.8273	28.8538	50.2136	43.353	42.0236	0	51.5439	30.8792	33.2729	43.9985	57.7404	50.8502	45.5244	56.4558	47.5327	102.638	55.7774	33.0928	0	48.195	54.2185	49.2012	24.8482	58.74	48.6976	55.6358	53.4007	42.6403	49.1915	52.1633	0	51.6244	47.6311	103.703	55.9811	51.3431	44.2065	45.643	46.2137	46.5316	43.2216	46.9205	42.4483	61.017	63.4117	46.2095	48.2149	47.8016	50.4381
HEP_00019100.1	109.838	46.8538	64.166	106.346	72.0304	0	79.6581	93.745	102.656	84.1398	107.825	87.93	92.7618	90.8415	43.793	0	48.1896	78.0056	22.8114	63.0433	48.8556	96.7953	0	74.3995	75.3231	102.25	78.6474	120.613	49.2711	53.2819	61.7447	98.1592	82.4527	0	47.518	51.3062	71.7839	47.1651	71.9551	89.9518	48.0063	93.7737	77.1657	106.425	129.505	225.11	42.7052	93.8682	90.8178
HEP_00019200.1	23.9435	109.082	16.3086	17.4357	11.0327	0	17.9183	16.9187	52.4117	9.85072	0	11.0061	19.9349	16.169	33.9853	0	27.0342	0	0	37.9586	29.6204	0	0	0	25.2459	17.1466	39.1243	8.66676	14.4835	15.9035	0	9.7305	18.4033	0	10.6887	7.77654	0	14.9397	21.5692	83.768	18.5186	21.0569	6.72854	10.6257	16.9039	0	27.6176	15.7599	24.8621
HEP_00019300.1	6.62484	0	8.64871	16.0807	11.4472	0	10.8451	5.85145	10.8762	4.86706	12.5827	7.19011	11.8741	13.0484	16.1619	0	6.23332	0	30.613	11.6696	27.3185	0	0	2.56011	11.4181	10.8722	13.5314	2.99746	12.0222	3.6669	0	12.9807	8.81298	0	4.62097	8.60664	0	10.334	6.631	19.3145	9.79556	8.73921	7.56313	4.34317	5.31485	0	0	9.08448	10.0942
HEP_00019400.1	35.3193	0	38.6031	20.9345	52.9863	0	42.6438	30.4706	32.3635	38.3789	18.7208	33.9805	40.462	35.7766	49.1848	249.582	57.9627	10.3834	91.0931	39.0649	51.8223	24.5418	80.5637	38.0898	41.9705	43.1354	44.291	0	64.0943	49.101	0	40.414	26.9527	0	50.8761	37.615	0	47.0862	32.0636	46.6967	51.009	36.4065	21.6395	16.9002	38.7469	0	42.6338	21.6257	42.8299
HEP_00019500.1	4.72293	0	0	0	0	0	2.65083	5.00588	12.406	2.49825	5.38223	0.723659	0.65537	1.91363	0	0	0	0	104.757	4.99162	2.33708	0	46.3241	2.19016	1.14919	0.845552	0	0	0	0	0	0	0.837718	0	0	1.84073	0	1.10509	2.1273	0	0	0.996846	0.995417	0.571624	0.909366	0	0	1.03623	1.27933
HEP_00019600.1	48.4592	105.129	43.4853	11.2026	47.8477	0	32.3793	81.5276	55.5635	28.4811	43.8285	24.7501	26.684	37.9188	27.6359	0	37.996	32.4122	469.18	44.7124	38.0626	28.7282	226.335	33.8863	31.3495	28.46	94.2659	29.2343	44.6676	30.6543	173.175	28.4685	32.7441	209.912	19.315	35.2251	0	26.0968	36.3782	53.8214	34.1201	36.5287	36.4764	21.1795	31.1015	0	93.1586	56.1141	28.1282
HEP_00019700.1	7.06378	0	8.41985	3.21491	9.15422	0	5.57532	4.67935	5.7984	5.83823	12.5779	4.39696	10.1083	5.36643	15.8619	0	9.96947	3.72066	0	8.16555	9.83087	0	21.6512	1.02365	8.59386	5.53278	2.16419	0	8.81287	2.93239	0	7.88153	9.78843	0	16.9986	9.03349	0	11.8795	10.6055	11.5842	12.3527	8.85232	4.1872	4.2747	8.07547	0	15.2769	5.81183	4.48457
HEP_00019800.1	2999.52	1249.34	1903.94	2988.55	1799.54	0	2497.17	2515.72	2421.84	2697.74	2812.62	2574.71	2235.96	1962.99	1293.56	1340.9	1633.56	3570.26	419.489	2208.73	1743.04	3616.53	1484	2210.11	2297.46	1962.15	2605.16	3737.75	1709.17	2405.59	1277.38	2010.14	2271.03	774.18	1263.25	1676.91	825.041	1170.47	2197.78	2067.7	1486.84	2343.17	2889.89	2414.91	2729.28	2414.79	1047.1	2834.09	2494.89
HEP_00019900.1	22.2583	18.4371	9.64774	14.735	17.7151	0	15.3321	10.7235	15.9456	16.0551	16.1416	13.0218	14.6008	15.031	5.92373	0	13.708	6.8212	0	12.8316	5.00646	10.5803	0	15.0135	15.7554	12.0755	27.7738	15.3811	11.7505	20.1602	0	10.3966	12.2029	0	8.80725	7.49206	0	7.57535	11.5445	7.07926	4.97121	9.60943	11.9413	17.7556	16.753	0	0	10.655	14.525
HEP_00020000.1	73.6026	51.3242	29.6705	46.4877	31.1459	0	32.6692	31.8417	34.5244	27.1471	38.5151	27.6186	29.181	41.3352	24.9851	152.141	28.6197	25.318	41.6465	15.8755	31.5899	61.711	0	40.0525	18.7315	50.4228	58.9069	61.1671	29.9845	67.345	0	44.475	23.9787	0	23.8885	14.6358	0	31.6318	24.8076	32.8448	15.8888	32.8929	41.9476	33.1787	60.0126	0	51.9776	48.199	28.9904
HEP_00020100.1	19.8103	22.0126	22.7083	33.4258	21.1506	0	37.9669	46.0913	28.5569	25.1323	5.50627	19.9891	23.4666	21.8614	25.0753	0	25.9135	22.3961	0	28.0867	30.4845	27.0689	0	38.0909	28.8041	24.2211	18.9486	26.2341	26.3048	33.6977	36.2607	22.3009	26.5677	0	23.4571	36.2508	42.1564	28.2638	24.3023	16.9043	30.9953	27.7901	25.459	28.6551	27.9097	88.1332	50.1589	21.2022	19.3051
HEP_00020200.1	33.3986	0	26.3406	19.2007	12.1495	0	17.2656	9.31565	0	27.8946	50.0801	30.9738	25.6117	26.7087	37.4256	0	22.3281	29.6283	0	23.2228	26.095	6.56519	0	28.5303	31.0094	31.4704	43.0847	47.7204	38.2792	17.5134	0	19.9002	40.5325	0	50.0255	35.9677	0	34.9605	38.2681	53.8111	51.5827	37.1014	29.6386	12.7651	25.3841	0	91.2399	23.1403	20.2365
HEP_00020300.1	204.889	0	122.111	256.438	81.1322	0	134.763	135.727	84.093	135.473	91.2073	134.894	86.626	111.338	59.6405	0	58.7377	53.9599	0	143.8	51.4855	191.307	157.002	81.6519	81.7917	132.779	62.7737	104.292	63.9056	116.951	0	125.456	110.728	0	26.7964	56.1475	0	41.1989	141.793	154.004	74.2812	106.423	121.452	124.959	86.2966	0	0	138.724	153.925
HEP_00020400.1	16.7372	13.6163	17.5074	19.5879	11.0173	0	14.2588	19.007	31.4033	10.0127	0	20.6077	24.4693	14.1282	17.4993	0	10.9674	2.51882	0	12.6353	14.7896	6.69759	0	19.4038	19.6354	15.5175	11.721	9.73655	8.67804	19.8517	0	17.1782	15.3737	0	26.0175	13.3959	0	18.8817	12.1158	31.3693	14.6855	19.5557	12.5985	11.2138	15.5376	0	0	13.4429	12.1439
HEP_00020500.1	37.5871	42.108	64.6336	6.73057	78.0788	0	46.6888	16.3274	32.3713	29.3343	17.555	27.8518	56.0048	34.7449	54.1162	0	37.3949	10.3858	34.1681	30.9338	55.646	16.1094	30.2186	25.7168	44.2295	38.0589	33.2262	6.69111	58.146	45.02	0	34.6105	46.4498	0	60.8596	64.2409	0	56.9495	49.9571	45.8097	47.517	34.1393	27.2723	16.5935	18.3894	0	31.983	40.5578	36.3028
HEP_00020600.1	11.5594	0	21.8708	18.7058	29.5908	0	26.132	3.40333	8.43443	15.8524	7.31839	17.2197	27.6249	14.528	25.6366	0	25.378	10.8242	0	13.5745	37.3392	4.79698	0	19.3572	25.0015	13.0302	9.44419	6.97356	24.4732	21.3275	0	15.3793	19.3642	0	31.1768	21.2747	0	30.0524	22.6583	11.2337	27.1718	15.9264	8.79775	10.1043	21.6386	0	11.111	15.1467	23.4839
HEP_00020700.1	15.5598	38.3174	21.1964	26.0299	30.0349	0	24.7834	26.7437	16.5697	19.2787	19.1696	19.6528	15.1723	18.1751	25.7415	42.5942	22.5538	37.2129	23.3192	35.5568	26.0121	10.9944	0	15.6012	18.9302	19.0732	14.4304	15.9831	29.7628	16.7594	31.5596	18.1279	21.2585	0	29.5679	24.9949	0	33.4553	17.6789	20.2299	24.394	18.6397	18.1698	24.94	25.5058	0	36.3799	16.1467	19.6501
HEP_00020800.1	66.7681	59.8783	113.515	82.3105	123.546	0	87.0477	55.723	69.0488	92.234	95.8597	77.3319	113.806	112.011	83.95	53.2492	100.911	59.8138	0	62.5098	98.8579	56.9424	0	85.3293	116.729	104.476	72.161	62.7983	134.522	104.759	0	112.169	117.962	358.68	126.735	120.379	91.7385	99.0251	115.637	91.9654	123.42	87.9389	88.6439	89.4006	86.0421	95.8954	172.826	84.7807	87.9376
HEP_00020900.1	17.1603	0	16.4699	8.52009	34.1442	0	18.6063	8.26743	10.2445	11.6902	4.44449	14.3418	19.4827	10.0081	31.1385	0	15.4122	6.57361	0	14.4268	24.1237	11.6529	0	16.2772	15.1835	13.2664	0	8.47015	18.4015	7.77136	58.537	8.49085	17.2941	0	19.5867	22.8004	136.109	31.9392	15.2244	13.6446	18.6308	22.2255	9.86385	4.24828	15.7695	0	13.4956	17.5416	8.4515
HEP_00021000.1	23.6797	0	25.8063	0	54.5554	0	33.2266	0	62.201	45.9274	26.9853	32.6544	62.4317	19.189	37.8122	0	53.4726	0	262.614	25.0269	41.0116	0	0	21.962	23.0472	24.0233	46.4318	25.7138	25.7831	0	0	28.8698	25.2008	646.216	31.7128	32.3016	0	38.7845	60.4394	62.1337	45.2476	29.9878	39.9264	22.9279	31.9155	0	81.9399	18.184	44.9001
HEP_00021100.1	176.035	85.3168	211.742	163.645	241.613	0	247.006	198.49	172.171	290.573	320.12	255.378	293.646	249.134	304.022	379.357	433.46	110.477	207.688	277.095	352.141	181.851	0	321.319	312.135	249.22	220.323	122.014	441.795	211.458	0	273.98	302.272	0	275.881	218.963	0	311.109	312.096	376.728	375.733	383.406	224.977	132.594	248.798	0	64.8022	207.494	256.174
HEP_00021200.1	43.7495	37.9645	74.9233	36.4097	70.0759	0	62.5572	41.9543	62.9322	52.5282	49.8567	49.1583	63.021	47.9738	67.6422	126.606	87.6203	29.8473	0	56.1467	68.5548	34.2357	20.4338	54.1012	49.1707	46.6222	38.8076	24.8849	71.0754	59.5013	0	45.9001	61.7101	113.707	67.6587	72.2642	181.765	74.0937	60.6807	61.953	59.7124	49.6877	72.4488	48.286	38.5081	76.0005	57.6717	45.2516	45.4279
HEP_00021300.1	91.9675	55.1296	80.2253	49.9344	79.9208	0	58.8631	51.3038	116.55	80.3675	68.9512	78.4921	88.9963	94.2478	133.115	0	96.7795	74.7868	44.7343	125.763	99.8004	54.2344	158.254	48.6337	88.333	88.5839	63.2745	39.4214	98.0871	83.055	60.5423	93.7887	90.8635	0	86.4327	99.828	140.772	83.9989	93.8699	88.2001	95.7944	105.995	54.4093	61.0251	82.3251	0	139.579	76.5526	65.5576
HEP_00021400.1	64.8015	173.66	94.7673	90.2135	122.949	0	114.997	90.905	25.0321	85.6938	54.2997	68.6273	89.9209	70.1453	121.737	0	94.1476	64.2494	0	80.5743	80.1656	56.9468	0	92.8027	85.7944	72.7937	84.0868	41.3929	93.3851	88.6153	143.033	80.4985	91.2759	0	118.053	81.7106	0	122.637	90.1388	108.355	119.662	79.4493	74.3142	47.2889	51.3761	0	32.9758	99.3149	61.9527
HEP_00021500.1	8.81468	32.3854	20.7232	10.353	24.8937	0	16.7573	4.52069	7.46906	15.5421	17.8221	22.2197	19.3337	13.9213	31.0265	0	36.1179	5.99084	0	18.7826	29.5479	7.43388	0	13.1859	18.1616	13.3205	11.151	9.26309	33.5402	23.608	0	16.8381	18.4087	0	36.6525	26.8742	0	34.5965	15.3689	14.9219	25.8082	12.4532	15.8812	8.94781	8.48601	0	4.91965	12.7892	19.2556
HEP_00021600.1	1178.27	3309.67	3960.75	2034.99	3396.3	0	3379.54	2523.57	2145.07	3052.71	2169.43	3062.31	3224.39	2285.35	5663.35	6552.51	4511.37	1215.55	411.661	2858.25	4427.99	1105.11	364.077	2722.15	3195.36	2278.45	1970.37	1197.71	4707.54	2986.76	557.131	2298.3	3297.6	6367.29	5427.43	5383.78	4534.01	5458.06	2928.24	2666.84	5258.08	3508.2	2379.41	1317.61	1386.52	1354.13	2935.89	1943.53	3038.68
HEP_00021700.1	25.7357	0	20.1587	28.1112	26.6815	0	19.8614	13.6388	16.9004	15.8821	0	26.6172	33.9262	19.5517	17.123	0	30.8738	27.1112	0	27.1999	33.4294	14.4179	0	11.9344	28.1793	10.7508	56.7712	6.98661	42.0326	4.27347	0	22.4118	33.0949	0	30.158	17.5531	0	25.5923	25.1157	22.5095	21.0756	27.8386	16.2724	13.6274	21.0597	0	0	18.3512	21.7851
HEP_00021800.1	30.1605	137.405	43.1406	32.9444	27.7946	0	46.5523	47.9511	59.4183	66.4739	34.3707	36.9701	46.0369	43.7897	16.0536	0	42.567	12.709	0	23.9073	59.6981	56.3224	0	6.99315	31.1895	63.896	118.279	65.5025	21.893	10.0164	0	52.5301	48.1467	0	40.3921	23.5097	0	49.3992	36.2262	39.5693	43.2234	52.518	19.0701	54.7555	92.9148	0	156.548	29.778	71.4856
HEP_00021900.1	22.4466	60.1542	27.4303	12.0189	36.5044	0	25.0119	24.4911	4.33544	23.2812	18.8089	23.266	21.9866	28.3101	31.6263	66.8683	41.9295	16.6915	0	20.9326	30.2187	24.6573	0	24.4921	24.096	26.988	12.9453	14.3381	35.9419	24.1179	0	31.9084	26.9331	0	37.5768	31.5201	0	29.3501	31.2232	34.646	31.5378	29.959	23.6545	22.1735	25.4231	0	45.69	23.1759	23.6952
HEP_00022000.1	40.1435	34.2911	62.2051	34.7137	64.7404	0	48.5831	37.23	23.0667	36.2754	40.029	31.5233	55.7046	38.969	79.4597	0	71.529	10.5723	27.8251	31.8205	67.0428	14.993	24.6089	31.4141	55.8596	42.2233	49.1965	16.3469	59.1897	38.329	0	45.6648	47.1723	0	68.8823	55.2489	0	48.1386	45.9569	41.6945	49.9965	35.4803	22.7383	19.4345	42.9945	0	34.7276	37.1573	33.6413
HEP_00022100.1	23.2317	29.3997	36.9222	46.9927	44.6028	0	45.275	34.1993	25.4268	45.5136	14.7082	35.5962	43.8783	37.9135	36.0664	0	67.3977	16.3156	0	47.7427	67.0595	14.4612	63.2957	32.9182	40.0405	31.194	63.2685	35.0379	63.2383	42.8631	0	29.7848	28.6157	0	36.7304	60.3628	0	39.2587	25.1911	39.5099	36.993	42.2238	48.9638	31.2419	31.0632	0	22.3305	28.3174	34.0868
HEP_00022200.1	194.672	0	130.729	169.713	107.388	0	134.655	72.6531	342.106	118.444	93.7384	130.236	114.141	134.239	116.753	0	119.962	80.8753	0	79.6908	57.663	163.847	0	95.3612	160.117	154.627	215.052	74.4346	109.465	91.0584	0	137.294	136.173	0	110.16	141.593	0	105.856	119.382	251.805	145.949	131.657	121.355	112.83	195.332	0	47.4389	187.992	113.263
HEP_00022300.1	76.7048	65.5221	134.533	52.3655	130.331	0	78.0316	86.3815	75.5571	96.363	87.4125	143.239	95.1292	107.158	126.311	485.569	144.794	36.362	0	98.8024	116.242	35.8101	0	77.81	104.402	127.598	89.3028	52.0586	118.318	108.264	71.9552	93.517	117.346	0	126.803	112.107	167.309	125.633	106.527	129.985	119.742	110.798	77.8013	55.122	69.2295	0	132.713	83.6208	114.277
HEP_00022400.1	17.4406	0	11.8793	18.1433	17.2205	0	20.9761	13.2039	0	21.9653	14.1966	17.179	19.0152	18.5077	19.8925	0	35.164	0	0	26.3326	36.9869	18.6109	0	28.8848	30.312	34.1979	0	54.1108	4.52138	16.5489	0	15.188	17.6771	0	12.5128	24.2763	0	14.5743	11.2223	10.8959	15.3027	17.0909	7.87678	18.847	45.5737	0	0	16.3995	13.4979
HEP_00022500.1	20.2686	0	11.2954	16.7723	19.1032	0	10.3419	14.6474	6.0501	15.4322	20.9982	13.4106	17.898	17.4203	14.7115	93.3146	10.4022	11.6465	0	7.30286	15.9563	20.6455	0	21.3617	26.9007	23.9165	18.0651	10.0044	20.0627	15.2984	0	10.43	14.7072	0	15.423	18.8512	0	7.5449	8.99103	12.0871	19.4906	15.5564	8.73791	12.8232	14.1912	0	31.8802	13.1389	15.5975
HEP_00022600.1	264.344	290.692	461.927	152.669	516.616	6466.13	355.571	154.582	430.988	430.734	425.898	363.134	408.553	352.713	548.257	0	450.271	238.142	101.091	438.342	451.059	217.883	0	410.023	442.482	337.808	402.154	237.559	499.558	405.649	0	354.829	392.883	746.267	610.379	520.461	318.118	560.933	468.05	358.768	557.366	412.682	272.806	214.029	208.855	665.065	504.674	396.987	370.369
HEP_00022700.1	51.2639	65.7882	73.769	28.918	61.5484	2560.92	72.9451	38.2642	56.8979	59.8348	32.9128	56.9749	71.1356	62.6545	105.687	73.131	75.4085	9.12741	0	66.7716	58.059	40.4499	0	63.6168	69.3956	71.7423	67.2491	19.6012	77.306	38.3661	0	70.4225	76.2003	0	83.401	78.7936	0	103.899	68.837	44.206	75.3887	70.4826	63.9141	48.2819	47.2672	0	62.4616	66.9306	57.6963
HEP_00022800.1	10.0639	0	13.3064	2.15545	9.5472	0	8.30666	12.5492	11.6627	8.35043	3.37316	10.8848	8.62543	9.19475	11.0286	0	8.35509	14.9672	0	21.8985	12.45	24.321	0	13.7262	4.32134	9.89195	14.5099	9.64267	6.44577	11.7962	0	7.73299	6.30019	0	7.9282	5.19132	0	5.54065	4.88848	12.9445	8.07993	9.68355	7.4862	20.0619	10.8285	0	20.485	6.81899	10.8241
HEP_00022900.1	53.8319	79.1119	61.505	50.5812	84.0154	0	48.7324	46.0137	45.6141	44.3965	29.6838	61.1967	46.9881	63.9102	30.0397	0	53.9182	14.6346	0	18.353	38.6681	32.428	0	28.1845	65.4923	43.5246	34.05	18.8568	72.4792	17.3011	130.319	49.9036	73.9222	0	55.2332	59.2195	0	54.8524	45.6258	45.5647	59.2528	68.722	36.5992	34.6785	65.1988	0	0	47.6247	47.0382
HEP_00023000.1	4.26059	0	0	0	4.90796	0	0	0	0	7.51229	0	0	7.39017	5.75434	0	0	3.00659	0	0	0	5.27074	0	0	0	6.47934	3.17824	0	0	3.86587	0	0	2.78273	3.77855	0	0	0	0	4.98452	4.79762	0	2.90757	2.24815	2.24493	0	4.10172	0	0	3.50546	2.88524
HEP_00023100.1	29.1672	19.5411	36.8116	43.7285	65.2215	0	30.093	31.8238	28.1674	21.9324	9.77611	34.1752	47.6157	42	37.6707	0	42.3758	10.8445	0	22.6666	50.94	19.2238	0	37.7923	45.9218	44.0272	25.2316	27.9464	31.1353	8.54695	0	33.9912	45.6481	0	28.7219	48.48	0	28.1014	45.7234	7.50317	55.6161	50.2452	18.9845	26.4761	29.7314	0	0	34.8202	30.7896
HEP_00023200.1	0.979571	0	2.66886	0	4.51365	0	0	0	0	2.59078	0	3.00185	6.79643	1.98451	2.607	0	2.76504	0	0	0	2.42364	0	0	2.27128	2.97939	1.16916	0	0	8.88819	6.50639	0	2.98568	6.08121	0	3.2797	3.81782	0	4.58406	0.735361	4.28386	4.67946	1.55065	2.06457	2.07478	0	0	0	0.537304	2.65343
HEP_00023300.1	4284.38	1955.23	2853.07	5518.3	4158.48	0	4232.63	5237.68	3671.9	4555.46	3451.54	4432.16	4286.16	3327.96	1847.08	2235.56	3558.14	6458.74	1087.92	4963.57	3367.6	6594.78	721.626	5117.67	4382.96	3412.96	3306.03	7137.06	3778.42	5538.32	920.225	3542.01	4308.59	3680.95	1707.88	2497.07	4065.42	1882.14	4309.84	3496.33	2348.09	4718.11	5204.97	4010.79	4976.94	2683.98	1782.11	4585.71	4188.44
HEP_00023400.1	39.9802	0	38.1243	58.2272	59.8714	0	28.0495	10.5938	13.1273	24.6726	0	30.6293	52.704	42.5227	58.521	202.471	53.6047	50.5404	0	15.8455	49.4592	7.46599	0	37.08	53.5042	49.5074	39.1971	21.7072	36.2762	19.9164	0	53.0951	47.8668	0	30.118	54.5371	174.41	56.128	45.0195	34.9683	43.6542	44.3017	29.4921	28.4283	48.1118	0	69.1726	35.0872	41.9652
HEP_00023500.1	26.7311	57.0851	36.4147	12.166	30.7928	0	29.3034	22.1348	21.9426	18.4111	14.2794	22.399	19.1261	21.7182	34.4591	0	42.4429	10.5599	92.6423	24.279	41.3362	0	0	52.2957	24.391	28.9137	24.5696	9.07104	42.4456	36.065	0	28.7346	22.2252	0	55.9366	48.8358	0	43.9779	25.7108	25.572	38.1948	26.8877	14.0848	12.8907	10.4546	152.37	0	20.1607	28.8503
HEP_00023600.1	64.1473	146.121	117.97	101.21	78.8204	0	117.012	67.9903	98.2915	111.22	60.9183	76.9923	129.069	82.3053	130.885	216.573	147.873	63.0707	118.568	67.7967	111.099	55.9021	0	168.566	93.6506	84.2186	41.9272	58.0479	116.409	113.619	0	77.276	94.8163	0	107.386	114.588	186.558	160.1	102.731	46.7548	112.359	111.699	108.159	53.6999	82.3406	0	110.986	62.1609	76.7442
HEP_00023700.1	46.5779	0	158.628	61.6692	146.332	0	106.947	134.641	83.4198	97.0584	168.891	142.736	123.39	85.7835	208.479	0	245.022	89.2133	0	89.505	293.344	63.2586	207.66	117.816	185.456	107.395	20.7571	45.9808	192.103	126.562	0	99.5613	101.393	0	155.947	210.415	0	242.738	165.293	240.73	164.711	105.013	120.48	42.2805	81.5293	0	0	85.9356	100.362
HEP_00023800.1	28.9016	22.7017	29.4154	21.7719	23.7261	0	27.9682	24.6473	28.3601	31.3371	22.7146	30.5405	24.6622	26.8081	17.2402	0	25.787	41.9949	18.421	28.9659	20.1373	26.0552	0	27.7294	25.6642	24.7811	16.2848	37.8775	25.3198	36.4075	0	22.5651	17.0878	0	18.9082	17.479	28.9841	22.5416	27.6816	10.1695	28.1116	21.5608	36.4082	30.7583	27.824	60.5948	28.7384	34.6211	32.17
HEP_00023900.1	4.20329	0	3.81731	5.10141	0	0	3.93195	0	0	2.47042	7.98343	5.36699	2.91632	3.78464	9.32208	0	1.97744	5.90393	0	3.70202	1.73329	0	68.7122	0	3.40918	5.43487	6.86827	0	0	0	0	4.27048	3.72774	0	0	0	0	11.4742	1.0518	6.12728	3.82463	5.17515	4.42949	4.23943	4.04657	0	0	3.07406	1.89763
HEP_00024000.1	0.650453	0	0	0	0	0	0	0	0	0	0	0	0	0	0	0	0	0	0	0	0	0	0	0	0	0	0	0	0	0	0	0	0	0	0	0	0	0	0	0	0.443892	0	0	0	0	0	0	0	0
HEP_00024100.1	29.1609	71.5352	29.0295	39.2031	29.9742	0	32.1046	26.1529	17.6766	32.0365	10.2251	36.4322	30.8154	29.8414	35.222	90.8794	51.287	28.3564	0	39.1176	46.6197	28.4845	0	28.0858	39.571	31.0565	24.1913	21.9225	47.2197	19.3689	0	30.8642	37.4	183.646	54.825	55.515	0	46.1875	25.2589	41.2009	48.0672	51.8428	30.7301	38.1446	37.1435	0	38.8103	29.5293	34.6342
HEP_00024200.1	41.2207	110.467	95.7908	52.9712	89.3817	0	68.0467	25.7002	95.5387	44.8909	27.6323	68.7323	104.305	49.9416	93.5705	0	102.665	20.4348	0	57.6607	68.9917	27.1682	0	73.0878	113.574	52.0927	35.6588	0	96.8048	104.685	0	48.5662	62.3621	0	93.3605	103.953	0	93.6127	145.62	84.8313	82.7367	87.0026	61.3256	14.6736	44.3524	0	41.9523	51.87	47.6187
HEP_00024300.1	11.5879	37.7086	8.45662	27.1232	15.2556	0	16.2598	21.9324	16.3064	10.2159	4.71626	13.3164	13.7827	8.94319	8.81132	0	15.1864	10.4633	183.59	4.37398	19.4551	6.18272	40.5922	7.67664	16.6154	8.64414	8.11494	8.98806	16.5225	16.4931	62.1163	7.56843	9.5428	225.88	8.31374	11.2908	0	2.90504	13.6699	10.8592	11.2971	9.17175	13.0837	9.51697	17.5306	0	14.3208	8.6261	11.2103
HEP_00024400.1	47.7541	49.445	45.833	47.4199	55.0101	0	76.1444	92.0273	85.5264	61.2365	61.8413	49.8886	33.1326	57.9003	49.1034	0	55.1436	27.4398	120.365	57.3533	48.3351	24.321	319.356	40.2636	58.098	54.4057	95.7656	47.1419	39.3908	57.6703	488.695	63.3246	42.3513	296.183	61.7739	38.0697	189.384	63.4866	57.0323	47.4632	63.6968	56.1229	43.4615	36.1235	52.2426	0	37.5558	47.6247	44.0983
HEP_00024500.1	128.851	193.099	81.4129	95.6816	97.651	0	80.8843	103.327	133.603	131.532	169.057	97.4157	115.866	145.403	120.699	0	118.445	125.022	0	125.431	115.356	123.476	41.5729	147.415	135.619	132.036	145.443	174.899	129.221	171.731	0	147.275	128.557	115.669	105.014	180.061	369.804	122.976	115.819	111.216	161.981	122.561	69.6792	150.564	115.07	154.624	161.334	111.594	101.609
HEP_00024600.1	16.2882	0	9.83364	16.1742	8.52869	0	16.1025	21.58	12.1549	17.6233	12.6559	12.195	7.19157	18.499	14.2854	0	13.584	15.5989	0	8.80306	11.4489	24.8866	0	19.7416	9.23263	13.0341	7.25872	14.0695	18.8099	11.0646	0	13.7009	10.834	50.5118	9.91538	19.1168	0	14.2919	8.89274	14.5701	9.34725	10.548	10.5329	15.5695	9.62236	0	12.8097	9.34035	15.5426
HEP_00024700.1	20.6975	67.8628	43.5746	22.2654	56.716	556.144	38.0627	23.267	25.7422	32.7616	19.6557	32.3139	40.3611	28.2716	52.5798	0	64.6192	19.1608	0	49.7159	66.9215	24.0105	7.6897	45.4453	40.2511	28.0252	19.216	28.9456	56.6245	39.576	0	27.1047	37.6851	0	53.2854	44.0003	13.6805	58.3345	30.0157	45.2572	44.9422	33.2603	35.526	23.6272	21.5862	0	35.2677	33.5423	31.3241
HEP_00024800.1	4.04505	0	9.184	0	18.6387	0	3.78393	14.2913	0	14.2645	0	7.23092	6.54856	3.64216	7.17691	0	7.61198	17.045	0	0	10.0082	10.0718	0	6.2527	7.38187	6.83957	0	0	29.3624	4.47793	0	10.5678	9.56641	0	4.51441	11.824	0	14.1971	8.09763	11.7932	19.3234	7.11474	5.68364	2.03991	1.29807	0	0	5.91667	8.21784
HEP_00024900.1	18.4854	0	23.6558	10.1978	25.8112	0	22.0082	5.93725	11.0357	8.88917	19.1509	15.0202	27.2057	15.5094	36.5247	0	26.0894	2.36042	0	16.2809	26.3331	4.18426	0	24.6777	27.2601	15.8788	10.9839	3.04142	31.5127	9.30166	0	14.6345	16.8908	0	33.7588	25.1069	0	35.3887	18.0821	34.296	24.4657	23.0551	14.7577	6.27129	9.16773	0	38.7673	13.8265	15.1736
HEP_00025000.1	81.4886	0	100.266	19.142	102.955	0	103.277	55.723	17.2622	60.2534	74.8904	124.859	91.1906	134.91	90.9459	0	137.269	88.6131	0	90.2919	113.817	127.63	0	85.3293	132.719	113.731	64.4294	85.634	138.338	78.5692	0	119.036	83.9255	0	22.0026	69.1541	0	132.238	124.32	68.9741	77.1374	116.512	77.5634	84.3101	78.4502	0	0	92.2783	90.7858
HEP_00025100.1	94.2347	116.031	74.5945	83.459	88.0161	0	75.0479	67.4867	100.351	105.531	58.0484	85.8528	111.326	74.816	125.396	0	86.2691	42.9281	564.912	47.1061	50.4117	47.5611	374.711	59.0533	108.45	57.7564	174.79	55.3132	97.059	16.9166	382.268	66.5381	97.1256	0	85.2722	74.4474	0	113.226	118.54	111.38	86.9042	71.2265	59.0467	43.9261	80.9133	0	88.131	81.0255	82.7872
HEP_00025200.1	8.61561	15.0965	15.348	9.65216	21.3763	0	19.5287	7.02444	8.70431	17.5282	3.77628	11.6779	12.4151	13.2026	20.2836	0	17.7718	0	0	5.25333	25.416	7.4257	0	9.21996	12.0944	14.0404	3.24879	14.3934	20.4456	15.4069	0	10.3886	9.40414	0	14.423	20.0181	0	13.9563	12.9354	5.79659	22.6138	12.939	9.07925	8.42231	11.4845	0	11.4665	11.2691	11.6689
HEP_00025300.1	56.0856	37.0311	79.7249	41.4336	76.78	0	75.276	34.4613	85.4051	75.9593	55.5782	87.804	89.1056	100.999	78.9587	0	104.395	51.3767	45.0728	38.6585	102.566	54.6447	79.7257	67.8485	78.6178	88.5264	59.7686	52.9595	116.53	70.186	0	94.4982	76.4125	110.911	70.7578	82.3674	0	66.5664	75.0538	67.5392	88.1985	79.3471	48.8249	52.1407	81.3829	0	56.2538	49.4892	80.3652
HEP_00025400.1	6.68062	0	1.51679	8.10807	5.13047	0	3.12468	11.8014	0	5.88965	0	11.9423	6.18017	1.5038	5.92652	0	9.4287	9.38357	0	0	5.5097	0	0	15.49	5.41847	3.9868	0	12.0908	0	14.7911	167.119	5.81777	3.94986	0	0	8.6791	0	2.60525	8.35854	9.73857	1.5197	5.87519	11.7335	7.41186	4.28768	0	0	7.32878	4.52407
HEP_00025500.1	25.2198	21.277	31.4928	18.7052	21.5198	0	32.111	37.1259	39.8705	28.8216	13.3057	26.835	24.3026	39.2656	29.2092	0	46.7994	31.4876	0	24.6801	36.3991	15.6987	0	24.9063	24.4324	35.8144	32.0519	43.1078	28.816	27.9186	0	37.0108	24.8516	0	21.8914	28.2136	40.7478	32.7833	22.4384	16.3394	34.4217	22.4256	20.1788	39.8506	19.7832	170.376	24.2414	22.5431	32.2597
HEP_00025600.1	194.725	380.198	337.267	243.085	422.99	0	312.266	235.876	182.678	323.721	348.713	349.511	370.57	221.668	444.202	0	314.087	93.775	308.508	191.103	282.19	124.675	545.695	206.4	324.898	217.472	109.092	60.4149	454.333	203.246	417.526	218.025	384.862	0	502.941	363.202	485.413	462.133	350.832	462.283	459.411	355.219	181.752	136.357	123.191	0	288.779	210.566	305.177
HEP_00025700.1	0	0	9.8282	15.0106	18.9963	0	2.89239	10.9241	13.5366	10.9036	23.4908	11.0545	11.4415	9.04807	0	0	11.637	8.68599	0	5.4465	25.5005	0	0	19.118	8.7774	12.3014	0	0	14.9629	13.6915	0	7.18037	12.7968	0	6.90153	10.0424	0	19.2926	10.832	9.0146	9.84706	6.52611	13.0335	4.98971	5.9534	0	35.6645	7.91461	9.77142
HEP_00025800.1	35.0672	0	40.7797	24.9131	37.4397	0	40.8043	36.2615	61.7833	49.0121	53.6081	42.5915	49.8473	50.8271	45.5251	86.6294	37.4208	39.6444	0	18.0791	55.0203	35.1384	0	23.7976	29.1357	55.1249	16.7709	46.4383	68.2931	28.4048	0	59.5863	30.3412	116.705	41.5225	44.1684	0	41.0256	31.4614	59.8462	42.0253	40.1664	36.9543	45.2891	40.3469	0	59.1924	31.9014	42.8609
HEP_00025900.1	3.85027	0	6.55633	0	4.4353	0	2.70129	0	0	5.09161	0	2.94974	9.34985	5.85019	7.68524	0	8.15113	0	0	0	14.2894	0	0	4.46371	9.36855	8.61649	0	10.4525	6.98713	19.1804	0	4.19123	8.53665	0	9.66832	3.75155	0	6.75674	7.22597	16.838	5.25512	9.14241	4.05747	5.24255	7.41342	0	0	2.11191	3.91107
HEP_00026000.1	12.2943	0	11.1653	19.8949	14.1623	0	11.5006	3.61967	17.9412	8.43006	7.7836	12.5584	11.8472	15.9127	15.4509	0	14.4596	2.87808	37.874	7.21872	10.9844	5.10191	0	7.91835	17.4502	17.1193	3.34818	3.70842	12.3947	4.53664	0	20.8179	14.5377	0	17.151	14.641	0	20.7758	16.9203	26.8826	12.1189	10.812	7.91746	8.88663	16.4387	124.584	59.0866	9.74064	10.6382
HEP_00026100.1	39.3797	72.6707	56.4294	34.8472	28.0218	0	45.4641	50.7207	24.2236	42.7154	27.267	43.6881	43.9232	43.5924	52.1365	50.4886	36.3019	40.3291	5.52824	38.459	37.4931	48.4051	9.77846	36.9854	41.6026	43.9075	30.3002	54.6709	39.2593	34.7647	7.48177	43.6265	40.7598	27.2067	49.7347	41.2841	26.0947	55.1684	34.0527	45.7787	46.2642	38.8755	54.1061	49.9243	33.3044	18.1848	48.2972	40.3567	40.5078
HEP_00026200.1	5.60896	0	4.45716	0	4.30748	0	1.31172	4.95416	12.2779	4.94487	0	1.43237	4.54019	2.20951	3.73187	94.6846	3.95811	7.87832	0	4.94005	5.78234	6.98287	0	0	2.8433	3.34726	4.58258	5.07564	1.69644	3.1046	0	3.66339	4.14531	0	0	6.376	0	3.281	2.10532	4.08819	3.18979	5.42601	1.97027	4.24288	2.69991	0	0	5.64038	3.79835
HEP_00026300.1	68.1415	164.109	94.6664	86.3445	98.2055	1064.7	98.1413	92.2684	72.9371	80.7158	75.2591	87.1601	98.9292	104.6	104.256	91.2127	119.897	94.868	83.2276	76.1425	112.149	77.3585	73.6074	79.3461	95.1359	96.2879	76.5188	86.3816	105.681	76.7628	135.166	99.0752	97.703	81.9195	112.062	119.042	130.952	123.618	89.9132	94.5187	132.132	80.148	85.4109	95.0071	80.3392	109.509	176.585	70.6362	78.0602
HEP_00026400.1	27.5304	22.8041	32.5598	30.0715	34.0199	0	32.6597	29.1797	36.1579	40.1572	22.8171	35.6636	26.5678	31.8586	26.643	0	34.2631	36.9114	41.6344	24.4676	38.0826	17.7601	24.5479	24.3727	26.6427	35.9951	22.0837	24.4597	33.6092	26.5977	0	36.2889	26.1913	68.3001	27.2334	31.7017	0	25.4737	30.4368	36.1188	32.7931	28.1291	31.6493	29.4583	32.5275	45.6512	17.3208	29.7895	34.236
HEP_00026500.1	6.77897	0	21.2398	0	12.4944	0	9.51204	21.5553	8.90338	25.1007	7.72529	30.122	16.9321	26.5514	23.4537	0	22.962	11.4261	150.361	10.747	43.6083	0	66.4905	12.5744	19.7937	21.4411	6.64619	0	27.0641	0	0	25.975	25.2504	0	13.618	33.0258	0	30.1371	20.3558	11.8583	34.2339	20.7467	10.0013	7.38423	16.9681	0	93.8303	10.4113	21.1171
HEP_00026600.1	2.05476	15.6018	1.86607	0	1.57798	0	2.88317	3.62976	0	6.03826	0	2.0989	1.90083	2.31262	0.91141	0	2.89998	2.8861	0	3.61942	1.69462	5.11614	0	0	1.24992	1.83933	3.35752	0	0	0	0	1.19291	0.607429	0	2.29318	0.667357	0	0.801297	4.11334	5.99058	2.80448	1.44563	4.33066	3.31587	3.2969	0	0	2.25411	2.31911
HEP_00026700.1	86.5083	75.3085	82.1924	74.2304	71.0899	0	78.8622	102.203	72.3685	79.1806	59.6531	79.3613	89.458	80.1865	106.317	167.428	102.652	32.5057	0	80.074	89.9777	43.2166	0	77.9333	97.2025	87.4676	54.0216	20.9419	91.9928	65.8772	0	82.2929	96.2677	0	107.923	89.659	0	105.72	86.0373	81.9288	98.5192	98.8539	52.8401	49.8504	72.6735	0	114.401	76.7674	81.3444
HEP_00026800.1	3.26369	18.5859	4.44598	8.91233	3.75959	0	10.3039	4.32402	5.35808	4.31591	0	3.75053	12.4542	11.0198	4.34293	0	8.06086	10.3144	0	12.9351	8.07497	3.04734	0	5.67551	9.92658	6.32993	0	4.43005	2.96132	2.70971	61.2319	7.1054	6.51249	0	4.09768	2.385	0	3.81823	0.61251	3.56819	10.5795	5.16638	8.59829	7.40642	7.85499	0	14.1168	7.6082	8.84058
HEP_00026900.1	0	0	0	0	0.918749	0	0	0	0	0	0	0	0	0.134648	0	0	0	0	0	2.10734	0	1.48939	0	0	0.242581	0	0	0	0	0	0	0	0	0	0	0	0	0	0	0	0	0	0	0.120663	0	0	0	0.218736	1.08021
HEP_00027000.1	90.5449	96.251	116.767	131.87	76.4887	0	161.777	102.367	198.2	157.521	202.93	136.423	108.472	146.136	72.2919	366.836	132.902	114.461	0	137.165	142.629	99.197	0	128.764	122.642	138.148	112.444	98.3227	146.786	130.305	0	151.656	125.805	411.827	94.9881	141.157	631.991	76.2695	149.538	116.152	146.239	140.146	96.0536	173.697	144.119	330.314	208.878	86.4168	163.919
HEP_00027100.1	11.9697	34.0822	25.4778	5.44772	41.3653	0	18.8949	23.7877	19.651	15.8288	17.0508	21.7791	20.7619	20.2078	29.8647	0	29.5635	6.30472	0	23.72	31.4662	0	0	27.7535	25.4843	23.6617	7.33452	24.371	21.7215	39.7518	0	16.9385	11.9424	0	42.5805	24.7834	0	36.7592	23.5872	32.7162	37.7795	14.2109	12.6138	7.24355	24.4872	0	155.322	11.4896	21.2777
[truncated: 5,101 more rows]
[truncated: 67 more columns]
